# Supplementary material for: Shifts in evolutionary lability underlie independent gains and losses of root-nodule symbiosis in a single clade of plants
Source: Nat Commun. 2024 May 27;15:4262. doi: 10.1038/s41467-024-48036-3 (PMC11130336; doi:10.1038/s41467-024-48036-3)
Supplement: Supplementary file 4 — Supplementary Dataset 1 [file 41467_2024_48036_MOESM4_ESM.xlsx]

## Sheet: TablesS2
Sequencing_Well	State	Subanalysis	Legume.subfamily	Rosaceae.subfamily	Family	Tribe	Taxon in Tree	scientificName_Voucher	scientificNameAuthorship	Provider.acronym	Provider.identifier	UUID
KIB_P029_WA02	Absent	Cucurbitales	NA	NA	Anisophylleaceae	NA	Anisophyllea disticha	Anisophyllea disticha	(Jack) Baill.	F	2054712	58e39499-9eb2-4575-8ca0-961ea88e537a
KIB_P021_WC01	Absent	Cucurbitales	NA	NA	Anisophylleaceae	NA	Anisophyllea fallax	Anisophyllea fallax	Scott-Elliot	BRIT	BRIT376737	7b5f3591-de1f-4567-8495-07e37c723697
FMN_P102_WC10	Absent	Cucurbitales	NA	NA	Anisophylleaceae	NA	Anisophyllea myriosticta	Anisophyllea myriosticta	Floret	MO		07d218c6-2eaa-4308-917b-6598cd575d46
FMN_P100_WA10	Absent	Cucurbitales	NA	NA	Anisophylleaceae	NA	Anisophyllea polyneura	Anisophyllea polyneura	Floret	MO		7cdcbcc-2cc8-463a-b550-d7718d17cd49
FMN_P102_WE09	Absent	Cucurbitales	NA	NA	Anisophylleaceae	NA	Combretocarpus rotundatus	Combretocarpus rotundatus	(Miq.) Danser	MO		07d26619-51e6-4f9f-9124-f2b168687810
UFL_102303_P03_WG09	Absent	Rosales_other	NA	NA	Barbeyaceae	NA	Barbeya oleoides	Barbeya oleoides				NY-Friis-862
UFL_102303_P03_WD01	Absent	Cucurbitales	NA	NA	Begoniaceae	NA	Begonia meyeri-johannis	Begonia meyeri-johannis				NY-Balslev-o61
FMN_P050_WH09	Absent	Cucurbitales	NA	NA	Begoniaceae	NA	Begonia aequatorialis	Begonia aequatorialis	L.B.Sm. & B.G.Schub.	NY	2862481	2df04f2f-af30-4c44-a994-c150ce07ad0b
FMN_P037_WE09	Absent	Cucurbitales	NA	NA	Begoniaceae	NA	Begonia aggeloptera	Begonia aggeloptera	N.Hall	NY03476611		2a2b165a-ca4a-4d2f-be3b-6dc24f4828b5
FMN_P050_WC09	Absent	Cucurbitales	NA	NA	Begoniaceae	NA	Begonia alba	Begonia alba	Merr.	NY	3379239	2ea40c40-9902-4d08-bbc2-6314aaea5898
FMN_P050_WC05	Absent	Cucurbitales	NA	NA	Begoniaceae	NA	Begonia albopicta	Begonia albopicta	W.Bull	NY	40552	2ea3d301-d206-4ae1-bf83-f2722cfdb7f0
FMN_P004_WC08	Absent	Cucurbitales	NA	NA	Begoniaceae	NA	Begonia almedana	Begonia almedana	Burt-Utley & Utley	CAS	10848	45ed57c1-fcbc-4aca-adaa-1c3938c9cf24
FMN_P039_WA08	Absent	Cucurbitales	NA	NA	Begoniaceae	NA	Begonia ampla	Begonia ampla	Hook.f.	NY	3379984	2b97c860-38bb-4b73-95bd-cec6f1030a54
FMN_P041_WE05	Absent	Cucurbitales	NA	NA	Begoniaceae	NA	Begonia angulata	Begonia angulata	Vell.	NY	1018918	2db23ab8-922f-4235-9f26-85f1059aabb0
FMN_P039_WA02	Absent	Cucurbitales	NA	NA	Begoniaceae	NA	Begonia annulata	Begonia annulata	K.Koch	NY	3476647	a5525f12-7200-45c2-80b8-e054e69e3986
FMN_P004_WC11	Absent	Cucurbitales	NA	NA	Begoniaceae	NA	Begonia aptera	Begonia aptera	Blume	CAS		45e3b5f1-9f85-4b15-b96c-ca03aca2148d
FMN_P037_WG09	Absent	Cucurbitales	NA	NA	Begoniaceae	NA	Begonia areolata	Begonia areolata	Miq.	NY	3476638	a4ab2ca9-bd5e-494b-a125-d0444827349d
FMN_P004_WD03	Absent	Cucurbitales	NA	NA	Begoniaceae	NA	Begonia balmisiana	Begonia balmisiana	Balmis	CAS		45dce7b4-00cc-4c22-bf7d-ef04afda5619
FMN_P050_WD08	Absent	Cucurbitales	NA	NA	Begoniaceae	NA	Begonia banaoensis	Begonia banaoensis	J.Sierra	NY	2584032	2d29c45b-01d9-4c26-9017-db433383690a
FMN_P053_WA04	Absent	Cucurbitales	NA	NA	Begoniaceae	NA	Begonia bangii	Begonia bangii	Kuntze	NY	3379974	2db76348-82fc-408e-af08-edb606ce4f7b
FMN_P039_WC03	Absent	Cucurbitales	NA	NA	Begoniaceae	NA	Begonia baramensis	Begonia baramensis	Merr.	NY	1873712	a49d8cbd-2fb5-49fa-afb7-8fe50f5fb54d
FMN_P007_WB12	Absent	Cucurbitales	NA	NA	Begoniaceae	NA	Begonia barkeri	Begonia barkeri	Knowles & Westc.	CAS		4207621e-70bf-4a8b-b85a-5cde568e4f4e
FMN_P041_WA10	Absent	Cucurbitales	NA	NA	Begoniaceae	NA	Begonia beccariana	Begonia beccariana	Ridl.	NY	3476648	a5398b7a-a3b2-4ebf-a95e-0b88b1682392
FMN_P052_WH01	Absent	Cucurbitales	NA	NA	Begoniaceae	NA	Begonia bernicei	Begonia bernicei	Aymard & G.A.Romero	NY	2497217	2dacad5a-be0f-43c6-86c7-11bc9321fd8b
FMN_P007_WA04	Absent	Cucurbitales	NA	NA	Begoniaceae	NA	Begonia beryllae	Begonia beryllae	Ridl.	CAS		435e6dd9-fb94-4430-81ba-2e57f6df6016
FMN_P006_WH07	Absent	Cucurbitales	NA	NA	Begoniaceae	NA	Begonia bettinae	Begonia bettinae	Ziesenh.	CAS		4203161b-29d7-475a-b0c3-9434ccfb9f03
FMN_P052_WG11	Absent	Cucurbitales	NA	NA	Begoniaceae	NA	Begonia bidentata	Begonia bidentata	Raddi	NY	2610101	2d9de188-9b14-4b27-a4dc-beaf65266ae1
FMN_P004_WD02	Absent	Cucurbitales	NA	NA	Begoniaceae	NA	Begonia biserrata	Begonia biserrata	Lindl.	CAS	549321	45dc2f44-5265-47fb-8198-085764e366db
FMN_P007_WC02	Absent	Cucurbitales	NA	NA	Begoniaceae	NA	Begonia boissieri	Begonia boissieri	A.DC.	CAS		4200aa0d-671e-4e79-920a-af63ae052df2
FMN_P050_WC11	Absent	Cucurbitales	NA	NA	Begoniaceae	NA	Begonia boliviensis	Begonia boliviensis	A.DC.	NY	3379260	2e856e60-f78c-461a-b898-5824eaceac30
FMN_P050_WD10	Absent	Cucurbitales	NA	NA	Begoniaceae	NA	Begonia bolleana	Begonia bolleana	Urb. & Ekman	NY	1445116	2d2afe1f-9652-4bda-b9d1-492259a1ec75
FMN_P050_WD09	Absent	Cucurbitales	NA	NA	Begoniaceae	NA	Begonia brachypoda	Begonia brachypoda	O.E.Schulz	NY	1445127	2d23d6e7-96da-45c8-aeb8-4b9a072ae3c0
FMN_P041_WB12	Absent	Cucurbitales	NA	NA	Begoniaceae	NA	Begonia bracteosa	Begonia bracteosa	A.DC.	NY	2862132	2d920863-ad48-45d8-8736-93fb5724b75d
FMN_P007_WC01	Absent	Cucurbitales	NA	NA	Begoniaceae	NA	Begonia breedlovei	Begonia breedlovei	Burt-Utley	CAS		41f8730e-76ab-4faa-a291-0f2688c4d717
FMN_P050_WF06	Absent	Cucurbitales	NA	NA	Begoniaceae	NA	Begonia buddleiifolia	Begonia buddleiifolia	A.DC.	NY	2826907	2d8e594b-cf34-467a-899d-e9892ea448ff
FMN_P007_WC07	Absent	Cucurbitales	NA	NA	Begoniaceae	NA	Begonia burbidgei	Begonia burbidgei	Stapf	CAS		44cdef16-4f07-4914-8131-62f0a8cfbafc
KIB_P021_WB04	Absent	Cucurbitales	NA	NA	Begoniaceae	NA	Begonia carletonii	Begonia carletonii	Standl.	BRIT	Liesner 598	7387efec-6947-4aa6-a113-cfefb41f390e
FMN_P007_WA01	Absent	Cucurbitales	NA	NA	Begoniaceae	NA	Begonia caroliniifolia	Begonia caroliniifolia	Regel	CAS		41f65fa6-35de-404f-904d-607202afe8f8
FMN_P037_WH05	Absent	Cucurbitales	NA	NA	Begoniaceae	NA	Begonia casiguranensis	Begonia casiguranensis	Quisumb. & Merr.	NY	3476664	a470fd8d-44de-454d-9b52-fc181366a09e
FMN_P004_WD06	Absent	Cucurbitales	NA	NA	Begoniaceae	NA	Begonia cebadillensis	Begonia cebadillensis	Houghton ex L.B.Sm. & Schub.	CAS	549324	45da8d06-df4f-4ffb-8c74-86d797f6f20c
FMN_P041_WD07	Absent	Cucurbitales	NA	NA	Begoniaceae	NA	Begonia chaetocarpa	Begonia chaetocarpa	Kuntze	NY	3379997	2d80a9c1-e59a-4f40-b01a-3f4c48323348
FMN_P007_WE03	Absent	Cucurbitales	NA	NA	Begoniaceae	NA	Begonia chitoensis	Begonia chitoensis	Tang S.Liu & M.J.Lai	CAS		44c980bd-0de5-4b3d-b16d-6ef043f78f60
FMN_P051_WC02	Absent	Cucurbitales	NA	NA	Begoniaceae	NA	Begonia clarkei	Begonia clarkei	Hook.f.	NY	3379969	2d5dd19a-ef6e-4ccb-90f2-2985970f7216
FMN_P004_WD09	Absent	Cucurbitales	NA	NA	Begoniaceae	NA	Begonia conchifolia	Begonia conchifolia	A.Dietr.	CAS		45d7e3ba-48ef-4fc6-9797-29601b8ef85b
FMN_P051_WC06	Absent	Cucurbitales	NA	NA	Begoniaceae	NA	Begonia confinis	Begonia confinis	L.B.Sm. & Wassh.	NY	3379970	2d683c66-a2b3-4987-b2cb-1cbfeee045bb
FMN_P007_WD12	Absent	Cucurbitales	NA	NA	Begoniaceae	NA	Begonia convallariodora	Begonia convallariodora	C.DC.	CAS		4458cf91-ce84-4dda-b1d8-998b3ee922c3
FMN_P050_WE10	Absent	Cucurbitales	NA	NA	Begoniaceae	NA	Begonia convolvulacea	Begonia convolvulacea	(Klotzsch) A.DC.	NY	194992	2e8ac20b-cfa5-4674-8a40-798b5887ff77
FMN_P040_WH06	Absent	Cucurbitales	NA	NA	Begoniaceae	NA	Begonia cordifolia	Begonia cordifolia	(Wight) Thwaites	NY	3476634	a52656c6-8e07-4a6b-ae1a-4070032ee173
FMN_P007_WB06	Absent	Cucurbitales	NA	NA	Begoniaceae	NA	Begonia corredorana	Begonia corredorana	C.DC.	CAS		4454a709-3fcf-4347-a664-3d759873084f
FMN_P050_WE07	Absent	Cucurbitales	NA	NA	Begoniaceae	NA	Begonia cowellii	Begonia cowellii	Nash	NY	1445137	2d1d38d9-ad56-40c4-b6ee-569ce7a99d03
FMN_P004_WH06	Absent	Cucurbitales	NA	NA	Begoniaceae	NA	Begonia cristobalensis	Begonia cristobalensis	Ziesenh.	CAS	11047	45d75c65-ac08-4baa-804d-2a74a06a2286
FMN_P041_WD05	Absent	Cucurbitales	NA	NA	Begoniaceae	NA	Begonia cryptocarpa	Begonia cryptocarpa	L.B.Sm. & B.G.Schub.	NY	3379972	2d7c81af-a286-42d1-b4d0-a7d951b99108
FMN_P034_WB11	Absent	Cucurbitales	NA	NA	Begoniaceae	NA	Begonia cumingiana	Begonia cumingiana	(Klotzsch) A.DC.	NY	3476627	a84449f0-3ec9-43ab-b503-ca4ca2175b9e
FMN_P007_WA02	Absent	Cucurbitales	NA	NA	Begoniaceae	NA	Begonia decandra	Begonia decandra	Pav. ex A.DC.	CAS		4468edde-9761-4327-9007-313c2e476b10
FMN_P041_WC02	Absent	Cucurbitales	NA	NA	Begoniaceae	NA	Begonia dentatiloba	Begonia dentatiloba	A.DC.	NY	3181038	2cdfa8fa-1d51-486b-bc94-acfd9a2130b9
FMN_P050_WE05	Absent	Cucurbitales	NA	NA	Begoniaceae	NA	Begonia dichotoma	Begonia dichotoma	Jacq.	NY	3379240	2e812a09-5e82-49e0-8046-1323f6f58416
FMN_P072_WA09	Absent	Cucurbitales	NA	NA	Begoniaceae	NA	Begonia diffusa	Begonia diffusa	L.B.Sm. & B.G.Schub.	NY	3379966	2cd4a3b8-0da3-4b7d-a11b-489b86af39ed
FMN_P074_WE07	Absent	Cucurbitales	NA	NA	Begoniaceae	NA	Begonia digitata	Begonia digitata	Raddi	NY	1198696	2cc50f89-00f0-4f54-bb17-ed016332d1bc
FMN_P073_WC11	Absent	Cucurbitales	NA	NA	Begoniaceae	NA	Begonia domingensis	Begonia domingensis	A.DC.	NY	1445166	2d1f4fe8-039b-47fe-8f9f-2ba54676a43c
FMN_P034_WB05	Absent	Cucurbitales	NA	NA	Begoniaceae	NA	Begonia elatostemmoides	Begonia elatostemmoides	Hook.f.	NY	3310467	2b9bd65c-cc34-430c-b7aa-35cbbad6bbea
FMN_P039_WB06	Absent	Cucurbitales	NA	NA	Begoniaceae	NA	Begonia erectotricha	Begonia erectotricha	Sosef	NY	3476614	2bc84365-f55d-4850-a4eb-221699a42498
FMN_P050_WG04	Absent	Cucurbitales	NA	NA	Begoniaceae	NA	Begonia euryphylla	Begonia euryphylla	L.B.Sm. ex S.F.Sm. & Wassh.	NY	821914	2c437801-3370-4460-8114-7487c4605695
FMN_P034_WB04	Absent	Cucurbitales	NA	NA	Begoniaceae	NA	Begonia everettii	Begonia everettii	Merr.	NY	3476699	a826aa09-c96e-4638-a46f-c48547b73d82
FMN_P050_WF12	Absent	Cucurbitales	NA	NA	Begoniaceae	NA	Begonia exilis	Begonia exilis	O.E.Schulz	NY	1445177	2d0cb91d-0ef7-42a3-ba43-a77ab69384c4
KIB_P022_WF10	Absent	Cucurbitales	NA	NA	Begoniaceae	NA	Begonia extranea	Begonia extranea	L.B.Sm. & B.G.Schub.	TEXAS	181496	02fd250d-7bd4-4aa5-a69a-4aaabcef97c6
FMN_P006_WH09	Absent	Cucurbitales	NA	NA	Begoniaceae	NA	Begonia falciloba	Begonia falciloba	Liebm.	CAS	10847	41eec4f3-0156-44b0-884d-c07a74116a9d
FMN_P004_WE08	Absent	Cucurbitales	NA	NA	Begoniaceae	NA	Begonia faustinoi	Begonia faustinoi	Burt-Utley & Utley	CAS	11046	45bcbb9a-dc95-4665-a482-c3ec7a9ad410
FMN_P039_WB09	Absent	Cucurbitales	NA	NA	Begoniaceae	NA	Begonia fenicis	Begonia fenicis	Merr.	NY	3476643	a56e581d-63a3-4666-867f-dc1ddb42de20
FMN_P004_WH12	Absent	Cucurbitales	NA	NA	Begoniaceae	NA	Begonia ferruginea	Begonia ferruginea	L.f.	CAS		4434857e-9ce2-4f15-9a72-10236dda673a
FMN_P050_WC03	Absent	Cucurbitales	NA	NA	Begoniaceae	NA	Begonia fiebrigii	Begonia fiebrigii	C.DC.	NY	3379993	2ce80986-63f5-4aef-879d-30bd3fc04686
FMN_P004_WE07	Absent	Cucurbitales	NA	NA	Begoniaceae	NA	Begonia fimbriata	Begonia fimbriata	Liebm.	CAS	513431	45ba760a-3bab-4289-a079-c7092f2fedc6
FMN_P004_WD08	Absent	Cucurbitales	NA	NA	Begoniaceae	NA	Begonia fimbristipula	Begonia fimbristipula	Hance	CAS		45b54284-249c-4f26-9c8a-5332844d1b43
FMN_P004_WE09	Absent	Cucurbitales	NA	NA	Begoniaceae	NA	Begonia foliosa	Begonia foliosa	Kunth	CAS		45b50af5-93ac-4695-a408-d1c93cbc3d9e
FMN_P004_WD10	Absent	Cucurbitales	NA	NA	Begoniaceae	NA	Begonia formosana	Begonia formosana	(Hayata) Masam.	CAS		45aed67b-3c24-42f0-b88f-c204830f51a2
FMN_P004_WE05	Absent	Cucurbitales	NA	NA	Begoniaceae	NA	Begonia formosissima	Begonia formosissima	Sandwith	CAS		442f8eea-d173-44ca-be60-c55fe380c5c6
FMN_P050_WE12	Absent	Cucurbitales	NA	NA	Begoniaceae	NA	Begonia fuchsioides	Begonia fuchsioides	Hook.	NY	3379298	2e54b64d-13bf-4e20-a7f0-8889de041e58
FMN_P004_WE12	Absent	Cucurbitales	NA	NA	Begoniaceae	NA	Begonia fusca	Begonia fusca	Liebm.	CAS	513478	45a8d5a2-4dd9-4c1f-a4d6-0455e5934cc0
FMN_P006_WF02	Absent	Cucurbitales	NA	NA	Begoniaceae	NA	Begonia fusialata	Begonia fusialata	Warb.		OS0054927	a870f4c2-6453-40c2-ba8f-05a0be7a9065
FMN_P077_WC06	Absent	Cucurbitales	NA	NA	Begoniaceae	NA	Begonia gamolepis	Begonia gamolepis	L.B.Sm. & B.G.Schub.	NY	3379991	2ccfad4b-8124-4512-a16c-0f87fdc99f34
FMN_P012_WC03	Absent	Cucurbitales	NA	NA	Begoniaceae	NA	Begonia geraniifolia	Begonia geraniifolia	Hook.		OS0054913	a9122bdf-cad2-449b-9ea7-f0105b98642a
FMN_P012_WC05	Absent	Cucurbitales	NA	NA	Begoniaceae	NA	Begonia glabra	Begonia glabra	Aubl.		OS0054915	a43e10cd-6106-44ff-a1ef-fba293a030c0
FMN_P050_WC01	Absent	Cucurbitales	NA	NA	Begoniaceae	NA	Begonia goegoensis	Begonia goegoensis	N.E.Br.	NY	1445207	2cf5dfab-f821-4394-a798-b5515fd3da67
FMN_P005_WA10	Absent	Cucurbitales	NA	NA	Begoniaceae	NA	Begonia gracilis	Begonia gracilis	Kunth	CAS	10794	41d71157-5059-4710-a543-636aff106ad2
FMN_P052_WG06	Absent	Cucurbitales	NA	NA	Begoniaceae	NA	Begonia grisea	Begonia grisea	A.DC.	NY	877923	2c447196-f6ee-4f00-bab0-060b2832c04f
FMN_P007_WC08	Absent	Cucurbitales	NA	NA	Begoniaceae	NA	Begonia guaduensis	Begonia guaduensis	Kunth	CAS		4417c96d-e930-469b-9668-8a6a5b159d68
FMN_P004_WB10	Absent	Cucurbitales	NA	NA	Begoniaceae	NA	Begonia gueritziana	Begonia gueritziana	Gibbs	CAS		46726822-4cd3-4513-a391-a5882e0affd0
FMN_P004_WF02	Absent	Cucurbitales	NA	NA	Begoniaceae	NA	Begonia gungshanensis	Begonia gungshanensis	C.Y.Wu	CAS	511034	45a2a088-f772-4831-b70d-6d2040cb3fa3
FMN_P050_WE01	Absent	Cucurbitales	NA	NA	Begoniaceae	NA	Begonia harlingii	Begonia harlingii	L.B.Sm. & Wassh.	NY	3379964	2c3c9474-0f47-4eec-9a68-d5ea3449e6e2
FMN_P004_WB11	Absent	Cucurbitales	NA	NA	Begoniaceae	NA	Begonia henryi	Begonia henryi	Hemsl.	CAS		4667fc0e-fb81-456d-a910-963609a9af27
FMN_P004_WF03	Absent	Cucurbitales	NA	NA	Begoniaceae	NA	Begonia heracleifolia	Begonia heracleifolia	Cham. & Schltdl.	CAS	549476	458dea94-94a6-4908-aca0-974a08759595
KIB_P021_WB09	Absent	Cucurbitales	NA	NA	Begoniaceae	NA	Begonia hirta	Begonia hirta	(Klotzsch) L.B.Sm. & B.G.Schub.	BRIT	Vasquez 29138	727bb4ab-eb73-4e4c-add4-08caa58866fc
FMN_P051_WB02	Absent	Cucurbitales	NA	NA	Begoniaceae	NA	Begonia hispida	Begonia hispida	Schott ex A.DC.	NY	3235948	2c23e6e5-6eb3-4a1e-86f0-227faae9b3ff
FMN_P051_WB05	Absent	Cucurbitales	NA	NA	Begoniaceae	NA	Begonia hookeriana	Begonia hookeriana	Gardner	NY	1182145	2c1ccb57-0ad3-4865-809e-338e63cb9b8d
FMN_P004_WF04	Absent	Cucurbitales	NA	NA	Begoniaceae	NA	Begonia humilis	Begonia humilis	Aiton	CAS		45766c14-bac3-457f-bde9-dece1d8d598e
FMN_P007_WC09	Absent	Cucurbitales	NA	NA	Begoniaceae	NA	Begonia ignea	Begonia ignea	(Klotzsch) Warsz. ex A.DC.	CAS		44116e1a-6f7a-4234-aa62-76fb536f9f84
FMN_P012_WB11	Absent	Cucurbitales	NA	NA	Begoniaceae	NA	Begonia incarnata	Begonia incarnata	Link & Otto		OS0054919	a83240d1-3446-4070-8ef6-f68bcbada38b
FMN_P051_WB07	Absent	Cucurbitales	NA	NA	Begoniaceae	NA	Begonia integerrima	Begonia integerrima	Spreng.	NY	3075392	2c171f29-39b5-464a-944f-3b76d2181494
FMN_P004_WF01	Absent	Cucurbitales	NA	NA	Begoniaceae	NA	Begonia integrifolia	Begonia integrifolia	Dalzell	CAS		455eef38-b39c-4a80-a1c1-d052affa1f12
FMN_P040_WH05	Absent	Cucurbitales	NA	NA	Begoniaceae	NA	Begonia iridescens	Begonia iridescens	Dunn	NY	3476633	a5098833-eb04-4d6d-a7a9-89dbdf4056c8
FMN_P051_WB03	Absent	Cucurbitales	NA	NA	Begoniaceae	NA	Begonia isopterocarpa	Begonia isopterocarpa	Irmsch.	NY	453990	2c10d937-d0ab-437f-9c08-939a02970a1d
FMN_P050_WG03	Absent	Cucurbitales	NA	NA	Begoniaceae	NA	Begonia itatinensis	Begonia itatinensis	Irmsch. ex Brade	NY	777080	2c0ef0fd-2518-40ac-acc2-68c4c0ccfe4f
FMN_P050_WB07	Absent	Cucurbitales	NA	NA	Begoniaceae	NA	Begonia jenmanii	Begonia jenmanii	Tutin	NY	3379962	2c002869-f96f-473a-9470-bd6a6376f801
FMN_P040_WH04	Absent	Cucurbitales	NA	NA	Begoniaceae	NA	Begonia josephi	Begonia josephi	A.DC.	NY	2652741	a508632d-154b-4073-a238-1174df69d2dd
FMN_P052_WH12	Absent	Cucurbitales	NA	NA	Begoniaceae	NA	Begonia juntasensis	Begonia juntasensis	Kuntze	NY	3379989	2bfdda4e-84ce-468e-b482-5f76816158ae
FMN_P007_WD06	Absent	Cucurbitales	NA	NA	Begoniaceae	NA	Begonia kalbreyeri	Begonia kalbreyeri	(Oliv.) L.B.Sm. & B.G.Schub.	CAS		4401f6da-f7a8-4aa4-86d8-42d9e6749985
FMN_P037_WF10	Absent	Cucurbitales	NA	NA	Begoniaceae	NA	Begonia klemmei	Begonia klemmei	Merr.	NY	3476660	a84d6fb1-2b31-4493-a07d-b2573e5171c5
FMN_P039_WE05	Absent	Cucurbitales	NA	NA	Begoniaceae	NA	Begonia koordersii	Begonia koordersii	Warb. ex L.B.Sm. & Wassh.	NY	3476628	a8432896-a9d5-4472-b5f8-99ba5c14049f
FMN_P004_WF05	Absent	Cucurbitales	NA	NA	Begoniaceae	NA	Begonia labordei	Begonia labordei	H.Lv.	CAS	120815	454589f3-f77d-404a-90a6-fd453c904057
FMN_P038_WH09	Absent	Cucurbitales	NA	NA	Begoniaceae	NA	Begonia laminariae	Begonia laminariae	Irmsch.	NY	3476642	a55f2e19-cc91-447c-8dc4-6d10336d83af
FMN_P050_WF11	Absent	Cucurbitales	NA	NA	Begoniaceae	NA	Begonia leathermaniae	Begonia leathermaniae	O'Reilly & Kareg.	NY	3379988	2bf9a9a8-ea63-4402-891c-43bca24ea579
FMN_P007_WC11	Absent	Cucurbitales	NA	NA	Begoniaceae	NA	Begonia leptostyla	Begonia leptostyla	Irmsch.	CAS		43e43bd3-5ec9-4ecc-a575-e0685aa1c828
FMN_P069_WE05	Absent	Cucurbitales	NA	NA	Begoniaceae	NA	Begonia lindleyana	Begonia lindleyana	Walp.	NY	194993	2b578a07-6a54-4de7-8f5f-c69d5ca8b108
FMN_P050_WC02	Absent	Cucurbitales	NA	NA	Begoniaceae	NA	Begonia lomensis	Begonia lomensis	Britton & Wilson	NY	1445236	2cf905ef-455c-4740-8afd-673681952853
FMN_P004_WF07	Absent	Cucurbitales	NA	NA	Begoniaceae	NA	Begonia longifolia	Begonia longifolia	Blume	CAS	120812	453e6e12-2d3a-4d39-83c0-7f02a4cd7983
FMN_P050_WE09	Absent	Cucurbitales	NA	NA	Begoniaceae	NA	Begonia ludicra	Begonia ludicra	A.DC.	NY	3379297	2e518124-3fd2-4911-98be-c7a17a620ec5
FMN_P050_WD04	Absent	Cucurbitales	NA	NA	Begoniaceae	NA	Begonia ludwigii	Begonia ludwigii	Irmsch.	NY	3379300	2e6ed817-0aa1-4a2d-bde3-a587d801b349
FMN_P004_WC01	Absent	Cucurbitales	NA	NA	Begoniaceae	NA	Begonia lukuana	Begonia lukuana	Y.C.Liu & C.H.Ou	CAS		464b69a1-b7c8-4ff3-81be-e6c283624dd4
FMN_P005_WH02	Absent	Cucurbitales	NA	NA	Begoniaceae	NA	Begonia luxurians	Begonia luxurians	Scheidw.	CAS		420a44d5-490d-453d-becc-9965488fea5c
FMN_P004_WF08	Absent	Cucurbitales	NA	NA	Begoniaceae	NA	Begonia maculata	Begonia maculata	Raddi	CAS	549495	45344407-dcc3-4b19-ad3a-da7643b77735
FMN_P034_WB03	Absent	Cucurbitales	NA	NA	Begoniaceae	NA	Begonia mannii	Begonia mannii	Hook.f.	NY	3476616	2c4573ad-86f4-44bd-9132-95dd7e9b692c
FMN_P004_WB12	Absent	Cucurbitales	NA	NA	Begoniaceae	NA	Begonia martabanica	Begonia martabanica	A.DC.	CAS		4643c6b1-45f1-4bfe-b8c3-e2f41b37dc7e
FMN_P039_WA06	Absent	Cucurbitales	NA	NA	Begoniaceae	NA	Begonia maurandiae	Begonia maurandiae	A.DC.	NY	3379976	2c4bd817-8cf2-4bdf-85db-9a51b4cefe5f
FMN_P041_WA04	Absent	Cucurbitales	NA	NA	Begoniaceae	NA	Begonia maynensis	Begonia maynensis	A.DC.	NY	3379981	2a1cce52-26e1-4e46-a79b-b2bce31c11f7
FMN_P041_WA02	Absent	Cucurbitales	NA	NA	Begoniaceae	NA	Begonia membranacea	Begonia membranacea	A.DC.	NY	2796283	2a273e79-dbc4-45be-ac8b-acefd4f3637d
FMN_P004_WB08	Absent	Cucurbitales	NA	NA	Begoniaceae	NA	Begonia merrittii	Begonia merrittii	Merr.	CAS		45f53d34-6c97-472b-9d7e-51be0aed500f
FMN_P039_WA05	Absent	Cucurbitales	NA	NA	Begoniaceae	NA	Begonia micranthera	Begonia micranthera	Griseb.	NY	3379957	2c4a1f76-1164-48d8-8e9d-ae0cd80fdb53
KIB_P021_WB11	Absent	Cucurbitales	NA	NA	Begoniaceae	NA	Begonia monophylla	Begonia monophylla	Pav. ex A.DC.	BRIT	Mcvaugh 13071	7b1b7007-07cc-4f3c-affc-05eaa208f8d1
FMN_P041_WA08	Absent	Cucurbitales	NA	NA	Begoniaceae	NA	Begonia multangula	Begonia multangula	Blume	NY	3476673	a6f5be50-8498-4088-98f3-5f3f9d4be211
FMN_P006_WF05	Absent	Cucurbitales	NA	NA	Begoniaceae	NA	Begonia nelumbiifolia	Begonia nelumbiifolia	Cham. & Schltdl.		OS0054942	a83ab2eb-f54c-4e6b-aa15-24a93533dd0a
FMN_P004_WC02	Absent	Cucurbitales	NA	NA	Begoniaceae	NA	Begonia notata	Begonia notata	Craib	CAS		463ee5ea-559a-4ba2-9e0c-0747748c9398
FMN_P040_WH12	Absent	Cucurbitales	NA	NA	Begoniaceae	NA	Begonia oblanceolata	Begonia oblanceolata	Rusby	NY	3379979	29eddcdc-3e4c-40d1-925b-ae00eef746dc
FMN_P037_WG08	Absent	Cucurbitales	NA	NA	Begoniaceae	NA	Begonia obtecticaulis	Begonia obtecticaulis	Irmsch.	NY	3379955	29e564cf-8a91-4126-ba7d-986952855500
FMN_P037_WG07	Absent	Cucurbitales	NA	NA	Begoniaceae	NA	Begonia octopetala	Begonia octopetala	L'Hr.	NY	3379951	2a843db8-d39d-4a2f-a35b-94d80099ac94
FMN_P004_WG02	Absent	Cucurbitales	NA	NA	Begoniaceae	NA	Begonia ornithocarpa	Begonia ornithocarpa	Standl.	CAS	513429	451d449d-ccb7-4e1b-aacd-955d643b475d
FMN_P040_WG10	Absent	Cucurbitales	NA	NA	Begoniaceae	NA	Begonia ovatifolia	Begonia ovatifolia	A.DC.	NY	3476632	a4fd5e06-1350-4c5e-b600-ada821e2a529
FMN_P004_WC04	Absent	Cucurbitales	NA	NA	Begoniaceae	NA	Begonia palmata	Begonia palmata	D.Don	CAS		4627c872-f69a-4be4-83e0-9bd4721903d6
FMN_P037_WF08	Absent	Cucurbitales	NA	NA	Begoniaceae	NA	Begonia paranaensis	Begonia paranaensis	Brade	NY	454088	29c45c3f-b6a5-456f-a824-ff104adcdaf5
FMN_P037_WF09	Absent	Cucurbitales	NA	NA	Begoniaceae	NA	Begonia parcifolia	Begonia parcifolia	C.DC.	NY	3379953	29bd04fb-5a33-4714-8461-cb8622cbd7d5
FMN_P001_WA01	Absent	Cucurbitales	NA	NA	Begoniaceae	NA	Begonia parviflora	Begonia parviflora	Poepp. & Endl.		OS0054924	a89546ed-2278-4e25-a9a2-0836d223fb6b
FMN_P007_WE04	Absent	Cucurbitales	NA	NA	Begoniaceae	NA	Begonia pastoensis	Begonia pastoensis	A.DC.	CAS		43c6eef7-3f61-4445-9728-a528439edaa8
FMN_P041_WD01	Absent	Cucurbitales	NA	NA	Begoniaceae	NA	Begonia pearcei	Begonia pearcei	Hook.f.	NY	3379288	2e10e4f0-3766-48a5-bdbd-3da461f55e94
FMN_P005_WA05	Absent	Cucurbitales	NA	NA	Begoniaceae	NA	Begonia pedata	Begonia pedata	Liebm.	CAS	513428	450662e0-8f60-4da9-a365-a9582adc04b7
FMN_P005_WA04	Absent	Cucurbitales	NA	NA	Begoniaceae	NA	Begonia peltata	Begonia peltata	Otto & Dietr.	CAS	549553	4500dfa6-c6f2-43ae-b8b2-63fcfa6b0bc9
FMN_P037_WG10	Absent	Cucurbitales	NA	NA	Begoniaceae	NA	Begonia pentaphylla	Begonia pentaphylla	Walp.	NY	454023	2c993dcd-0439-4b6a-8d3d-a863c3189272
FMN_P041_WA01	Absent	Cucurbitales	NA	NA	Begoniaceae	NA	Begonia pernambucensis	Begonia pernambucensis	Brade	NY	1462286	2c715ea3-a81f-4b49-a2b9-11fa5fe0b9b8
FMN_P005_WA02	Absent	Cucurbitales	NA	NA	Begoniaceae	NA	Begonia pinetorum	Begonia pinetorum	A.DC.	CAS	549525	44f97345-01cd-436e-9dd3-4ed2b6e2acd0
FMN_P038_WG03	Absent	Cucurbitales	NA	NA	Begoniaceae	NA	Begonia pinheironis	Begonia pinheironis	L.B.Sm. ex S.F.Sm. & Wassh.	NY	547741	2a96f7f3-f230-4a73-b3d4-ca805c64c64d
FMN_P071_WD09	Absent	Cucurbitales	NA	NA	Begoniaceae	NA	Begonia platyptera	Begonia platyptera	Urb.	NY	1445309	2d3928dc-923b-4b2c-9ee9-27c179e67f95
FMN_P034_WB10	Absent	Cucurbitales	NA	NA	Begoniaceae	NA	Begonia polyandra	Begonia polyandra	Irmsch.	NY	454092	2aa08c5c-cef0-4f0d-81b6-8db6cdca4e8a
FMN_P041_WE07	Absent	Cucurbitales	NA	NA	Begoniaceae	NA	Begonia polygonoides	Begonia polygonoides	Hook.f.	NY	3379292	2e452e3f-cb89-4089-84ce-b8477663e2bf
FMN_P004_WH11	Absent	Cucurbitales	NA	NA	Begoniaceae	NA	Begonia portillana	Begonia portillana	S.Watson	CAS		44e59a05-c25f-4c3b-bdae-3b170b1fb9ab
FMN_P007_WB02	Absent	Cucurbitales	NA	NA	Begoniaceae	NA	Begonia prieurii	Begonia prieurii	A.DC.	CAS		43c43771-5112-4e66-af7d-1e7de784b5dd
FMN_P039_WA12	Absent	Cucurbitales	NA	NA	Begoniaceae	NA	Begonia pulchella	Begonia pulchella	Raddi	NY	1183890	2dddf09d-c542-44ac-af3a-6cd62f510541
FMN_P037_WG01	Absent	Cucurbitales	NA	NA	Begoniaceae	NA	Begonia pululahuana	Begonia pululahuana	C.DC.	NY	3379280	2ca2410a-3d00-45ae-af2e-a0313385e886
FMN_P004_WC12	Absent	Cucurbitales	NA	NA	Begoniaceae	NA	Begonia purpusii	Begonia purpusii	Houghton ex Ziesenh.	CAS	549312	4462ee0c-ec95-4f22-9e8a-9afbe8e0d3e8
FMN_P004_WH09	Absent	Cucurbitales	NA	NA	Begoniaceae	NA	Begonia pustulata	Begonia pustulata	Liebm.	CAS		44d6f77b-bfe2-4fa8-9258-88feeedf8312
FMN_P005_WA11	Absent	Cucurbitales	NA	NA	Begoniaceae	NA	Begonia rafael-torresii	Begonia rafael-torresii	Burt-Utley	CAS		44730b7b-1f53-46e4-87c5-4f974e8b7688
FMN_P052_WF07	Absent	Cucurbitales	NA	NA	Begoniaceae	NA	Begonia reniformis	Begonia reniformis	Dryand.	NY	3379272	2e4e491e-403f-4398-850e-ca8791926fdd
FMN_P050_WH08	Absent	Cucurbitales	NA	NA	Begoniaceae	NA	Begonia retusa	Begonia retusa	O.E.Schulz	NY	933650	2df929f9-76da-420a-96a3-20c46f6d0965
FMN_P050_WG07	Absent	Cucurbitales	NA	NA	Begoniaceae	NA	Begonia rex	Begonia rex	Putz.	NY	3379265	2abe46f5-77fa-4a6d-99ef-c66ceff0e97f
FMN_P006_WH10	Absent	Cucurbitales	NA	NA	Begoniaceae	NA	Begonia rhodochlamys	Begonia rhodochlamys	L.B.Sm. & B.G.Schub.	CAS		4470b520-64e6-496f-aaa4-cefeea9e9996
FMN_P050_WH01	Absent	Cucurbitales	NA	NA	Begoniaceae	NA	Begonia rigida	Begonia rigida	(Klotzsch) Regel ex A.DC.	NY	3379266	2abb0654-45a3-4291-9284-a2b3bd87b58c
FMN_P040_WG07	Absent	Cucurbitales	NA	NA	Begoniaceae	NA	Begonia rubella	Begonia rubella	Buch.-Ham. ex D.Don	NY	3476636	a4dbacf4-0ddf-407f-8a4b-134db90b3ae3
FMN_P051_WB09	Absent	Cucurbitales	NA	NA	Begoniaceae	NA	Begonia rufa	Begonia rufa	Thunb.	NY	877904	2bfa66db-6897-40a2-a27a-05d0d02cba40
FMN_P039_WG10	Absent	Cucurbitales	NA	NA	Begoniaceae	NA	Begonia rutilans	Begonia rutilans	(Klotzsch) A.DC.	NY	884991	2a9bb8d4-16c2-4b3c-92e8-742f6c369344
FMN_P004_WH05	Absent	Cucurbitales	NA	NA	Begoniaceae	NA	Begonia sandtii	Begonia sandtii	Houghton ex Ziesenh.	CAS	10795	44b60a5b-8bc4-4051-a0ec-c6b8c5765160
FMN_P041_WD03	Absent	Cucurbitales	NA	NA	Begoniaceae	NA	Begonia sanguinea	Begonia sanguinea	Raddi	NY	3379291	2e1ae056-a4ab-4d74-84bc-4a6b44f32843
FMN_P040_WG09	Absent	Cucurbitales	NA	NA	Begoniaceae	NA	Begonia satrapis	Begonia satrapis	C.B.Clarke	NY	3476631	a4fdd6b1-3902-428f-ab95-abc23f5490f4
FMN_P037_WE02	Absent	Cucurbitales	NA	NA	Begoniaceae	NA	Begonia scabrida	Begonia scabrida	A.DC.	NY	3379282	2a697f1e-989b-4660-909e-30e15e094a60
FMN_P007_WA11	Absent	Cucurbitales	NA	NA	Begoniaceae	NA	Begonia seemanniana	Begonia seemanniana	A.DC.	CAS		43ac53a2-f1a1-4452-8d52-a434b79c0c14
FMN_P039_WA01	Absent	Cucurbitales	NA	NA	Begoniaceae	NA	Begonia segregata	Begonia segregata	L.B.Sm. & B.G.Schub.	NY	3379281	2c5bb179-7b7b-4951-9901-ddec598841a0
FMN_P004_WH08	Absent	Cucurbitales	NA	NA	Begoniaceae	NA	Begonia semiovata	Begonia semiovata	Liebm.	CAS		44ae8ea8-c284-4849-9a12-01a762ce0314
FMN_P004_WH03	Absent	Cucurbitales	NA	NA	Begoniaceae	NA	Begonia sericoneura	Begonia sericoneura	Liebm.	CAS		44acf302-ba84-49e9-8877-8773821f29a0
FMN_P004_WC06	Absent	Cucurbitales	NA	NA	Begoniaceae	NA	Begonia smithiana	Begonia smithiana	T.T.Yu ex Irmsch.	CAS		4616d9f4-67ae-45f2-8753-bb36ede1ad91
FMN_P041_WD06	Absent	Cucurbitales	NA	NA	Begoniaceae	NA	Begonia socotrana	Begonia socotrana	Hook.f.	NY	3379264	2ac3e166-dd27-425b-bcf1-01db469e89e3
FMN_P037_WF05	Absent	Cucurbitales	NA	NA	Begoniaceae	NA	Begonia solananthera	Begonia solananthera	A.DC.	NY	1018916	2b95686b-ff88-4d4a-a733-8070a69cf977
KIB_P029_WA03	Absent	Cucurbitales	NA	NA	Begoniaceae	NA	Begonia sparsipila	Begonia sparsipila	Baker	F	2063207	770296c4-224e-4183-bcef-7563562a377c
FMN_P006_WE10	Absent	Cucurbitales	NA	NA	Begoniaceae	NA	Begonia stigmosa	Begonia stigmosa	Lindl.		OS0054925	a88604a7-d562-473b-a862-390e9e683f09
FMN_P041_WE03	Absent	Cucurbitales	NA	NA	Begoniaceae	NA	Begonia stipulacea	Begonia stipulacea	Willd.	NY	3379271	2aaa70d9-0e06-484d-bc21-9a74883c6b08
FMN_P040_WH09	Absent	Cucurbitales	NA	NA	Begoniaceae	NA	Begonia subciliata	Begonia subciliata	A.DC.	NY	3379983	2be51a26-2b91-4951-a419-4375754545af
FMN_P041_WA07	Absent	Cucurbitales	NA	NA	Begoniaceae	NA	Begonia subscutata	Begonia subscutata	De Wild.	NY	3476619	a5b3a6c0-d249-451c-8718-9242adad9539
FMN_P039_WA09	Absent	Cucurbitales	NA	NA	Begoniaceae	NA	Begonia suprafastigiata	Begonia suprafastigiata	Irmsch.	NY	3379283	2bedbfb9-c90d-442a-92ac-8fbb98c0dcde
FMN_P038_WA06	Absent	Cucurbitales	NA	NA	Begoniaceae	NA	Begonia susaniae	Begonia susaniae	Sosef	NY	3476625	a5b33776-10f9-4578-a6ca-9f319382c9ee
FMN_P038_WA05	Absent	Cucurbitales	NA	NA	Begoniaceae	NA	Begonia sutherlandii	Begonia sutherlandii	Hook.f.	NY	3476624	a5abfc2d-e364-4563-b809-812812c87e2d
FMN_P039_WB01	Absent	Cucurbitales	NA	NA	Begoniaceae	NA	Begonia sylvatica	Begonia sylvatica	A.DC.	NY	1462171	2bedce47-1858-4112-9009-e344b79a082e
FMN_P039_WB03	Absent	Cucurbitales	NA	NA	Begoniaceae	NA	Begonia sylvestris	Begonia sylvestris	A.DC.	NY	2680598	2a919415-744a-400c-99cf-b8a8b88c5bd2
FMN_P007_WC04	Absent	Cucurbitales	NA	NA	Begoniaceae	NA	Begonia taipeiensis	Begonia taipeiensis	C.I.Peng	CAS		45f5eb26-d9d9-48a9-b65d-25a15a936c3e
FMN_P037_WH01	Absent	Cucurbitales	NA	NA	Begoniaceae	NA	Begonia tenera	Begonia tenera	Dryand.	NY	3476658	a4a6f891-3ed9-4c94-bbda-1198697e4b0b
FMN_P039_WC04	Absent	Cucurbitales	NA	NA	Begoniaceae	NA	Begonia tetrandra	Begonia tetrandra	Irmsch.	NY	3379284	2bbbba7a-4688-4562-be58-dfeef41be687
KIB_P028_WF05	Absent	Cucurbitales	NA	NA	Begoniaceae	NA	Begonia thelmae	Begonia thelmae	L.B.Sm. & Wassh.	F	1911707	64a96e16-6a59-4843-af70-a0c39e55b47e
FMN_P041_WB03	Absent	Cucurbitales	NA	NA	Begoniaceae	NA	Begonia thomsonii	Begonia thomsonii	A.DC.	NY	3476656	a490792e-8879-486d-be19-c76720015ec6
FMN_P004_WG10	Absent	Cucurbitales	NA	NA	Begoniaceae	NA	Begonia trichosepala	Begonia trichosepala	C.DC. ex Donn.Sm.	CAS	549611	448ad2d1-7e38-45f7-b207-67deb752923d
FMN_P037_WF02	Absent	Cucurbitales	NA	NA	Begoniaceae	NA	Begonia truncicola	Begonia truncicola	Sodiro ex C.DC.	NY	3379986	2a8e6146-9c7b-4047-852a-dbae1cbdfdc3
FMN_P038_WA07	Absent	Cucurbitales	NA	NA	Begoniaceae	NA	Begonia unduavensis	Begonia unduavensis	Rusby	NY	3379958	2bd4bb92-7f16-439e-8992-18e4f850a49d
FMN_P041_WB02	Absent	Cucurbitales	NA	NA	Begoniaceae	NA	Begonia valida	Begonia valida	Goebel	NY	3476610	2bba308a-c6cd-40ae-816a-ea6b27637e87
FMN_P039_WC07	Absent	Cucurbitales	NA	NA	Begoniaceae	NA	Begonia valvata	Begonia valvata	L.B.Sm. & B.G.Schub.	NY	3379985	2ba2dfe1-9c2d-4f43-8af4-edfb178a4eeb
KIB_P029_WA07	Absent	Cucurbitales	NA	NA	Begoniaceae	NA	Begonia velata	Begonia velata	L.B.Sm. & B.G.Schub.	F	1983626	624f276f-b4ac-4199-afd4-3ec8df9ad8f9
FMN_P037_WE10	Absent	Cucurbitales	NA	NA	Begoniaceae	NA	Begonia vicina	Begonia vicina	Irmsch.	NY	884990	2a34ecfb-5588-4e0b-8aff-5070675fcd56
FMN_P037_WE05	Absent	Cucurbitales	NA	NA	Begoniaceae	NA	Begonia vittariifolia	Begonia vittariifolia	N.Hall	NY	3476603	a587503c-ffe5-4dae-8069-2d6eedf132bb
FMN_P012_WC04	Absent	Cucurbitales	NA	NA	Begoniaceae	NA	Begonia wallichiana	Begonia wallichiana	Lehm.		OS0054916	dd0e1fcf-e28a-4b99-b993-560bdd63862a
FMN_P041_WA12	Absent	Cucurbitales	NA	NA	Begoniaceae	NA	Begonia weberbaueri	Begonia weberbaueri	Irmsch.	NY	3476609	2ba863b3-10ca-4025-ba41-745fa9be53a8
FMN_P041_WE02	Absent	Cucurbitales	NA	NA	Begoniaceae	NA	Begonia weddeliana	Begonia weddeliana	A.DC.	NY	3379296	2aa7549e-0dd7-41df-8e70-c6f188bc6691
FMN_P004_WC09	Absent	Cucurbitales	NA	NA	Begoniaceae	NA	Begonia wutaiana	Begonia wutaiana	C.I Peng & Y.K.Chen	CAS		45f9ddb1-591a-4f9c-b974-e97562f1b20c
UFL_102303_P03_WC12	Absent	Cucurbitales	NA	NA	Begoniaceae	NA	Hillebrandia sandwicensis	Hillebrandia sandwicensis				NY-Fay-209
UFL_102303_P03_WB05	Absent	Fagales	NA	NA	Betulaceae	NA	Betula lenta	Betula lenta				TEX-Longbottom-6094
UFL_102303_P03_WB04	Absent	Fagales	NA	NA	Betulaceae	NA	Carpinus tropicalis	Carpinus tropicalis				TEX-Panero-5562
UFL_102303_P03_WB03	Absent	Fagales	NA	NA	Betulaceae	NA	Ostrya knowltonii	Ostrya knowltonii				TEX-Powell-3842
FMN_P013_WB07	Absent	Fagales	NA	NA	Betulaceae	NA	Alnus serrulatoides	Alnus serrulatoides	Callier	CAS		8b007b80-830d-4920-84fd-a64c78f01ae0
FMN_P013_WB01	Absent	Fagales	NA	NA	Betulaceae	NA	Betula albosinensis	Betula albosinensis	Burkill	CAS		8a9b5bc0-107e-40aa-87db-7ae1d78f8ed0
FMN_P013_WA06	Absent	Fagales	NA	NA	Betulaceae	NA	Betula alleghaniensis	Betula alleghaniensis	Britton	CAS		8a97f039-2bcb-415c-992e-9957ab3bf033
FMN_P012_WH10	Absent	Fagales	NA	NA	Betulaceae	NA	Betula alnoides	Betula alnoides	Buch.-Ham. ex D.Don	CAS	511114	8a8cab2c-55ee-4b9a-a489-be50a4f246be
FMN_P045_WE04	Absent	Fagales	NA	NA	Betulaceae	NA	Betula bomiensis	Betula bomiensis	P.C.Li	CAS		8aae5384-8312-4f93-ad7d-f29828027851
KIB_P021_WD08	Absent	Fagales	NA	NA	Betulaceae	NA	Betula caerulea	Betula caerulea	Blanch.	BRIT	Seymour 26148	7360d0b8-184a-44fe-b90f-c8a06e668f99
FMN_P013_WA05	Absent	Fagales	NA	NA	Betulaceae	NA	Betula chinensis	Betula chinensis	Maxim.			8aad2a4f-25fd-4667-87ce-0954e8416a5f
FMN_P012_WH07	Absent	Fagales	NA	NA	Betulaceae	NA	Betula dahurica	Betula dahurica	Pall.	CAS		8a7ca649-8f32-4f22-b28f-15d70e6e0b61
FMN_P012_WH12	Absent	Fagales	NA	NA	Betulaceae	NA	Betula ermanii	Betula ermanii	Cham.	CAS		8a5977d7-664c-401a-9889-32c1f8e798d8
FMN_P013_WA01	Absent	Fagales	NA	NA	Betulaceae	NA	Betula glandulosa	Betula glandulosa	Michx.	CAS		8a4af772-00aa-421e-bc38-c04e645835cf
FMN_P020_WB11	Absent	Fagales	NA	NA	Betulaceae	NA	Betula grossa	Betula grossa	Siebold & Zucc.	CAS		8a3992be-ce8a-4f01-a5ac-8db851c3ca4c
FMN_P020_WA05	Absent	Fagales	NA	NA	Betulaceae	NA	Betula humilis	Betula humilis	Schrank	CAS		8a9fe4ae-1338-4e3f-ac96-12538d4fde64
FMN_P020_WC02	Absent	Fagales	NA	NA	Betulaceae	NA	Betula insignis	Betula insignis	Franch.	CAS		8a35f9b6-94b4-4fbc-9456-6371da7c314f
FMN_P013_WA09	Absent	Fagales	NA	NA	Betulaceae	NA	Betula jarmolenkoana	Betula jarmolenkoana	Golosk.	CAS		8a9ff5fd-a9d0-40ad-9262-3e8f1840bc0b
KIB_P021_WD07	Absent	Fagales	NA	NA	Betulaceae	NA	Betula kenaica	Betula kenaica	W.H.Evans	BRIT	Spjut 15435	734b3f69-fb91-457f-af87-68d74cdd834c
KIB_P022_WG09	Absent	Fagales	NA	NA	Betulaceae	NA	Betula lanata	Betula lanata	(Regel) V.N.Vassil.	TEXAS	Buch	002ec86a-7b65-4db3-a067-64b6b7909a74
KIB_P021_WD06	Absent	Fagales	NA	NA	Betulaceae	NA	Betula litwinowii	Betula litwinowii	Doluch.	BRIT	Atha 2710	731e9516-30a2-4046-a60d-469d6745ad88
FMN_P045_WF08	Absent	Fagales	NA	NA	Betulaceae	NA	Betula luminifera	Betula luminifera	H.J.P.Winkl.		OS0055067	a9983795-56d7-4817-a37e-dfbdcb819db9
FMN_P090_WA06	Absent	Fagales	NA	NA	Betulaceae	NA	Betula maximowicziana	Betula maximowicziana	Regel	CAS		8a34ba59-248a-47f9-9d34-3a4d4f885951
FMN_P045_WE05	Absent	Fagales	NA	NA	Betulaceae	NA	Betula microphylla	Betula microphylla	Bunge	CAS		8a9fb681-fc27-4dcb-9612-3a9412cf18da
FMN_P013_WA03	Absent	Fagales	NA	NA	Betulaceae	NA	Betula minor	Betula minor	(Tuck.) Fernald	CAS		8a0410ab-d6f1-454f-991c-89a89dcf6a2c
FMN_P011_WH09	Absent	Fagales	NA	NA	Betulaceae	NA	Betula nana	Betula nana	L.		OS0055068	a9810fe7-1f2f-4e3a-8ebc-4e8521b5ed55
KIB_P022_WG11	Absent	Fagales	NA	NA	Betulaceae	NA	Betula neoalaskana	Betula neoalaskana	Sarg.	TEXAS	195971	047a0d48-2f0c-47d9-a753-e0294a43c5a6
KIB_P021_WD09	Absent	Fagales	NA	NA	Betulaceae	NA	Betula nigra	Betula nigra	L.	BRIT	Nixon 17840	7374920f-19fe-4570-a354-4b1f9f562376
KIB_P022_WG12	Absent	Fagales	NA	NA	Betulaceae	NA	Betula occidentalis	Betula occidentalis	Hook.	TEXAS	Hartman 2694	1c963b90-a949-463a-98d8-284dee2e7beb
FMN_P020_WB08	Absent	Fagales	NA	NA	Betulaceae	NA	Betula ovalifolia	Betula ovalifolia	Rupr.	CAS		8aa7905c-6af2-400c-b00b-a9dd3e8080b7
KIB_P021_WD05	Absent	Fagales	NA	NA	Betulaceae	NA	Betula pamirica	Betula pamirica	Litv.	BRIT	Ctahiokobhq 5780	731336b3-31c9-4fe8-97e7-b080bf33090f
KIB_P022_WH07	Absent	Fagales	NA	NA	Betulaceae	NA	Betula papyrifera	Betula papyrifera	Marshall	TEXAS	Krajina 986	04acf31f-a65b-4481-a4c2-8e1c2d4b8c35
FMN_P012_WH09	Absent	Fagales	NA	NA	Betulaceae	NA	Betula pendula	Betula pendula	Roth	CAS		89f74249-e1cc-4e77-bf2e-8e096d5110a9
FMN_P012_WH08	Absent	Fagales	NA	NA	Betulaceae	NA	Betula platyphylla	Betula platyphylla	Sukaczev	CAS		89e80002-455c-4e16-9bca-ab3e3b30b085
FMN_P020_WB06	Absent	Fagales	NA	NA	Betulaceae	NA	Betula potaninii	Betula potaninii	Batalin	CAS		89e3f728-964a-4d0f-a950-a3186b073e75
KIB_P022_WG10	Absent	Fagales	NA	NA	Betulaceae	NA	Betula pubescens	Betula pubescens	Ehrh.	TEXAS	39662	1d7126e3-d84c-4dc8-a8c6-96b1d4f46ebe
FMN_P013_WB04	Absent	Fagales	NA	NA	Betulaceae	NA	Betula pumila	Betula pumila	L.	CAS		89d38a02-ab8d-46dc-81fa-79f56b0360d0
KIB_P022_WG08	Absent	Fagales	NA	NA	Betulaceae	NA	Betula raddeana	Betula raddeana	Trautv.	TEXAS	Popow	020f4f18-c4f1-4537-92db-16091db4c7f1
FMN_P012_WH04	Absent	Fagales	NA	NA	Betulaceae	NA	Betula schmidtii	Betula schmidtii	Regel	CAS		89d29996-8d43-4bfd-8320-1712b0b26031
FMN_P013_WB02	Absent	Fagales	NA	NA	Betulaceae	NA	Betula tianschanica	Betula tianschanica	Rupr.	CAS		8a9c1fdf-e23b-4842-9ada-be75cefe26e1
FMN_P089_WG11	Absent	Fagales	NA	NA	Betulaceae	NA	Betula utilis	Betula utilis	D.Don	CAS		89ce4189-1fd8-49ee-bb85-58565fd74bc4
FMN_P011_WG10	Absent	Fagales	NA	NA	Betulaceae	NA	Carpinus betulus	Carpinus betulus	L.		OS0055063	a9e60d57-c4f5-45da-8fa2-9bc0162ab751
FMN_P045_WD12	Absent	Fagales	NA	NA	Betulaceae	NA	Carpinus caroliniana	Carpinus caroliniana	Walter	CAS		89ae7735-e733-4bca-aca5-cf274e6a2188
FMN_P020_WC01	Absent	Fagales	NA	NA	Betulaceae	NA	Carpinus chuniana	Carpinus chuniana	Hu	CAS		89bce2c7-b117-454d-af90-c24ad3a3dca2
FMN_P013_WA02	Absent	Fagales	NA	NA	Betulaceae	NA	Carpinus cordata	Carpinus cordata	Blume	CAS		89bd4249-f05b-4307-8efc-aa99ec2a98c2
FMN_P020_WA08	Absent	Fagales	NA	NA	Betulaceae	NA	Carpinus fangiana	Carpinus fangiana	Hu	CAS		89b1c74a-2291-4fbe-87a9-4adf262472cb
FMN_P090_WA09	Absent	Fagales	NA	NA	Betulaceae	NA	Carpinus fargesiana	Carpinus fargesiana	H.J.P.Winkl.	CAS		89ac33fe-5eae-4841-aa8d-7ef94cd2c680
FMN_P090_WA12	Absent	Fagales	NA	NA	Betulaceae	NA	Carpinus henryana	Carpinus henryana	(H.J.P.Winkl.) H.J.P.Winkl.	CAS		89b873e2-7318-4519-b6d9-dc3ab3a86062
FMN_P012_WH03	Absent	Fagales	NA	NA	Betulaceae	NA	Carpinus kawakamii	Carpinus kawakamii	Hayata	CAS		89a86a9c-8e24-4009-92d3-9520c50ea2f9
FMN_P090_WA10	Absent	Fagales	NA	NA	Betulaceae	NA	Carpinus laxiflora	Carpinus laxiflora	(Siebold & Zucc.) Blume	CAS		89a64569-566f-48f3-9f10-8752e9dd31a9
FMN_P020_WB05	Absent	Fagales	NA	NA	Betulaceae	NA	Carpinus londoniana	Carpinus londoniana	H.J.P.Winkl.	CAS		89a2b25e-ea9b-4595-975e-1998113b1a3c
FMN_P013_WA08	Absent	Fagales	NA	NA	Betulaceae	NA	Carpinus monbeigiana	Carpinus monbeigiana	Hand.-Mazz.	CAS		89a27c05-af2f-4663-b44e-2aa30bee7b8f
FMN_P090_WB02	Absent	Fagales	NA	NA	Betulaceae	NA	Carpinus rankanensis	Carpinus rankanensis	Hayata	CAS		89921081-27d8-4d3c-bc2d-c5a8fb820457
FMN_P012_WH01	Absent	Fagales	NA	NA	Betulaceae	NA	Carpinus tschonoskii	Carpinus tschonoskii	Maxim.	CAS		818493d4-7f7e-4831-a4d3-4b1e901449d3
FMN_P001_WB05	Absent	Fagales	NA	NA	Betulaceae	NA	Carpinus turczaninowii	Carpinus turczaninowii	Hance	CAS		817f087d-9349-4ba7-9638-1dda6c77de80
FMN_P090_WA08	Absent	Fagales	NA	NA	Betulaceae	NA	Carpinus viminea	Carpinus viminea	Wall. ex Lindl.	CAS		89b94bb3-0bdb-4cdb-b70e-87d95f914a65
FMN_P012_WG07	Absent	Fagales	NA	NA	Betulaceae	NA	Corylus americana	Corylus americana	Walter	CAS		8177acd0-f59f-40e0-b7b9-c41ebd8f44fd
FMN_P006_WG06	Absent	Fagales	NA	NA	Betulaceae	NA	Corylus avellana	Corylus avellana	L.		OS0055059	a9ef5445-d5fe-41d0-b6a8-71e2b0ff64d0
FMN_P012_WG11	Absent	Fagales	NA	NA	Betulaceae	NA	Corylus chinensis	Corylus chinensis	Franch.	CAS		8174ef7b-3967-4d0b-a955-4e9366f6fbd7
FMN_P012_WG10	Absent	Fagales	NA	NA	Betulaceae	NA	Corylus colurna	Corylus colurna	L.	CAS		8171176f-0798-40b1-a3e5-b1d46dd11224
FMN_P020_WA06	Absent	Fagales	NA	NA	Betulaceae	NA	Corylus fargesii	Corylus fargesii	(Franch.) C.K.Schneid.	CAS		817e640d-a5c1-4f0e-ae30-486225ce322e
FMN_P012_WH06	Absent	Fagales	NA	NA	Betulaceae	NA	Corylus ferox	Corylus ferox	Wall.	CAS		81687eba-c608-443c-b8a0-095aa99293cb
FMN_P045_WF07	Absent	Fagales	NA	NA	Betulaceae	NA	Corylus heterophylla	Corylus heterophylla	Fisch. ex Trautv.	CAS		8167212e-c723-414c-9cf5-f9404e3ba823
FMN_P012_WG12	Absent	Fagales	NA	NA	Betulaceae	NA	Corylus maxima	Corylus maxima	Mill.	CAS		817c13bd-18bc-4c75-ab56-f18d2086dfd2
FMN_P012_WG04	Absent	Fagales	NA	NA	Betulaceae	NA	Corylus sieboldiana	Corylus sieboldiana	Blume	CAS		81605e89-0715-447d-93db-3ca5a206f65e
FMN_P006_WG08	Absent	Fagales	NA	NA	Betulaceae	NA	Ostrya carpinifolia	Ostrya carpinifolia	Scop.		OS0055056	a9ff75f5-a673-4ed0-bb02-4983189dd4cb
FMN_P045_WE06	Absent	Fagales	NA	NA	Betulaceae	NA	Ostrya japonica	Ostrya japonica	Sarg.	CAS		8159a322-75a0-4322-9c59-e7870bcc0c0a
FMN_P045_WD07	Absent	Fagales	NA	NA	Betulaceae	NA	Ostrya multinervis	Ostrya multinervis	Rehder	CAS		81595a92-7480-4b6f-b3f2-0aa2de9efce5
FMN_P045_WH07	Absent	Fagales	NA	NA	Betulaceae	NA	Ostrya virginiana	Ostrya virginiana	(Mill.) K.Koch		OS0055047	aab9cca2-3208-4a53-8711-d0505c8bc8d1
FMN_P090_WB08	Absent	Fagales	NA	NA	Betulaceae	NA	Ostryopsis davidiana	Ostryopsis davidiana	Decne.	CAS		8152f7ea-e6ab-4198-a22a-4761c13bdb40
FMN_P013_WB11	Absent	Fagales	NA	NA	Betulaceae	NA	Ostryopsis nobilis	Ostryopsis nobilis	Balf.f. & W.W.Sm.	CAS		814cf890-46a0-4e57-bcd4-fb449e81d271
UFL_102303_P03_WB06	Present	Fagales	NA	NA	Betulaceae	NA	Alnus maritima	Alnus maritima				TEX-Hess-3773
FMN_P006_WF07	Present	Fagales	NA	NA	Betulaceae	NA	Alnus alnobetula	Alnus alnobetula	(Ehrh.) K.Koch		OS0055072	a94206bd-1ad6-47d7-9a07-ac523d0cb4a6
FMN_P012_WG05	Present	Fagales	NA	NA	Betulaceae	NA	Alnus cremastogyne	Alnus cremastogyne	Burkill	CAS		8b2fa71b-788b-479a-9981-c4060245b23b
FMN_P020_WC05	Present	Fagales	NA	NA	Betulaceae	NA	Alnus fauriei	Alnus fauriei	H.Lv. & Vaniot	CAS		8b29b57a-abe5-4e5a-982c-9b6b2568202a
FMN_P006_WF08	Present	Fagales	NA	NA	Betulaceae	NA	Alnus firma	Alnus firma	Siebold & Zucc.		OS0055073	a92a5e93-02bb-42e9-998b-5eb79caa253a
FMN_P090_WA07	Present	Fagales	NA	NA	Betulaceae	NA	Alnus formosana	Alnus formosana	(Burkill) Makino	CAS		8af907ce-5158-4df4-a2c3-821db65efc0a
FMN_P011_WG07	Present	Fagales	NA	NA	Betulaceae	NA	Alnus glutinosa	Alnus glutinosa	(L.) Gaertn.		OS0055070	a9712036-85a1-41b4-adda-e33a40d8bc29
FMN_P013_WA12	Present	Fagales	NA	NA	Betulaceae	NA	Alnus hirsuta	Alnus hirsuta	(Spach) Rupr.	CAS		8b31f905-ae7e-4652-927c-780ddb7682f6
FMN_P012_WG06	Present	Fagales	NA	NA	Betulaceae	NA	Alnus incana	Alnus incana	(L.) Moench	CAS		8ae39efc-07ba-4159-b048-5b8ccbe7577c
FMN_P006_WE04	Present	Fagales	NA	NA	Betulaceae	NA	Alnus jorullensis	Alnus jorullensis	Kunth		OS0055097	afe2a3ec-a26e-4e7e-83e4-878fc5734a08
FMN_P045_WD05	Present	Fagales	NA	NA	Betulaceae	NA	Alnus lanata	Alnus lanata	Duthie ex Bean	CAS		8acf447a-9f37-41de-a7e3-4577564bd722
FMN_P090_WB11	Present	Fagales	NA	NA	Betulaceae	NA	Alnus mandshurica	Alnus mandshurica	(Callier) Hand.-Mazz.	CAS		8b360ac2-8188-4389-9d27-bbd2f4e5949d
FMN_P020_WC06	Present	Fagales	NA	NA	Betulaceae	NA	Alnus matsumurae	Alnus matsumurae	Callier	CAS		8adb9dc5-677a-4bf3-b990-1d6664913f6a
FMN_P006_WF11	Present	Fagales	NA	NA	Betulaceae	NA	Alnus nepalensis	Alnus nepalensis	D.Don		OS0055086	a9260704-b389-4300-91ee-cbde307fda1e
FMN_P020_WA02	Present	Fagales	NA	NA	Betulaceae	NA	Alnus orientalis	Alnus orientalis	Decne.	CAS		8ac0b5a3-4c86-4e47-9ab7-19923b6cf3bd
FMN_P090_WB05	Present	Fagales	NA	NA	Betulaceae	NA	Alnus pendula	Alnus pendula	Matsum.	CAS		8abf7d39-76bd-424b-900c-ec5409399b49
FMN_P090_WB06	Present	Fagales	NA	NA	Betulaceae	NA	Alnus rhombifolia	Alnus rhombifolia	Nutt.	CAS		8abf268e-53e7-4675-a849-f53f6228856a
FMN_P001_WE04	Present	Fagales	NA	NA	Betulaceae	NA	Alnus serrulata	Alnus serrulata	(Aiton) Willd.	CAS		8abd1caa-8aca-452b-8aac-a5478c3fa67a
FMN_P090_WB09	Present	Fagales	NA	NA	Betulaceae	NA	Alnus sieboldiana	Alnus sieboldiana	Matsum.	CAS		8abbf3da-4848-4343-b81f-894aa9dc2ea5
FMN_P045_WE02	Present	Fagales	NA	NA	Betulaceae	NA	Alnus trabeculosa	Alnus trabeculosa	Hand.-Mazz.	CAS		8ab5c243-3355-4a24-9d87-f4c4a0e5f34b
FMN_P013_WA04	Present	Fagales	NA	NA	Betulaceae	NA	Betula globispica	Betula globispica	Shirai	CAS		8a462b1d-4e86-4e48-95ad-d5b78c41d930
UFL_102303_P03_WB02	Absent	Fagales	NA	NA	Betulaceae	NA	Corylus cornuta	Corylus cornuta				TEX-Keil-19706
UFL_102303_P03_WC04	Absent	Cannabaceae	NA	NA	Cannabaceae	NA	Aphananthe monoica	Aphananthe monoica				TEX-Felger-94-62
UFL_102303_P03_WC01	Absent	Cannabaceae	NA	NA	Cannabaceae	NA	Lozanella enantiophylla	Lozanella enantiophylla				TEX-Cuevas-78
UFL_102303_P03_WE08	Absent	Cannabaceae	NA	NA	Cannabaceae	NA	Trema micrantha	Trema micrantha				NY-Martinez-C.-D000804
FMN_P001_WG03	Absent	Cannabaceae	NA	NA	Cannabaceae	NA	Aphananthe aspera	Aphananthe aspera	(Thunb.) Planch.	CAS		81be3ee5-9e7a-4bf6-8203-4e133c62fa3f
FMN_P083_WC07	Absent	Cannabaceae	NA	NA	Cannabaceae	NA	Aphananthe cuspidata	Aphananthe cuspidata	(Blume) Planch.	CAS		8290deb9-12c5-42fe-9806-5bfb6c2d82d3
KIB_P012_WE10	Absent	Cannabaceae	NA	NA	Cannabaceae	NA	Aphananthe philippinensis	Aphananthe philippinensis	Planch.	MO	6217197	0f605918-575b-417b-b71e-607757eac532
FMN_P031_WH11	Absent	Cannabaceae	NA	NA	Cannabaceae	NA	Cannabis sativa	Cannabis sativa	L.		OS0055943	baa62aaa-a93c-47ae-b61b-ee62488190aa
KIB_P016_WB10	Absent	Cannabaceae	NA	NA	Cannabaceae	NA	Celtis adolfi-friderici	Celtis adolfi-friderici	Engl.	TSY		1356b663-aaa2-4feb-b7f9-c9bcfb9a0409
KIB_P029_WE09	Absent	Cannabaceae	NA	NA	Cannabaceae	NA	Celtis africana	Celtis africana	Burm.f.	TSY		a03abc41-6a53-47da-80e8-ed81b4d2d693
KIB_P016_WD09	Absent	Cannabaceae	NA	NA	Cannabaceae	NA	Celtis australis	Celtis australis	L.	TSY		a051fab2-e60b-4f85-ae06-7342a66c48eb
KIB_P016_WB05	Absent	Cannabaceae	NA	NA	Cannabaceae	NA	Celtis bifida	Celtis bifida	Leroy	TSY		a311b7ab-7670-4849-8403-bd0163501176
FMN_P031_WF11	Absent	Cannabaceae	NA	NA	Cannabaceae	NA	Celtis biondii	Celtis biondii	Pamp.		OS0055940	ba6d1191-c191-4262-a9c7-4b050b6a65d6
FMN_P001_WF11	Absent	Cannabaceae	NA	NA	Cannabaceae	NA	Celtis boninensis	Celtis boninensis	Koidz.	CAS		828a1bb6-d6cc-4751-bb4d-a0567a6f05e7
FMN_P031_WH12	Absent	Cannabaceae	NA	NA	Cannabaceae	NA	Celtis bungeana	Celtis bungeana	Blume		OS0055939	ba5fca85-3b2f-4663-91f9-8a1c64f7b516
FMN_P045_WE12	Absent	Cannabaceae	NA	NA	Cannabaceae	NA	Celtis caudata	Celtis caudata	Planch.	CAS		827c2a7c-1f91-4c73-99f0-a149486d82f1
FMN_P045_WF01	Absent	Cannabaceae	NA	NA	Cannabaceae	NA	Celtis cerasifera	Celtis cerasifera	C.K.Schneid.	CAS	195335	827a81f1-c409-41b3-a3fc-7cbf83bc4a14
KIB_P014_WH05	Absent	Cannabaceae	NA	NA	Cannabaceae	NA	Celtis chekiangensis	Celtis chekiangensis	C.C.Cheng	TSY		a22663e6-6558-4201-8c3f-ffc06a0f84fd
KIB_P016_WA11	Absent	Cannabaceae	NA	NA	Cannabaceae	NA	Celtis chichape	Celtis chichape	(Wedd.) Miq.	TSY		13478ba6-5179-4b04-aa28-e00694277d37
KIB_P016_WD02	Absent	Cannabaceae	NA	NA	Cannabaceae	NA	Celtis choseniana	Celtis choseniana	Nakai	TSY		a1dca80d-96ff-4111-8ab4-7c02611ef775
KIB_P016_WB12	Absent	Cannabaceae	NA	NA	Cannabaceae	NA	Celtis conferta	Celtis conferta	Planch.	TSY		13625957-13a3-4193-928a-c42ca16ff155
KIB_P016_WD05	Absent	Cannabaceae	NA	NA	Cannabaceae	NA	Celtis edulis	Celtis edulis	Nakai	TSY		a0204d8c-3b66-4197-a3a8-367d07d09d57
FMN_P032_WA05	Absent	Cannabaceae	NA	NA	Cannabaceae	NA	Celtis gomphophylla	Celtis gomphophylla	Baker		OS0055950	ba4da9a1-0add-48a0-97b1-a67962ca3a1d
KIB_P004_WH12	Absent	Cannabaceae	NA	NA	Cannabaceae	NA	Celtis hildebrandii	Celtis hildebrandii	Soepadmo	HU	QRS67659	263046f3-38a2-460d-b4f8-061ce921b370
KIB_P016_WC03	Absent	Cannabaceae	NA	NA	Cannabaceae	NA	Celtis hypoleuca	Celtis hypoleuca	Planch.	TSY		a322e628-e54b-4f6b-83f4-439809b9daa0
KIB_P016_WB07	Absent	Cannabaceae	NA	NA	Cannabaceae	NA	Celtis jamaicensis	Celtis jamaicensis	Planch.	TSY		a314e027-5e0d-489d-981b-a55f46064681
FMN_P012_WG03	Absent	Cannabaceae	NA	NA	Cannabaceae	NA	Celtis julianae	Celtis julianae	C.K.Schneid.	CAS		8282aa85-071d-481e-a317-249629feae55
KIB_P016_WD07	Absent	Cannabaceae	NA	NA	Cannabaceae	NA	Celtis koraiensis	Celtis koraiensis	Nakai	TSY		a0207ff9-3482-46c7-96ae-c1582ac0a35e
FMN_P031_WF02	Absent	Cannabaceae	NA	NA	Cannabaceae	NA	Celtis laevigata	Celtis laevigata	Willd.		OS0055941	ba7bf2e8-d800-4893-ab01-b8b823cfe728
KIB_P016_WD01	Absent	Cannabaceae	NA	NA	Cannabaceae	NA	Celtis latifolia	Celtis latifolia	(Blume) Planch.	TSY		a315b0a2-0d5d-47b3-bd00-a5a32c08ec08
KIB_P022_WH06	Absent	Cannabaceae	NA	NA	Cannabaceae	NA	Celtis lindheimeri	Celtis lindheimeri	Engelm. ex K.Koch	TEXAS	22445	02b375b1-057b-47c9-9c39-724c09addba2
KIB_P016_WB11	Absent	Cannabaceae	NA	NA	Cannabaceae	NA	Celtis loxensis	Celtis loxensis	C.C.Berg	TSY		134ef1fa-a52c-469b-8d22-9eb696c720b1
KIB_P016_WC10	Absent	Cannabaceae	NA	NA	Cannabaceae	NA	Celtis luzonica	Celtis luzonica	Warb.	TSY		13343a07-5238-4ad7-9e98-8b46d0457b21
KIB_P016_WB09	Absent	Cannabaceae	NA	NA	Cannabaceae	NA	Celtis madagascariensis	Celtis madagascariensis	Sattarian	TSY		a2fc209b-f93b-46c5-bed9-9506e62cf5ba
FMN_P031_WF05	Absent	Cannabaceae	NA	NA	Cannabaceae	NA	Celtis mildbraedii	Celtis mildbraedii	Engl.		OS0055949	b9fb728e-cec9-4fa2-9992-897a61257f34
KIB_P015_WG01	Absent	Cannabaceae	NA	NA	Cannabaceae	NA	Celtis occidentalis	Celtis occidentalis	L.	TSY		a02cd2e3-de92-482b-b4ad-958da90df153
FMN_P045_WF02	Absent	Cannabaceae	NA	NA	Cannabaceae	NA	Celtis pacifica	Celtis pacifica	Planch.	CAS		828175bd-a95f-40bf-8c12-210cba882576
FMN_P045_WE08	Absent	Cannabaceae	NA	NA	Cannabaceae	NA	Celtis pallida	Celtis pallida	Torr.	CAS		8272dd28-e0a6-4bb2-903e-2155f50619ea
FMN_P045_WE11	Absent	Cannabaceae	NA	NA	Cannabaceae	NA	Celtis paniculata	Celtis paniculata	(Endl.) Planch.	CAS		82818ebc-8d73-47be-9d5d-2156bb7e9a15
FMN_P031_WF04	Absent	Cannabaceae	NA	NA	Cannabaceae	NA	Celtis philippensis	Celtis philippensis	Blanco		OS0055948	b9c76171-b6fc-4589-9879-2dbab2b351ff
KIB_P016_WC02	Absent	Cannabaceae	NA	NA	Cannabaceae	NA	Celtis prantlii	Celtis prantlii	Priemer ex Engl.	TSY		13663683-be26-475c-92a6-88d4910d1343
KIB_P002_WF04	Absent	Cannabaceae	NA	NA	Cannabaceae	NA	Celtis rigescens	Celtis rigescens	(Miq.) Planch.	NY	3758326	078986ab-e9ee-4885-84a7-597d45997f8d
FMN_P045_WE09	Absent	Cannabaceae	NA	NA	Cannabaceae	NA	Celtis schippii	Celtis schippii	Standl.	CAS		826c6bb2-a867-4ef5-884d-dd703e3f1df2
KIB_P016_WA09	Absent	Cannabaceae	NA	NA	Cannabaceae	NA	Celtis scotellioides	Celtis scotellioides	A.Chev.	TSY		133ebf71-af7c-4835-8be1-d5f01ffd5d3d
FMN_P045_WF03	Absent	Cannabaceae	NA	NA	Cannabaceae	NA	Celtis sinensis	Celtis sinensis	Pers.	CAS		82674ba9-177e-4bde-bea2-6ea86f21cc11
KIB_P002_WF05	Absent	Cannabaceae	NA	NA	Cannabaceae	NA	Celtis tala	Celtis tala	Gillies ex Planch.	NY	2518703	080042ba-6e54-473b-9d9e-82ba7ca28956
FMN_P045_WF04	Absent	Cannabaceae	NA	NA	Cannabaceae	NA	Celtis tenuifolia	Celtis tenuifolia	Nutt.	CAS		8266ae97-4426-4ffb-9118-94d67603291b
KIB_P016_WA12	Absent	Cannabaceae	NA	NA	Cannabaceae	NA	Celtis tessmannii	Celtis tessmannii	Rendle	TSY		a45d8ee7-ab6b-439c-8e10-f2c0e6990e4b
FMN_P045_WE10	Absent	Cannabaceae	NA	NA	Cannabaceae	NA	Celtis tetrandra	Celtis tetrandra	Roxb.	CAS		82764fd1-0448-4ac5-ac01-17aeb46c83b2
FMN_P001_WE06	Absent	Cannabaceae	NA	NA	Cannabaceae	NA	Celtis timorensis	Celtis timorensis	Span.	CAS		826151c5-cad9-4aef-932b-0c1e8dde5364
KIB_P016_WA03	Absent	Cannabaceae	NA	NA	Cannabaceae	NA	Celtis toka	Celtis toka	(Forssk.) Hepper & J.R.I.Wood	TSY		13585799-9517-47c4-a31d-6410d1369fb8
KIB_P016_WB08	Absent	Cannabaceae	NA	NA	Cannabaceae	NA	Celtis tournefortii	Celtis tournefortii	Lam.	TSY		a1dc219d-dc76-470f-916e-1432642a1ac6
FMN_P045_WF05	Absent	Cannabaceae	NA	NA	Cannabaceae	NA	Celtis trinervia	Celtis trinervia	Lam.	CAS		8259fb39-b6ac-4644-93b7-fde1d4154ab5
KIB_P015_WH04	Absent	Cannabaceae	NA	NA	Cannabaceae	NA	Celtis vandervoetiana	Celtis vandervoetiana	C.K.Schneid.	TSY		a02a63b0-4563-4df4-8775-1a297556c00d
KIB_P016_WA10	Absent	Cannabaceae	NA	NA	Cannabaceae	NA	Celtis zenkeri	Celtis zenkeri	Engl.	TSY		13576852-29bf-49c3-958d-5d68e59f8839
KIB_P016_WB04	Absent	Cannabaceae	NA	NA	Cannabaceae	NA	Gironniera celtidifolia	Gironniera celtidifolia	Gaudich.	TSY		a3267333-837d-4875-adad-9da7270d75e6
KIB_P016_WC01	Absent	Cannabaceae	NA	NA	Cannabaceae	NA	Gironniera parvifolia	Gironniera parvifolia	Planch.	TSY		1350a3ff-6512-42f2-8128-d5dcb2097172
KIB_P030_WB01	Absent	Cannabaceae	NA	NA	Cannabaceae	NA	Gironniera rhamnifolia	Gironniera rhamnifolia	Blume	HU		253a5672-5f75-4fa1-94d0-26507768dcce
FMN_P031_WF06	Absent	Cannabaceae	NA	NA	Cannabaceae	NA	Gironniera subaequalis	Gironniera subaequalis	Planch.		OS0055952	b91cd5af-b17f-4138-9798-78d308f2ee31
FMN_P006_WA01	Absent	Cannabaceae	NA	NA	Cannabaceae	NA	Humulus lupulus	Humulus lupulus	L.	CAS	73660	4f1af2bf-2d7d-494d-ae5c-6b8e513587fa
FMN_P031_WH08	Absent	Cannabaceae	NA	NA	Cannabaceae	NA	Humulus scandens	Humulus scandens	(Lour.) Merr.		OS0055942	ba83b88a-b286-495d-8048-fc447d1405fc
FMN_P045_WE07	Absent	Cannabaceae	NA	NA	Cannabaceae	NA	Lozanella permollis	Lozanella permollis	Killip & C.V.Morton	CAS		8252b59d-0a19-49ab-a62e-420d20a37e36
FMN_P045_WF06	Absent	Cannabaceae	NA	NA	Cannabaceae	NA	Pteroceltis tatarinowii	Pteroceltis tatarinowii	Maxim.	CAS		824f5465-8288-4609-94f2-4db48beaeec0
KIB_P003_WF05	Absent	Cannabaceae	NA	NA	Cannabaceae	NA	Trema amboinensis	Trema amboinensis	(Willd.) Blume	NY	3758042	084bdba3-c639-4a3e-82a4-cb2a8515c3ac
KIB_P016_WG08	Absent	Cannabaceae	NA	NA	Cannabaceae	NA	Trema angustifolia	Trema angustifolia	(Planch.) Blume	TSY		a2a6dd6c-ecae-4067-b115-42215e082434
FMN_P013_WA11	Absent	Cannabaceae	NA	NA	Cannabaceae	NA	Trema levigata	Trema levigata	Hand.-Mazz.	CAS	195337	824dfc09-f190-42fc-a621-81cfe4362a58
KIB_P015_WG07	Absent	Cannabaceae	NA	NA	Cannabaceae	NA	Trema nitida	Trema nitida	C.J. Chen	TSY		a1f5649d-f6b3-488d-aa87-ae110055fdc9
UFL_102303_P01_WB02	Present	Cannabaceae	NA	NA	Cannabaceae	NA	Parasponia andersonii	Parasponia andersonii				rf553
UFL_102303_P03_WG05	Present	Cannabaceae	NA	NA	Cannabaceae	NA	Parasponia rigida	Parasponia rigida				NY-Takeuchi-7226
KIB_P014_WG06	Present	Cannabaceae	NA	NA	Cannabaceae	NA	Parasponia rugosa	Parasponia rugosa	Blume	TSY		a329487a-4406-4d2b-b3d9-d5982690d01b
UFL_102303_P03_WH01	Present	Fagales	NA	NA	Casuarinaceae	NA	Allocasuarina nana	Allocasuarina nana				NY-Wilson-10495
UFL_102303_P03_WF09	Present	Fagales	NA	NA	Casuarinaceae	NA	Casuarina equisetifolia	Casuarina equisetifolia				NY-Cassis-PBI_QLD06_L37_H122
UFL_102303_P03_WF08	Present	Fagales	NA	NA	Casuarinaceae	NA	Casuarina junghuhniana	Casuarina junghuhniana				NY-McDonald-4789
UFL_102303_P03_WE12	Present	Fagales	NA	NA	Casuarinaceae	NA	Gymnostoma papuanum	Gymnostoma papuanum				NY-Hoogland-9011
FMN_P044_WC11	Present	Fagales	NA	NA	Casuarinaceae	NA	Allocasuarina brachystachya	Allocasuarina brachystachya	L.A.S.Johnson	MO		097ae910-0f72-4080-a496-bb415558f388
FMN_P044_WB03	Present	Fagales	NA	NA	Casuarinaceae	NA	Allocasuarina corniculata	Allocasuarina corniculata	(F.Muell.) L.A.S.Johnson	MO		0949b076-592e-44f8-9628-5b878530ce49
FMN_P044_WB07	Present	Fagales	NA	NA	Casuarinaceae	NA	Allocasuarina dielsiana	Allocasuarina dielsiana	(C.A.Gardner) L.A.S.Johnson	MO		089de35a-3a6d-459a-ac89-e01823361f51
FMN_P044_WB10	Present	Fagales	NA	NA	Casuarinaceae	NA	Allocasuarina eriochlamys	Allocasuarina eriochlamys	(L.A.S.Johnson) L.A.S.Johnson	MO		09451ba2-4bc6-4486-be8a-5b97e5482500
FMN_P044_WB08	Present	Fagales	NA	NA	Casuarinaceae	NA	Allocasuarina helmsii	Allocasuarina helmsii	(Ewart & Gordon) L.A.S.Johnson	MO		091b4d5e-ecae-49d3-9e8b-b022f5c4251a
FMN_P041_WH02	Present	Fagales	NA	NA	Casuarinaceae	NA	Allocasuarina humilis	Allocasuarina humilis	(Otto & A.Dietr.) L.A.S.Johnson	MO		094016a5-c713-41d3-a830-9ac6e8899ba6
FMN_P044_WC12	Present	Fagales	NA	NA	Casuarinaceae	NA	Allocasuarina inophloia	Allocasuarina inophloia	(F.Muell. & F.M.Bailey) L.A.S.Johnson	MO		093e4d9a-e4aa-4f38-b689-40b0b72c2bf1
FMN_P044_WA12	Present	Fagales	NA	NA	Casuarinaceae	NA	Allocasuarina lehmanniana	Allocasuarina lehmanniana	(Miq.) L.A.S.Johnson	MO		090dbada-c388-41ae-bbfa-2dbc39b7d85d
FMN_P044_WB09	Present	Fagales	NA	NA	Casuarinaceae	NA	Allocasuarina littoralis	Allocasuarina littoralis	(Salisb.) L.A.S.Johnson	MO		092ac341-69cf-422e-8dc1-734d0eb9bbd4
FMN_P044_WB05	Present	Fagales	NA	NA	Casuarinaceae	NA	Allocasuarina luehmannii	Allocasuarina luehmannii	(R.T.Baker) L.A.S.Johnson	MO		0914795d-0d23-4830-8da8-d988f69cc331
FMN_P044_WA09	Present	Fagales	NA	NA	Casuarinaceae	NA	Allocasuarina mackliniana	Allocasuarina mackliniana	L.A.S.Johnson	MO		09059800-c429-480d-a63e-80d9ae028695
FMN_P044_WC09	Present	Fagales	NA	NA	Casuarinaceae	NA	Allocasuarina microstachya	Allocasuarina microstachya	(Miq.) L.A.S.Johnson	MO		08f99500-b437-46da-8769-b6401d5bd78b
FMN_P044_WB11	Present	Fagales	NA	NA	Casuarinaceae	NA	Allocasuarina monilifera	Allocasuarina monilifera	(L.A.S.Johnson) L.A.S.Johnson	MO		08f93ecf-40f4-4dc8-9703-4d476f8e8c93
FMN_P041_WH01	Present	Fagales	NA	NA	Casuarinaceae	NA	Allocasuarina muelleriana	Allocasuarina muelleriana	(Miq.) L.A.S.Johnson	MO		09230554-a543-4867-ac51-59fafc935cc8
FMN_P044_WC06	Present	Fagales	NA	NA	Casuarinaceae	NA	Allocasuarina paludosa	Allocasuarina paludosa	(Sieber ex Spreng.) L.A.S.Johnson	MO		09215ff3-4f1e-4681-b2c7-cb6f44dee0b8
FMN_P044_WB06	Present	Fagales	NA	NA	Casuarinaceae	NA	Allocasuarina portuensis	Allocasuarina portuensis	L.A.S.Johnson	MO		08ad347c-7f96-4ddc-ada0-9ab6b98de397
FMN_P044_WB02	Present	Fagales	NA	NA	Casuarinaceae	NA	Allocasuarina pusilla	Allocasuarina pusilla	(Macklin) L.A.S.Johnson	MO		08c50263-9ee8-47f5-a090-3a5e66d6a7ca
FMN_P044_WB01	Present	Fagales	NA	NA	Casuarinaceae	NA	Allocasuarina ramosissima	Allocasuarina ramosissima	(C.A.Gardner) L.A.S.Johnson	MO		07cd6b85-a484-419e-8fc3-72a31698b7a3
FMN_P044_WA11	Present	Fagales	NA	NA	Casuarinaceae	NA	Allocasuarina rigida	Allocasuarina rigida	(Miq.) L.A.S.Johnson	MO		0694ca0f-0e53-49d0-9ceb-8030703739a8
FMN_P044_WA10	Present	Fagales	NA	NA	Casuarinaceae	NA	Allocasuarina robusta	Allocasuarina robusta	(Macklin) L.A.S.Johnson	MO		0691260d-059c-407d-9c61-9a1eb9d12d57
FMN_P043_WH12	Present	Fagales	NA	NA	Casuarinaceae	NA	Allocasuarina rupicola	Allocasuarina rupicola	L.A.S.Johnson	MO		07b4c227-4ac5-4d21-b7e0-1c3fcf3e9af3
FMN_P042_WC09	Present	Fagales	NA	NA	Casuarinaceae	NA	Allocasuarina striata	Allocasuarina striata	(Macklin) L.A.S.Johnson	MO		9a2311f5-cbf2-4516-9ab2-7a100abdafdf
FMN_P044_WA06	Present	Fagales	NA	NA	Casuarinaceae	NA	Allocasuarina thuyoides	Allocasuarina thuyoides	(Miq.) L.A.S.Johnson	MO		9a1d67e1-a72e-4624-a11b-35fd6c86c532
FMN_P042_WB06	Present	Fagales	NA	NA	Casuarinaceae	NA	Allocasuarina torulosa	Allocasuarina torulosa	(Aiton) L.A.S.Johnson	MO		9a1d2864-fc6e-40b0-9f0d-3f067e57ff9a
FMN_P043_WH09	Present	Fagales	NA	NA	Casuarinaceae	NA	Allocasuarina verticillata	Allocasuarina verticillata	(Lam.) L.A.S.Johnson	MO		06a200d5-e4d8-4a75-8514-fa28cc635f12
FMN_P044_WA01	Present	Fagales	NA	NA	Casuarinaceae	NA	Allocasuarina zephyrea	Allocasuarina zephyrea	L.A.S.Johnson	MO		9a1fc67a-4ed4-4b7b-87ce-7737da4ab00a
FMN_P044_WA07	Present	Fagales	NA	NA	Casuarinaceae	NA	Casuarina cunninghamiana	Casuarina cunninghamiana	Miq.	MO		9a12fd7c-af7f-43e3-89fb-e4a59cf04927
FMN_P042_WB05	Present	Fagales	NA	NA	Casuarinaceae	NA	Casuarina oligodon	Casuarina oligodon	L.A.S.Johnson	MO		9a063ada-85fe-4c11-b708-bf01bee80e39
FMN_P043_WH11	Present	Fagales	NA	NA	Casuarinaceae	NA	Casuarina pauper	Casuarina pauper	F.Muell. ex L.A.S.Johnson	MO		98ff3272-840b-4e8b-805c-43b9ba0d952e
FMN_P043_WH10	Present	Fagales	NA	NA	Casuarinaceae	NA	Gymnostoma australianum	Gymnostoma australianum	L.A.S.Johnson	MO		98fb0a8c-8974-4e89-b82a-c3d5ece1112d
FMN_P042_WC10	Present	Fagales	NA	NA	Casuarinaceae	NA	Gymnostoma chamaecyparis	Gymnostoma chamaecyparis	(Poiss.) L.A.S.Johnson	MO		98c9f21c-27e7-497c-b676-5bb9e5549150
FMN_P044_WA05	Present	Fagales	NA	NA	Casuarinaceae	NA	Gymnostoma poissonianum	Gymnostoma poissonianum	(Schltr.) L.A.S.Johnson	MO		98c56bf5-49e4-4f6d-9057-6d46359bdccb
FMN_P044_WA02	Present	Fagales	NA	NA	Casuarinaceae	NA	Gymnostoma vitiense	Gymnostoma vitiense	L.A.S.Johnson	MO		98c4897f-ea28-4244-be77-3b22d38576a5
FMN_P042_WC02	Present	Fagales	NA	NA	Casuarinaceae	NA	Gymnostoma webbianum	Gymnostoma webbianum	(Miq.) L.A.S.Johnson	MO		98b602a2-1ecb-4eba-92be-5e4efe814159
UFL_102303_P03_WF01	Present	Fagales	NA	NA	Casuarinaceae	NA	Ceuthostoma terminale	Ceuthostoma terminale				NY-Beaman-11372
FMN_P005_WH04	Present	Cucurbitales	NA	NA	Coriariaceae	NA	Coriaria japonica	Coriaria japonica	A.Gray	CAS		420f7f68-ae89-4021-afae-feb86ec3ff9b
FMN_P042_WB07	Present	Cucurbitales	NA	NA	Coriariaceae	NA	Coriaria myrtifolia	Coriaria myrtifolia	L.	MO		8c0facca-25d1-47b1-9764-8f05d29c8d93
FMN_P006_WH12	Present	Cucurbitales	NA	NA	Coriariaceae	NA	Coriaria nepalensis	Coriaria nepalensis	Wall.	CAS		420a2449-6b26-438b-a4f5-bc51948c174b
FMN_P043_WH08	Present	Cucurbitales	NA	NA	Coriariaceae	NA	Coriaria plumosa	Coriaria plumosa	W.R.B.Oliv.	MO		8c14fa2c-d03e-4a46-a01c-4b630a735da0
UFL_102303_P03_WD05	Present	Cucurbitales	NA	NA	Coriariaceae	NA	Coriaria sarmentosa	Coriaria sarmentosa				NY-Young-1453
UFL_102303_P01_WB03	Absent	Cucurbitales	NA	NA	Corynocarpaceae	NA	Corynocarpus dissimilis	Corynocarpus dissimilis	Hemsl.			rf555
UFL_102303_P01_WB03	Absent	Cucurbitales	NA	NA	Corynocarpaceae	NA	Corynocarpus dissimilis	Corynocarpus dissimilis				rf555
UFL_102303_P03_WC11	Absent	Cucurbitales	NA	NA	Corynocarpaceae	NA	Corynocarpus laevigatus	Corynocarpus laevigatus				NY-Annable-3420
UFL_102303_P03_WA02	Absent	Cucurbitales	NA	NA	Cucurbitaceae	NA	Apodanthera palmeri	Apodanthera palmeri				TEX-van-Devender-2008-382
UFL_102303_P03_WA03	Absent	Cucurbitales	NA	NA	Cucurbitaceae	NA	Psiguria umbrosa	Psiguria umbrosa				TEX-Steele-1065
UFL_102303_P03_WA10	Absent	Cucurbitales	NA	NA	Cucurbitaceae	NA	Sicyos laciniatus	Sicyos laciniatus				TEX-Hinton-28568
FMN_P052_WC02	Absent	Cucurbitales	NA	NA	Cucurbitaceae	NA	Abobra tenuifolia	Abobra tenuifolia	(Gillies ex Hook. & Arn.) Cogn.	NY	3569751	dabb3813-4dbf-434d-856e-c43767527329
FMN_P052_WE12	Absent	Cucurbitales	NA	NA	Cucurbitaceae	NA	Acanthosicyos naudinianus	Acanthosicyos naudinianus	(Sond.) C.Jeffrey	NY	199199	d8a05686-b84f-4c3b-a1c3-6a9d0ef59b2e
FMN_P078_WE08	Absent	Cucurbitales	NA	NA	Cucurbitaceae	NA	Actinostemma lobatum	Actinostemma lobatum	(Maxim.) Maxim. ex Franch. & Sav.	CAS		4801e48d-2065-4104-8468-5c08dcffaf5a
FMN_P078_WE07	Absent	Cucurbitales	NA	NA	Cucurbitaceae	NA	Actinostemma tenerum	Actinostemma tenerum	Griff.	CAS		47f578c2-4a52-4144-8455-2cacf9a0a752
KIB_P018_WE02	Absent	Cucurbitales	NA	NA	Cucurbitaceae	NA	Alsomitra macrocarpa	Alsomitra macrocarpa	(Blume) M.Roem.	USNH	1086880	03ac2fef-6177-4686-942f-aaa89df88117
FMN_P099_WE04	Absent	Cucurbitales	NA	NA	Cucurbitaceae	NA	Ampelosicyos humblotii	Ampelosicyos humblotii	(Cogn.) Jum. & H.Perrier	MO		05fcb30b-10ad-462f-a22d-666fa27cff68
FMN_P099_WE08	Absent	Cucurbitales	NA	NA	Cucurbitaceae	NA	Ampelosicyos scandens	Ampelosicyos scandens	Thouars	MO		0608f20a-82ab-41b7-bc02-9967f5b87e7d
FMN_P052_WB12	Absent	Cucurbitales	NA	NA	Cucurbitaceae	NA	Anacaona sphaerica	Anacaona sphaerica	Alain	NY	1104963	daa32dbe-a6a3-44ee-b90d-0694648c51ac
FMN_P082_WC03	Absent	Cucurbitales	NA	NA	Cucurbitaceae	NA	Apodanthera ferreyrana	Apodanthera ferreyrana	Mart.Crov.		OS0054946	a815c0e5-620c-4c52-a189-f58240748cd1
FMN_P052_WA04	Absent	Cucurbitales	NA	NA	Cucurbitaceae	NA	Apodanthera sagittifolia	Apodanthera sagittifolia	(Griseb.) Mart.Crov.	NY	3569754	d95727be-b7b9-4c19-8b9d-473d6774d83b
FMN_P078_WE06	Absent	Cucurbitales	NA	NA	Cucurbitaceae	NA	Apodanthera undulata	Apodanthera undulata	A.Gray	CAS		47f3e01d-452a-4182-b028-e2b6de3a1e37
FMN_P051_WF12	Absent	Cucurbitales	NA	NA	Cucurbitaceae	NA	Baijiania borneensis	Baijiania borneensis	(Merr.) A.M.Lu & J.Q.Li	NY	3570069	dc959fef-139d-404e-a8d4-2e2daf7274af
FMN_P102_WC08	Absent	Cucurbitales	NA	NA	Cucurbitaceae	NA	Biswarea tonglensis	Biswarea tonglensis	(C.B.Clarke) Cogn.	MO		061563be-2e9f-48ad-9860-af239ecda210
FMN_P004_WG05	Absent	Cucurbitales	NA	NA	Cucurbitaceae	NA	Brandegea bigelovii	Brandegea bigelovii	(S.Watson) Cogn.	CAS		47c96fd6-e7e5-4887-b247-3dd950fec184
FMN_P052_WA03	Absent	Cucurbitales	NA	NA	Cucurbitaceae	NA	Bryonia alba	Bryonia alba	L.	NY	3180148	d944a7a3-5a22-47b8-a4db-c26e4535e334
FMN_P052_WA01	Absent	Cucurbitales	NA	NA	Cucurbitaceae	NA	Bryonia aspera	Bryonia aspera	Steven ex Ledeb.	NY	3569756	d93254a7-a22b-4520-b8a7-488f61a001bc
FMN_P006_WE12	Absent	Cucurbitales	NA	NA	Cucurbitaceae	NA	Bryonia cretica	Bryonia cretica	L.		OS0054948	a7e7131c-9613-4fdb-b3b1-90c3ab7bfa73
FMN_P051_WD09	Absent	Cucurbitales	NA	NA	Cucurbitaceae	NA	Bryonia syriaca	Bryonia syriaca	Boiss.	NY	3569757	d92ed75e-f68a-417e-905a-dcaed67f630f
FMN_P052_WA02	Absent	Cucurbitales	NA	NA	Cucurbitaceae	NA	Bryonia verrucosa	Bryonia verrucosa	Aiton	NY	3569755	d93536cb-417b-4dab-95bf-ba26bf835421
FMN_P051_WG04	Absent	Cucurbitales	NA	NA	Cucurbitaceae	NA	Calycophysum pedunculatum	Calycophysum pedunculatum	H.Karst. & Triana	NY	3569758	d92ddc1b-525d-4d8e-b942-e215734c3f96
FMN_P051_WG03	Absent	Cucurbitales	NA	NA	Cucurbitaceae	NA	Calycophysum spectabile	Calycophysum spectabile	(Cogn.) C.Jeffrey & Trujillo	NY	3569759	d92ae006-c12f-4fa2-b7fc-419851a508b5
FMN_P052_WD06	Absent	Cucurbitales	NA	NA	Cucurbitaceae	NA	Cayaponia africana	Cayaponia africana	(Hook.f.) Exell	NY	3569774	d81d2c3c-4daf-4136-91b3-b59ddc3d20b2
FMN_P051_WG02	Absent	Cucurbitales	NA	NA	Cucurbitaceae	NA	Cayaponia americana	Cayaponia americana	(Lam.) Cogn.	NY	879850	d91ac5fe-7b84-4522-840d-e8c4aafded12
FMN_P082_WB11	Absent	Cucurbitales	NA	NA	Cucurbitaceae	NA	Cayaponia attenuata	Cayaponia attenuata	(Hook. & Arn.) Cogn.		OS0054959	a7c2cc9d-1ede-4a34-8b82-bab974854da0
FMN_P051_WF04	Absent	Cucurbitales	NA	NA	Cucurbitaceae	NA	Cayaponia boliviensis	Cayaponia boliviensis	Cogn.	NY	2680728	d924e409-1680-4fac-8214-1d3297133f59
FMN_P052_WC09	Absent	Cucurbitales	NA	NA	Cucurbitaceae	NA	Cayaponia bonariensis	Cayaponia bonariensis	(Mill.) Mart.Crov.	NY	3569765	d92429bf-6be1-4910-b251-c3b8638ad87e
FMN_P078_WE03	Absent	Cucurbitales	NA	NA	Cucurbitaceae	NA	Cayaponia buraeavii	Cayaponia buraeavii	Cogn.	CAS		47bd687c-3c54-4bf8-87dc-f14aed312db3
FMN_P052_WC08	Absent	Cucurbitales	NA	NA	Cucurbitaceae	NA	Cayaponia cabocla	Cayaponia cabocla	(Vell.) Mart.	NY	626557	d8012580-477d-4222-895d-c3f54debfb6e
FMN_P052_WC06	Absent	Cucurbitales	NA	NA	Cucurbitaceae	NA	Cayaponia caulobotrys	Cayaponia caulobotrys	C.Jeffrey	NY	3569768	d7ebf15c-0f5b-4bc6-9f20-1457be9be7ec
FMN_P078_WH07	Absent	Cucurbitales	NA	NA	Cucurbitaceae	NA	Cayaponia coriacea	Cayaponia coriacea	Cogn.	CAS		47991f3d-205b-4dc3-a02f-bf9af74ab5fb
FMN_P078_WG06	Absent	Cucurbitales	NA	NA	Cucurbitaceae	NA	Cayaponia cruegeri	Cayaponia cruegeri	(Naudin) Cogn.	CAS		4795674f-33b6-441d-bede-78d5664151ba
FMN_P052_WC03	Absent	Cucurbitales	NA	NA	Cucurbitaceae	NA	Cayaponia espelina	Cayaponia espelina	(Silva Manso) Cogn.	NY	626741	d7e52161-081e-48bc-826c-03bd3b111efa
FMN_P052_WA06	Absent	Cucurbitales	NA	NA	Cucurbitaceae	NA	Cayaponia ferruginea	Cayaponia ferruginea	Gomes-Klein	NY	3569769	d7cdbcbf-0c8b-405d-adf1-6d711a77c238
FMN_P052_WA05	Absent	Cucurbitales	NA	NA	Cucurbitaceae	NA	Cayaponia floribunda	Cayaponia floribunda	Cogn.	NY	2711351	d7c705e3-9bef-4806-86c3-0cc49aee4398
FMN_P078_WE02	Absent	Cucurbitales	NA	NA	Cucurbitaceae	NA	Cayaponia granatensis	Cayaponia granatensis	Cogn.	CAS		47a3ce44-7f40-44ce-8996-0658a4159c41
FMN_P105_WH02	Absent	Cucurbitales	NA	NA	Cucurbitaceae	NA	Cayaponia hammelii	Cayaponia hammelii	Grayum	NY	3569770	d7a8a80d-6642-4ddc-a3a0-b61ac87c207c
FMN_P082_WE05	Absent	Cucurbitales	NA	NA	Cucurbitaceae	NA	Cayaponia laciniosa	Cayaponia laciniosa	(L.) C.Jeffrey	CAS		48882cea-d530-495c-88c7-319d3f4471da
FMN_P105_WF10	Absent	Cucurbitales	NA	NA	Cucurbitaceae	NA	Cayaponia longiloba	Cayaponia longiloba	A.K.Monro	NY	3569760	d9294c8e-6205-4358-b799-db35f71b6eba
FMN_P105_WG12	Absent	Cucurbitales	NA	NA	Cucurbitaceae	NA	Cayaponia martiana	Cayaponia martiana	(Cogn.) Cogn.	NY	626574	d793a6bc-eeb9-44dd-b377-b6426e4278f7
FMN_P105_WG08	Absent	Cucurbitales	NA	NA	Cucurbitaceae	NA	Cayaponia membranacea	Cayaponia membranacea	Gomes-Klein	NY	1019561	d86021ca-01a0-4ab5-8e87-1147d95718c2
FMN_P105_WG07	Absent	Cucurbitales	NA	NA	Cucurbitaceae	NA	Cayaponia ophthalmica	Cayaponia ophthalmica	R.E.Schult.	NY	3569771	d7d17cb6-d12a-4e26-b0a4-2086a88bddb1
FMN_P105_WG02	Absent	Cucurbitales	NA	NA	Cucurbitaceae	NA	Cayaponia palmata	Cayaponia palmata	Cogn.	NY	626577	d847d8c4-0768-4ffa-86bb-3f615c60ca88
FMN_P106_WA10	Absent	Cucurbitales	NA	NA	Cucurbitaceae	NA	Cayaponia pilosa	Cayaponia pilosa	(Vell.) Cogn.	NY	626580	d83bbffe-897a-439c-adb0-38b785f5a3fd
FMN_P082_WB03	Absent	Cucurbitales	NA	NA	Cucurbitaceae	NA	Cayaponia podantha	Cayaponia podantha	Cogn.		OS0054960	a7cb022a-ac27-4375-a18e-cd96576774ca
FMN_P117_WB06	Absent	Cucurbitales	NA	NA	Cucurbitaceae	NA	Cayaponia quinqueloba	Cayaponia quinqueloba	(Raf.) Shinners	NY	3569762	d919fc1d-24f9-4538-ad36-ad05976c8556
FMN_P082_WD02	Absent	Cucurbitales	NA	NA	Cucurbitaceae	NA	Cayaponia racemosa	Cayaponia racemosa	(Mill.) Cogn.		OS0054958	a7c1ba57-bd57-4fcb-b648-de2ca8b26fbf
FMN_P106_WA11	Absent	Cucurbitales	NA	NA	Cucurbitaceae	NA	Cayaponia rugosa	Cayaponia rugosa	Gomes-Klein & Pirani	NY	1006507	d8258f3b-a05f-44ec-82b0-04eb950b48f7
FMN_P078_WG05	Absent	Cucurbitales	NA	NA	Cucurbitaceae	NA	Cayaponia selysioides	Cayaponia selysioides	C.Jeffrey	CAS		4794fd69-1369-4a0d-9ade-3a7a799ed2c2
FMN_P004_WE02	Absent	Cucurbitales	NA	NA	Cucurbitaceae	NA	Cayaponia tayuya	Cayaponia tayuya	(Vell.) Cogn.	CAS		47910c04-7317-47ee-9583-785a64fbf4b1
KIB03_P004_WD02	Absent	Cucurbitales	NA	NA	Cucurbitaceae	NA	Cayaponia triangularis	Cayaponia triangularis	(Cogn.) Cogn.	NY	3569763	d9185082-25c8-4edf-b9f4-44e8a8faf5fc
FMN_P102_WD05	Absent	Cucurbitales	NA	NA	Cucurbitaceae	NA	Cephalopentandra ecirrhosa	Cephalopentandra ecirrhosa	(Cogn.) C.Jeffrey	MO		06163b00-66d6-47e6-b892-82ef54bbff9a
FMN_P052_WD04	Absent	Cucurbitales	NA	NA	Cucurbitaceae	NA	Ceratosanthes hilariana	Ceratosanthes hilariana	Cogn.	NY	1017601	d8bc55a6-f9ea-41d4-b783-d23f6993226f
FMN_P052_WD05	Absent	Cucurbitales	NA	NA	Cucurbitaceae	NA	Ceratosanthes palmata	Ceratosanthes palmata	(L.) Urb.	NY	1688595	d8050a6f-32cc-4ef7-b56d-995b506532c0
FMN_P051_WG08	Absent	Cucurbitales	NA	NA	Cucurbitaceae	NA	Ceratosanthes tomentosa	Ceratosanthes tomentosa	Cogn.	NY	1006552	d8b1e4ab-5c7c-41b2-a0e0-f742ed8c850f
FMN_P007_WD09	Absent	Cucurbitales	NA	NA	Cucurbitaceae	NA	Chalema synanthera	Chalema synanthera	Dieterle	CAS		477d0aac-b0fe-4d62-b8d2-835824dd0d99
FMN_P007_WC03	Absent	Cucurbitales	NA	NA	Cucurbitaceae	NA	Cionosicyos excisus	Cionosicyos excisus	(Griseb.) C.Jeffrey	CAS		477c01e2-cafe-4c2e-a294-611872a7039a
FMN_P078_WH01	Absent	Cucurbitales	NA	NA	Cucurbitaceae	NA	Cionosicyos macranthus	Cionosicyos macranthus	(Pittier) C.Jeffrey	CAS		4772d5b0-61e0-4b63-b2d2-16856098a01e
FMN_P102_WC06	Absent	Cucurbitales	NA	NA	Cucurbitaceae	NA	Cionosicys guabubu	Cionosicys guabubu	Grayum & J.A.Gonzlez	MO	MO-2904184	06166bbf-ba1f-44fa-862d-bab7a90d739e
FMN_P052_WE07	Absent	Cucurbitales	NA	NA	Cucurbitaceae	NA	Citrullus colocynthis	Citrullus colocynthis	(L.) Schrad.	NY	1746957	d8a6c0a3-1319-4c33-8f22-6eb2d8bc2610
FMN_P005_WB05	Absent	Cucurbitales	NA	NA	Cucurbitaceae	NA	Citrullus lanatus	Citrullus lanatus	(Thunb.) Matsum. & Nakai	CAS		4771a297-fe4c-4c3a-8467-5b9adf5852a7
FMN_P051_WD11	Absent	Cucurbitales	NA	NA	Cucurbitaceae	NA	Coccinia adoensis	Coccinia adoensis	(Hochst. ex A. Rich.) Cogn.	NY	3569902	d895c3af-9000-4d76-99d2-2d1e7f1aaaf3
FMN_P051_WG06	Absent	Cucurbitales	NA	NA	Cucurbitaceae	NA	Coccinia barteri	Coccinia barteri	(Hook.f.) Keay	NY	3569903	d877e82e-b6b8-4514-9922-990442130611
FMN_P084_WG10	Absent	Cucurbitales	NA	NA	Cucurbitaceae	NA	Coccinia grandiflora	Coccinia grandiflora	Cogn. ex Engl.		OS0054963	a775c257-346f-4d00-9295-10fe1610e47a
FMN_P012_WA01	Absent	Cucurbitales	NA	NA	Cucurbitaceae	NA	Coccinia grandis	Coccinia grandis	(L.) Voigt		OS0054964	a764f57b-5184-4f82-a2ea-fd2fe6101973
FMN_P051_WG05	Absent	Cucurbitales	NA	NA	Cucurbitaceae	NA	Coccinia hirtella	Coccinia hirtella	Cogn.	NY	3569901	d89d3cb5-031a-43d7-8438-600ee56ed7fe
FMN_P051_WD10	Absent	Cucurbitales	NA	NA	Cucurbitaceae	NA	Coccinia quinqueloba	Coccinia quinqueloba	(Thunb.) Cogn.	NY	3569904	d90271ad-d697-4ac5-bd42-3373d17cb0f9
FMN_P052_WE08	Absent	Cucurbitales	NA	NA	Cucurbitaceae	NA	Coccinia rehmannii	Coccinia rehmannii	Cogn.	NY	3569905	d8fd7c64-db9a-4c2c-b7f8-c52c556cc0e4
FMN_P082_WB06	Absent	Cucurbitales	NA	NA	Cucurbitaceae	NA	Coccinia schliebenii	Coccinia schliebenii	Harms		OS0054965	a756b220-cac3-4f98-b6c5-7f4128f7f1a6
FMN_P084_WF07	Absent	Cucurbitales	NA	NA	Cucurbitaceae	NA	Coccinia subsessiliflora	Coccinia subsessiliflora	Cogn.		OS0054962	a790d559-dbe1-4458-90ea-46db19465526
FMN_P006_WF04	Absent	Cucurbitales	NA	NA	Cucurbitaceae	NA	Corallocarpus epigaeus	Corallocarpus epigaeus	(Rottler) Hook.f.		OS0054970	a74f6ce5-8779-4617-9719-5fd9efd33b7c
FMN_P051_WD12	Absent	Cucurbitales	NA	NA	Cucurbitaceae	NA	Corallocarpus welwitschii	Corallocarpus welwitschii	(Naudin) Hook.f.	NY	3569778	d8743f31-decf-4d9e-a2e8-7612b309a66d
FMN_P007_WD08	Absent	Cucurbitales	NA	NA	Cucurbitaceae	NA	Cremastopus minimus	Cremastopus minimus	(S.Watson) Paul G.Wilson	CAS		476bde5c-6b1e-4f15-9a8a-9113fded7e3e
FMN_P051_WE10	Absent	Cucurbitales	NA	NA	Cucurbitaceae	NA	Ctenolepis cerasiformis	Ctenolepis cerasiformis	(Stocks) C.B.Clarke	NY	3569779	d866498a-01c2-4c02-9986-e9d236dd3d87
FMN_P013_WC01	Absent	Cucurbitales	NA	NA	Cucurbitaceae	NA	Cucumeropsis mannii	Cucumeropsis mannii	Naudin	CAS		7ff5a870-983a-40c0-9143-ff3438b4fd92
FMN_P001_WC05	Absent	Cucurbitales	NA	NA	Cucurbitaceae	NA	Cucumis aculeatus	Cucumis aculeatus	Cogn.		OS0054975	a737534d-7b94-45c9-92c6-f2e45cf7ef7c
FMN_P082_WB10	Absent	Cucurbitales	NA	NA	Cucurbitaceae	NA	Cucumis anguria	Cucumis anguria	L.		OS0054977	a70414c7-12d1-4fe0-9104-d077ee3ae327
FMN_P051_WE02	Absent	Cucurbitales	NA	NA	Cucurbitaceae	NA	Cucumis cinereus	Cucumis cinereus	(Cogn.) Ghebret. & Thulin	NY	3569909	d8cd5555-e992-4078-a664-942ac4ee291f
FMN_P082_WB09	Absent	Cucurbitales	NA	NA	Cucurbitaceae	NA	Cucumis hirsutus	Cucumis hirsutus	Sond.		OS0054974	a6f566f6-1ae0-4f06-9fe1-f66c91af0bea
FMN_P051_WF02	Absent	Cucurbitales	NA	NA	Cucurbitaceae	NA	Cucumis humofructus	Cucumis humofructus	Stent	NY	3569912	daac1b6f-4d86-4580-b1b4-d189c78f443b
FMN_P051_WE05	Absent	Cucurbitales	NA	NA	Cucurbitaceae	NA	Cucumis hystrix	Cucumis hystrix	Chakrav.	NY	3569916	da8065bc-baa2-4986-952f-91b3fc683b92
FMN_P101_WA08	Absent	Cucurbitales	NA	NA	Cucurbitaceae	NA	Cucumis javanicus	Cucumis javanicus	(Miq.) Ghebret. & Thulin	CAS		48058526-2c4e-40a3-b882-e0c185819545
FMN_P051_WG01	Absent	Cucurbitales	NA	NA	Cucurbitaceae	NA	Cucumis meeusei	Cucumis meeusei	C.Jeffrey	NY	3569913	da965e44-f083-4849-8b9b-fc94692b8a5e
FMN_P082_WF03	Absent	Cucurbitales	NA	NA	Cucurbitaceae	NA	Cucumis melo	Cucumis melo	L.	CAS		47674f1d-8417-4c19-a6ab-4f5beef44930
FMN_P051_WE08	Absent	Cucurbitales	NA	NA	Cucurbitaceae	NA	Cucumis metuliferus	Cucumis metuliferus	E.Mey. ex Naudin	NY	3569914	da95af84-adfe-4da3-b090-5e2db007be32
FMN_P105_WE12	Absent	Cucurbitales	NA	NA	Cucurbitaceae	NA	Cucumis prophetarum	Cucumis prophetarum	L.	NY	3569782	d8ece3a9-1dda-4377-acb3-e4e9a37a76f1
FMN_P105_WE10	Absent	Cucurbitales	NA	NA	Cucurbitaceae	NA	Cucumis sagittatus	Cucumis sagittatus	Wawra & Peyr.	NY	3569910	d8cd8800-58eb-4078-bdba-008ea14e10ec
FMN_P105_WF04	Absent	Cucurbitales	NA	NA	Cucurbitaceae	NA	Cucumis zeyheri	Cucumis zeyheri	Sond.	NY	3569907	d8d2607c-7963-4f0d-a0d3-15f495093ce5
FMN_P082_WF06	Absent	Cucurbitales	NA	NA	Cucurbitaceae	NA	Cucurbita argyrosperma	Cucurbita argyrosperma	C.Huber	CAS		4728ed22-81e7-4039-8432-4204cb39c88b
FMN_P115_WG09	Absent	Cucurbitales	NA	NA	Cucurbitaceae	NA	Cucurbita cordata	Cucurbita cordata	S.Watson	CAS		4720c690-3f17-4e96-b8b1-f9c57852c286
FMN_P078_WH02	Absent	Cucurbitales	NA	NA	Cucurbitaceae	NA	Cucurbita cylindrata	Cucurbita cylindrata	L.H.Bailey	CAS		47190af5-e58e-44b9-aa27-34e009987bcb
FMN_P078_WH03	Absent	Cucurbitales	NA	NA	Cucurbitaceae	NA	Cucurbita digitata	Cucurbita digitata	A.Gray	CAS		4718f255-7cea-46a6-8997-827448a1a2eb
FMN_P051_WE03	Absent	Cucurbitales	NA	NA	Cucurbitaceae	NA	Cucurbita ecuadorensis	Cucurbita ecuadorensis	Cutler & Whitaker	NY	2844325	d8d25005-076c-406c-bca4-7d2d6cc24e88
FMN_P115_WH08	Absent	Cucurbitales	NA	NA	Cucurbitaceae	NA	Cucurbita ficifolia	Cucurbita ficifolia	Bouch	CAS		475527cf-1c05-418c-ba2b-c54570e677c6
FMN_P078_WH04	Absent	Cucurbitales	NA	NA	Cucurbitaceae	NA	Cucurbita lundelliana	Cucurbita lundelliana	L.H.Bailey	CAS		47236f28-80d1-41b7-8d98-dc71879b5025
FMN_P105_WE09	Absent	Cucurbitales	NA	NA	Cucurbitaceae	NA	Cucurbita maxima	Cucurbita maxima	Duchesne	NY	3569783	d99ab0bf-aa2f-453f-be5f-0625efb44556
FMN_P082_WF07	Absent	Cucurbitales	NA	NA	Cucurbitaceae	NA	Cucurbita moschata	Cucurbita moschata	Duchesne	CAS		472d4482-401a-435d-b9d1-689fef88a245
FMN_P082_WF09	Absent	Cucurbitales	NA	NA	Cucurbitaceae	NA	Cucurbita okeechobeensis	Cucurbita okeechobeensis	(Small) L.H.Bailey	CAS		4749278f-8a1e-4ebe-be09-e246f817ea0e
FMN_P078_WG11	Absent	Cucurbitales	NA	NA	Cucurbitaceae	NA	Cucurbita palmata	Cucurbita palmata	S.Watson	CAS		47103ec5-fee1-45a0-af66-28bfa5f91387
FMN_P082_WF08	Absent	Cucurbitales	NA	NA	Cucurbitaceae	NA	Cucurbita pedatifolia	Cucurbita pedatifolia	L.H.Bailey	CAS		472dcc85-15ca-4661-bcab-0ed855b9dc03
FMN_P004_WF10	Absent	Cucurbitales	NA	NA	Cucurbitaceae	NA	Cucurbita pepo	Cucurbita pepo	L.	CAS		470b5ba7-7c79-4854-92ad-82e4cc3486e2
FMN_P078_WG12	Absent	Cucurbitales	NA	NA	Cucurbitaceae	NA	Cucurbita radicans	Cucurbita radicans	Naudin	CAS		4700acc7-5323-4df3-9abe-f82d3e8b4560
FMN_P004_WF09	Absent	Cucurbitales	NA	NA	Cucurbitaceae	NA	Cucurbitella asperata	Cucurbitella asperata	(Gillies ex Hook. & Arn.) Walp.	CAS		46fca1ee-a11f-4f7e-b92f-f92ebcf55316
FMN_P082_WB07	Absent	Cucurbitales	NA	NA	Cucurbitaceae	NA	Cyclanthera brachybotrys	Cyclanthera brachybotrys	(Poepp. & Endl.) Cogn.		OS0054973	a6ef2d5e-b76a-4d57-a182-39a3b6228216
FMN_P078_WG04	Absent	Cucurbitales	NA	NA	Cucurbitaceae	NA	Cyclanthera cordifolia	Cyclanthera cordifolia	Cogn.	CAS		46e0cb4b-f3b9-41c4-a82e-88aa83d502e6
FMN_P078_WG10	Absent	Cucurbitales	NA	NA	Cucurbitaceae	NA	Cyclanthera dissecta	Cyclanthera dissecta	(Torr. & A.Gray) Arn.	CAS		46fa630d-257c-49ed-a750-1b7cc41ce157
FMN_P051_WF01	Absent	Cucurbitales	NA	NA	Cucurbitaceae	NA	Cyclanthera dressleri	Cyclanthera dressleri	Wunderlin	NY	3569787	da5f1ab5-3ac8-4c04-8a39-21998cec4a25
FMN_P078_WG09	Absent	Cucurbitales	NA	NA	Cucurbitaceae	NA	Cyclanthera integrifoliola	Cyclanthera integrifoliola	Cogn.	CAS		46f02212-e9d3-4f55-a5ad-dc32e2072936
FMN_P078_WF10	Absent	Cucurbitales	NA	NA	Cucurbitaceae	NA	Cyclanthera jonesii	Cyclanthera jonesii	McVaugh	CAS		46bd4942-a0d0-4bd0-85cd-276dc411e872
FMN_P004_WD07	Absent	Cucurbitales	NA	NA	Cucurbitaceae	NA	Cyclanthera langaei	Cyclanthera langaei	Cogn.	CAS		46b70830-ea93-4fe1-a8a3-4b49b9edde96
FMN_P051_WE07	Absent	Cucurbitales	NA	NA	Cucurbitaceae	NA	Cyclanthera leptostachya	Cyclanthera leptostachya	Benth.	NY	3569917	da646007-d88f-4c34-8ed8-5feebe868d73
FMN_P105_WF02	Absent	Cucurbitales	NA	NA	Cucurbitaceae	NA	Cyclanthera leptostachyoides	Cyclanthera leptostachyoides	C.Jeffrey	NY	3569788	da5e4e1f-9bc5-430d-9a4a-177e9f7eeb10
FMN_P105_WF11	Absent	Cucurbitales	NA	NA	Cucurbitaceae	NA	Cyclanthera minima	Cyclanthera minima	(S.Watson) Kearns & C.E.Jones	NY	3569918	da5fd799-8c47-4bb2-b7ae-4dc283b76b92
FMN_P082_WF12	Absent	Cucurbitales	NA	NA	Cucurbitaceae	NA	Cyclanthera multifoliola	Cyclanthera multifoliola	Cogn.	CAS		46adaa9d-38c7-4982-933d-24ec431439cd
FMN_P105_WE11	Absent	Cucurbitales	NA	NA	Cucurbitaceae	NA	Cyclanthera pedata	Cyclanthera pedata	(L.) Schrad.	NY	3569785	da782382-efb0-438f-af06-6f6b5fdcb4ca
KIB03_P001_WF11	Absent	Cucurbitales	NA	NA	Cucurbitaceae	NA	Cyclanthera ribiflora	Cyclanthera ribiflora	(Schltdl.) Cogn.		OS0054984	a6d1e163-ee7c-4fbd-a9a8-8503ffb8f722
FMN_P078_WG07	Absent	Cucurbitales	NA	NA	Cucurbitaceae	NA	Cyclanthera steyermarkii	Cyclanthera steyermarkii	Standl.	CAS		46e3aaa0-9e14-4aca-b9d2-80b423714b48
FMN_P078_WF06	Absent	Cucurbitales	NA	NA	Cucurbitaceae	NA	Cyclanthera tamnoides	Cyclanthera tamnoides	(Willd.) Cogn.	CAS		46aa1705-6f27-4549-baed-37b5e750544e
FMN_P078_WF11	Absent	Cucurbitales	NA	NA	Cucurbitaceae	NA	Cyclanthera tenuifolia	Cyclanthera tenuifolia	Cogn.	CAS		46caa7c5-eae8-4580-a835-217b21535946
FMN_P105_WF12	Absent	Cucurbitales	NA	NA	Cucurbitaceae	NA	Cyclanthera tenuisepala	Cyclanthera tenuisepala	Cogn.	NY	3569786	da6367da-a71c-4350-af6b-689646000f30
FMN_P102_WD06	Absent	Cucurbitales	NA	NA	Cucurbitaceae	NA	Cyclantheropsis madagascariensis	Cyclantheropsis madagascariensis	Keraudren	MO	MO-2302066	064b2548-9924-4984-87ed-06c2e3fd92f4
FMN_P102_WC05	Absent	Cucurbitales	NA	NA	Cucurbitaceae	NA	Cyclantheropsis parviflora	Cyclantheropsis parviflora	(Cogn.) Harms	MO		06281fa5-cb45-4def-9d04-82daea712fe9
FMN_P051_WE06	Absent	Cucurbitales	NA	NA	Cucurbitaceae	NA	Dactyliandra welwitschii	Dactyliandra welwitschii	Hook.f.	NY	3569920	da57efa4-2358-4631-95b3-ba204bb4d05a
FMN_P004_WD12	Absent	Cucurbitales	NA	NA	Cucurbitaceae	NA	Dieterlea fusiformis	Dieterlea fusiformis	E.J.Lott	CAS		46793a47-ecbe-41b4-ab53-8d8a18bc817a
FMN_P004_WD05	Absent	Cucurbitales	NA	NA	Cucurbitaceae	NA	Diplocyclos palmatus	Diplocyclos palmatus	(L.) C.Jeffrey	CAS		4694945e-3a43-44f7-897f-f0353f2626f8
FMN_P084_WF08	Absent	Cucurbitales	NA	NA	Cucurbitaceae	NA	Diplocyclos schliebenii	Diplocyclos schliebenii	(Harms) C.Jeffrey		OS0054980	a6c51f6b-95cf-4a16-98f2-5465fd382850
FMN_P005_WA06	Absent	Cucurbitales	NA	NA	Cucurbitaceae	NA	Doyerea emetocathartica	Doyerea emetocathartica	Grosourdy ex Bello	CAS		476cbcd5-5487-4d36-9b83-77a57cbf49e2
FMN_P004_WG04	Absent	Cucurbitales	NA	NA	Cucurbitaceae	NA	Ecballium elaterium	Ecballium elaterium	(L.) A.Rich.	CAS		468f2000-7b6a-4c75-8ec0-d37f461e103b
FMN_P078_WF05	Absent	Cucurbitales	NA	NA	Cucurbitaceae	NA	Echinocystis lobata	Echinocystis lobata	(Michx.) Torr. & A.Gray	CAS		46a7aeaa-d42e-4f34-ba61-a297461975d9
FMN_P082_WG01	Absent	Cucurbitales	NA	NA	Cucurbitaceae	NA	Echinopepon cirrhopedunculatus	Echinopepon cirrhopedunculatus	Rose	CAS		497ad6c7-93c4-44d5-a16c-e5f34d7adf04
FMN_P078_WG03	Absent	Cucurbitales	NA	NA	Cucurbitaceae	NA	Echinopepon coulteri	Echinopepon coulteri	(A.Gray) Rose	CAS		469d077d-c3b6-4aca-b8b1-51380443390e
FMN_P078_WF07	Absent	Cucurbitales	NA	NA	Cucurbitaceae	NA	Echinopepon jaliscanus	Echinopepon jaliscanus	Rose	CAS		49772a90-30e4-47ea-be02-092126d121e3
FMN_P004_WB06	Absent	Cucurbitales	NA	NA	Cucurbitaceae	NA	Echinopepon milliflorus	Echinopepon milliflorus	Naudin	CAS		496d595f-76a4-4830-bf32-8d592f651a9a
FMN_P082_WD12	Absent	Cucurbitales	NA	NA	Cucurbitaceae	NA	Echinopepon minimus	Echinopepon minimus	(Keller) S.Watson	CAS	361037	496c7b34-ec11-4df6-823c-974dd9088b64
FMN_P105_WG01	Absent	Cucurbitales	NA	NA	Cucurbitaceae	NA	Echinopepon palmeri	Echinopepon palmeri	S.Watson	NY	3569921	da5240e4-5ac1-49ca-94d9-e849ece93509
FMN_P078_WF04	Absent	Cucurbitales	NA	NA	Cucurbitaceae	NA	Echinopepon pringlei	Echinopepon pringlei	Rose	CAS		496958e2-9ea7-4b0e-ab24-159c8712121e
FMN_P078_WF03	Absent	Cucurbitales	NA	NA	Cucurbitaceae	NA	Echinopepon pubescens	Echinopepon pubescens	(Cogn.) Rose	CAS		4961175e-f36d-47c9-a989-4722dc64575a
FMN_P078_WF08	Absent	Cucurbitales	NA	NA	Cucurbitaceae	NA	Echinopepon racemosus	Echinopepon racemosus	(Steud.) C.Jeffrey	CAS		4694e48a-4727-48ca-9483-873a6ddb9639
FMN_P078_WG01	Absent	Cucurbitales	NA	NA	Cucurbitaceae	NA	Echinopepon torquatus	Echinopepon torquatus	(Cogn.) Rose	CAS		46905869-a43d-44b8-83cf-18afc23ef33e
FMN_P078_WF09	Absent	Cucurbitales	NA	NA	Cucurbitaceae	NA	Echinopepon wrightii	Echinopepon wrightii	(A.Gray) S.Watson	CAS	549824	468aba06-8257-4baa-a13e-0dd9eed50436
FMN_P051_WG10	Absent	Cucurbitales	NA	NA	Cucurbitaceae	NA	Elateriopsis spectabilis	Elateriopsis spectabilis	Mart.Crov.	NY	3569791	da3b493e-da64-452d-8ae3-c56671384eeb
FMN_P102_WD04	Absent	Cucurbitales	NA	NA	Cucurbitaceae	NA	Eureiandra eburnea	Eureiandra eburnea	C.Jeffrey	MO		0659f549-5aac-4048-82f9-d86fad8e766f
FMN_P100_WH06	Absent	Cucurbitales	NA	NA	Cucurbitaceae	NA	Eureiandra fasciculata	Eureiandra fasciculata	(Cogn.) C.Jeffrey	MO		065844de-b12b-47bf-8fb1-a5d9141e1905
FMN_P051_WG09	Absent	Cucurbitales	NA	NA	Cucurbitaceae	NA	Fevillea bahiensis	Fevillea bahiensis	G.L.Rob. & Wunderlin	NY	684442	da39dedf-3626-4644-8453-e366a8eea93b
FMN_P007_WE02	Absent	Cucurbitales	NA	NA	Cucurbitaceae	NA	Fevillea cordifolia	Fevillea cordifolia	L.	CAS		49366ed8-a249-4069-9860-f0f02d8ced2c
FMN_P051_WE12	Absent	Cucurbitales	NA	NA	Cucurbitaceae	NA	Fevillea passiflora	Fevillea passiflora	Vell.	NY	1017596	da37681c-7fd4-4a1b-9f6a-569ae039ab8e
FMN_P078_WE11	Absent	Cucurbitales	NA	NA	Cucurbitaceae	NA	Fevillea pergamentacea	Fevillea pergamentacea	Cogn. ex Kuntze	CAS		494fe71d-0a23-407f-9a1d-e327ee77b4c4
FMN_P078_WF01	Absent	Cucurbitales	NA	NA	Cucurbitaceae	NA	Gurania acuminata	Gurania acuminata	Cogn.	CAS		48dd81d5-4dce-494d-b0fe-028a3fa9cb39
FMN_P082_WE09	Absent	Cucurbitales	NA	NA	Cucurbitaceae	NA	Gurania coccinea	Gurania coccinea	Cogn.	CAS		48dab97c-f8fd-4f1c-9a0e-c6826466ba56
FMN_P078_WE10	Absent	Cucurbitales	NA	NA	Cucurbitaceae	NA	Gurania eriantha	Gurania eriantha	(Poepp. & Endl.) Cogn.	CAS		4922c97d-852e-4363-8195-6b3ad138f35c
FMN_P052_WD07	Absent	Cucurbitales	NA	NA	Cucurbitaceae	NA	Gurania huberi	Gurania huberi	Cogn.	NY	3569926	dac99ddd-705d-4265-8f4a-cdc6dbce2887
FMN_P078_WE12	Absent	Cucurbitales	NA	NA	Cucurbitaceae	NA	Gurania huebneri	Gurania huebneri	Harms	CAS		491f1715-2104-4385-b378-25452db44eab
FMN_P082_WD10	Absent	Cucurbitales	NA	NA	Cucurbitaceae	NA	Gurania lobata	Gurania lobata	(L.) Pruski	CAS		48d5341f-e6b8-43d2-9db6-503ee0757b60
FMN_P082_WE12	Absent	Cucurbitales	NA	NA	Cucurbitaceae	NA	Gurania makoyana	Gurania makoyana	(Lem.) Cogn.	CAS	539670	48d43f4c-46ca-44ef-8c05-79583ec5202d
FMN_P117_WB08	Absent	Cucurbitales	NA	NA	Cucurbitaceae	NA	Gurania pedata	Gurania pedata	Sprague	NY	3569927	dabbf7bd-6d1e-4319-afae-20666aef7bb4
FMN_P004_WE01	Absent	Cucurbitales	NA	NA	Cucurbitaceae	NA	Gurania rhizantha	Gurania rhizantha	(Poepp. & Endl.) C.Jeffrey	CAS	539672	48fb234f-213a-4059-8418-26b5c3b3277b
FMN_P082_WG04	Absent	Cucurbitales	NA	NA	Cucurbitaceae	NA	Gurania subumbellata	Gurania subumbellata	(Miq.) Cogn.	CAS		48f32d55-0a25-4322-9606-727509c5abaf
FMN_P106_WA12	Absent	Cucurbitales	NA	NA	Cucurbitaceae	NA	Gurania tricuspidata	Gurania tricuspidata	Cogn.	NY	1179355	e41c5d59-5a0f-4d09-ba1f-be804c656694
FMN_P105_WF01	Absent	Cucurbitales	NA	NA	Cucurbitaceae	NA	Gurania tubulosa	Gurania tubulosa	Cogn.	NY	3569923	da2fd3ab-c476-4922-9417-94bc42601e00
FMN_P007_WC06	Absent	Cucurbitales	NA	NA	Cucurbitaceae	NA	Gymnopetalum chinense	Gymnopetalum chinense	(Lour.) Merr.	CAS		48d3ea5e-6e81-4173-a1d0-93b3da2d43f1
FMN_P082_WF11	Absent	Cucurbitales	NA	NA	Cucurbitaceae	NA	Gymnopetalum scabrum	Gymnopetalum scabrum	(Lour.) W.J.de Wilde & Duyfjes	CAS		48cc9773-688a-4343-959c-2a7d86badb84
FMN_P084_WF03	Absent	Cucurbitales	NA	NA	Cucurbitaceae	NA	Gynostemma pentaphyllum	Gynostemma pentaphyllum	(Thunb.) Makino		OS0054987	ac25429d-3d4e-4c07-9726-ec6c89dc4937
FMN_P051_WE04	Absent	Cucurbitales	NA	NA	Cucurbitaceae	NA	Gynostemma simplicifolium	Gynostemma simplicifolium	Blume	NY	3569930	e3e0f0a3-65fc-43d0-ba8f-77c34b395dae
FMN_P078_WG02	Absent	Cucurbitales	NA	NA	Cucurbitaceae	NA	Hanburia mexicana	Hanburia mexicana	Seem.	CAS		48c51ba7-8e82-42af-a2b4-0cc32502064c
FMN_P004_WC07	Absent	Cucurbitales	NA	NA	Cucurbitaceae	NA	Hanburia parviflora	Hanburia parviflora	Donn.Sm.	CAS	551034	48c3b1b8-08fa-445a-b987-b46cf9563765
FMN_P051_WE09	Absent	Cucurbitales	NA	NA	Cucurbitaceae	NA	Helmontia cardiophylla	Helmontia cardiophylla	Harms	NY	1038690	e4073ae3-b520-4ae0-8374-330a9e8061e1
FMN_P078_WE09	Absent	Cucurbitales	NA	NA	Cucurbitaceae	NA	Hemsleya chinensis	Hemsleya chinensis	Cogn. ex F.B. Forbes & Hemsl.	CAS		48b3d202-512e-490c-be84-224456d89673
FMN_P082_WE08	Absent	Cucurbitales	NA	NA	Cucurbitaceae	NA	Hemsleya dulongjiangensis	Hemsleya dulongjiangensis	C.Y. Wu	CAS	514824	48b7b8e1-ad2f-48bd-b7b0-a66f5b1b36de
FMN_P052_WD09	Absent	Cucurbitales	NA	NA	Cucurbitaceae	NA	Herpetospermum pedunculosum	Herpetospermum pedunculosum	(Ser.) C.B. Clarke	NY	2650421	e3f8b652-cff0-4e12-960a-e16de04d22e7
FMN_P004_WB07	Absent	Cucurbitales	NA	NA	Cucurbitaceae	NA	Hodgsonia heteroclita	Hodgsonia heteroclita	(Roxb.) Hook.f. & Thomson	CAS	44053	48b3237e-1d70-40e1-9ad3-24f71e5c8ed1
FMN_P051_WF10	Absent	Cucurbitales	NA	NA	Cucurbitaceae	NA	Hodgsonia macrocarpa	Hodgsonia macrocarpa	(Blume) Cogn.	NY	3569931	e3e08543-77fd-442b-a86d-b484365582ff
FMN_P007_WE01	Absent	Cucurbitales	NA	NA	Cucurbitaceae	NA	Ibervillea hypoleuca	Ibervillea hypoleuca	(Standl.) C. Jeffrey	CAS		48b2f236-8d53-407d-9dad-ef3e67c0fc0b
FMN_P082_WE03	Absent	Cucurbitales	NA	NA	Cucurbitaceae	NA	Ibervillea lindheimeri	Ibervillea lindheimeri	(A.Gray) Greene	CAS		48b2f1b0-915a-422e-bf1b-3d1377f5613d
FMN_P082_WF10	Absent	Cucurbitales	NA	NA	Cucurbitaceae	NA	Ibervillea maxima	Ibervillea maxima	Lira & Kearns	CAS	513415	48a36799-4639-40e8-b665-be33c411721c
FMN_P106_WB03	Absent	Cucurbitales	NA	NA	Cucurbitaceae	NA	Ibervillea millspaughii	Ibervillea millspaughii	(Cogn.) C. Jeffrey	NY	3569932	e3d21d46-e306-435f-a5d5-541879c4e8ba
FMN_P078_WE04	Absent	Cucurbitales	NA	NA	Cucurbitaceae	NA	Ibervillea sonorae	Ibervillea sonorae	(S. Watson) Greene	CAS	513391	4889f2f4-03cb-4e27-a19e-a719d0fd8b6b
FMN_P101_WH04	Absent	Cucurbitales	NA	NA	Cucurbitaceae	NA	Ibervillea tenuisecta	Ibervillea tenuisecta	(A. Gray) Small		OS0054988	ac1ec331-63d5-45ee-86aa-e003c975026c
FMN_P052_WE03	Absent	Cucurbitales	NA	NA	Cucurbitaceae	NA	Kedrostis africana	Kedrostis africana	(L.) Cogn.	NY	3569796	e3cbee93-7102-4127-a617-ca49574493ba
FMN_P004_WB09	Absent	Cucurbitales	NA	NA	Cucurbitaceae	NA	Kedrostis nana	Kedrostis nana	Cogn.	CAS		48867b0f-b5f2-44e8-a8bf-0c35df6f6ad1
FMN_P052_WE06	Absent	Cucurbitales	NA	NA	Cucurbitaceae	NA	Lagenaria breviflora	Lagenaria breviflora	(Benth.) Roberty	NY	3569933	dc05999d-2aae-49e2-949a-4f9cf94e3d81
FMN_P052_WD12	Absent	Cucurbitales	NA	NA	Cucurbitaceae	NA	Lagenaria guineensis	Lagenaria guineensis	(G.Don) C.Jeffrey	NY	3569934	dc0227e7-dc08-49bc-a66e-2d50cbe14e38
FMN_P084_WF10	Absent	Cucurbitales	NA	NA	Cucurbitaceae	NA	Lagenaria sphaerica	Lagenaria sphaerica	(Sond.) Naudin		OS0054990	ac146350-fc9c-4e93-9cb3-9a36a776cbee
FMN_P099_WF03	Absent	Cucurbitales	NA	NA	Cucurbitaceae	NA	Lemurosicyos variegata	Lemurosicyos variegata	(Cogn.) Keraudren	MO		06697b83-7e5e-48c7-ac01-fac8c3b66063
FMN_P052_WD11	Absent	Cucurbitales	NA	NA	Cucurbitaceae	NA	Linnaeosicyos amara	Linnaeosicyos amara	(L.) H. Schaef. & Kocyan	NY	743217	db2880bf-25e5-4077-a9ff-a16fd664ce57
FMN_P052_WE04	Absent	Cucurbitales	NA	NA	Cucurbitaceae	NA	Luffa acutangula	Luffa acutangula	(L.) Roxb.	NY	1688662	db0546de-8d2b-4df7-b3b4-bdad43c48a94
FMN_P007_WA12	Absent	Cucurbitales	NA	NA	Cucurbitaceae	NA	Luffa cylindrica	Luffa cylindrica	(L.) M.Roem.	CAS		4878d379-d3f9-416d-b0b3-6ff47ed7c71d
FMN_P052_WE05	Absent	Cucurbitales	NA	NA	Cucurbitaceae	NA	Luffa sepium	Luffa sepium	(G.Mey.) C.Jeffrey	NY	3569935	db0b9a31-a47f-4b38-bc96-c5c775aa4d6f
KIB_P002_WC03	Absent	Cucurbitales	NA	NA	Cucurbitaceae	NA	Macrozanonia macrocarpa	Macrozanonia macrocarpa	Cogn.	NY	3758245	1b7a167b-ec03-4927-a18e-fadab3bf29e2
FMN_P004_WB05	Absent	Cucurbitales	NA	NA	Cucurbitaceae	NA	Marah gilensis	Marah gilensis	(Greene) Greene	CAS		48718367-dc73-4eda-a505-af5282b4273b
FMN_P082_WE06	Absent	Cucurbitales	NA	NA	Cucurbitaceae	NA	Marah guadalupensis	Marah guadalupensis	(S. Watson) Greene	CAS		4871630d-7336-4fea-9b48-4f53c91ecb09
FMN_P082_WE04	Absent	Cucurbitales	NA	NA	Cucurbitaceae	NA	Marah macrocarpa	Marah macrocarpa	(Greene) Greene	CAS		486b908d-c82f-480e-a67e-38e68c2e592c
FMN_P082_WE01	Absent	Cucurbitales	NA	NA	Cucurbitaceae	NA	Marah oreganus	Marah oreganus	(Torr. & A.Gray) Howell	CAS		4869fc7e-fd5d-4c95-befa-711b686a2428
FMN_P106_WB01	Absent	Cucurbitales	NA	NA	Cucurbitaceae	NA	Marah watsonii	Marah watsonii	(Cogn.) Greene	NY	3569800	db1e1ec0-ffd0-4478-937c-afd4e4a36949
FMN_P102_WC12	Absent	Cucurbitales	NA	NA	Cucurbitaceae	NA	Megarrhiza macrocarpa	Megarrhiza macrocarpa	(Greene) Tidestr.	MO		067069c3-f913-400f-ad4c-fbd9a805aa91
FMN_P005_WA09	Absent	Cucurbitales	NA	NA	Cucurbitaceae	NA	Melancium campestre	Melancium campestre	Naudin	CAS		48680319-dc2b-4bdc-ada2-e18fb414395c
FMN_P052_WD10	Absent	Cucurbitales	NA	NA	Cucurbitaceae	NA	Melothria crassifolia	Melothria crassifolia	Small	NY	3569937	d987ff19-884f-476c-8228-79f70664fb72
FMN_P005_WA07	Absent	Cucurbitales	NA	NA	Cucurbitaceae	NA	Melothria dulcis	Melothria dulcis	Wunderlin	CAS		484a72c9-a3a8-4900-8cfe-5d00ef58c443
FMN_P085_WE03	Absent	Cucurbitales	NA	NA	Cucurbitaceae	NA	Melothria pringlei	Melothria pringlei	(S.Watson) Mart.Crov.	CAS		48211777-189d-4853-b9e7-314dcb428e84
FMN_P082_WG03	Absent	Cucurbitales	NA	NA	Cucurbitaceae	NA	Melothria scabra	Melothria scabra	Naudin	CAS		485ee1b2-4a22-4a96-ab78-59c7afc3098a
FMN_P082_WD11	Absent	Cucurbitales	NA	NA	Cucurbitaceae	NA	Melothria trilobata	Melothria trilobata	Cogn.	CAS	551082	4860aa2b-23df-40fd-bf0f-cf883bafb17d
FMN_P106_WB05	Absent	Cucurbitales	NA	NA	Cucurbitaceae	NA	Melothria warmingii	Melothria warmingii	Cogn.	NY	3569801	d975d284-bd93-4f9a-8d46-0c048a8cfa94
FMN_P101_WB01	Absent	Cucurbitales	NA	NA	Cucurbitaceae	NA	Microsechium palmatum	Microsechium palmatum	(Ser.) Cogn.	CAS		4820a549-6f62-432f-a77f-56b91fa723bb
FMN_P052_WD02	Absent	Cucurbitales	NA	NA	Cucurbitaceae	NA	Momordica anigosantha	Momordica anigosantha	Hook. f.	NY	3569944	d9653add-108b-41e4-a3ef-8da7c0279dee
FMN_P052_WD03	Absent	Cucurbitales	NA	NA	Cucurbitaceae	NA	Momordica balsamina	Momordica balsamina	L.	NY	3569943	d9671504-c592-4e99-ac2b-c4bfdb33524f
FMN_P052_WD01	Absent	Cucurbitales	NA	NA	Cucurbitaceae	NA	Momordica cardiospermoides	Momordica cardiospermoides	Klotzsch	NY	3569945	da19cbcd-16ce-45a3-9d44-87e869a94c2d
FMN_P084_WF09	Absent	Cucurbitales	NA	NA	Cucurbitaceae	NA	Momordica charantia	Momordica charantia	L.		OS0055000	abed2ec1-8190-4909-8aac-1f42f3869a98
FMN_P052_WC12	Absent	Cucurbitales	NA	NA	Cucurbitaceae	NA	Momordica cissoides	Momordica cissoides	Planch. ex Benth.	NY	3569946	da108902-805f-4539-bbd6-45d075ab5994
FMN_P101_WA06	Absent	Cucurbitales	NA	NA	Cucurbitaceae	NA	Momordica cochinchinensis	Momordica cochinchinensis	(Lour.) Spreng.	CAS	44057	48187261-617c-4433-9782-7f2f651e496b
FMN_P052_WC11	Absent	Cucurbitales	NA	NA	Cucurbitaceae	NA	Momordica corymbifera	Momordica corymbifera	Hook. f.	NY	3569947	da034358-818f-4d6a-bb34-00bd8fd1be55
FMN_P085_WE09	Absent	Cucurbitales	NA	NA	Cucurbitaceae	NA	Momordica dioica	Momordica dioica	Roxb. ex Willd.	CAS	514912	481316f5-a633-4bd4-8984-06eab76a9045
FMN_P101_WH09	Absent	Cucurbitales	NA	NA	Cucurbitaceae	NA	Momordica foetida	Momordica foetida	Schumach.		OS0055014	ab7a7c40-bdbe-4ddc-9c4a-97c487137dbf
FMN_P001_WC08	Absent	Cucurbitales	NA	NA	Cucurbitaceae	NA	Momordica friesiorum	Momordica friesiorum	C. Jeffrey		OS0055020	abef514e-3ea1-4049-9311-f39fdebfabc5
FMN_P106_WA08	Absent	Cucurbitales	NA	NA	Cucurbitaceae	NA	Momordica multiflora	Momordica multiflora	Hook.f.	NY	3569951	d9ecc84b-ed6b-49d4-b89d-9201eab57591
FMN_P101_WH08	Absent	Cucurbitales	NA	NA	Cucurbitaceae	NA	Momordica rostrata	Momordica rostrata	A. Zimm.		OS0055018	abfc0755-72a0-4c2b-b5a2-3ce6530117ea
FMN_P106_WB02	Absent	Cucurbitales	NA	NA	Cucurbitaceae	NA	Momordica spinosa	Momordica spinosa	Chiov.	NY	3569949	d9d3f4d3-57e5-49c9-b728-f2e5ee43c6e2
FMN_P085_WE08	Absent	Cucurbitales	NA	NA	Cucurbitaceae	NA	Momordica subangulata	Momordica subangulata	Blume	CAS		481d0e06-d523-4d2b-9f25-d903e51ebb29
FMN_P100_WH09	Absent	Cucurbitales	NA	NA	Cucurbitaceae	NA	Muellerargia jeffreyana	Muellerargia jeffreyana	Keraudren	MO	MO-2302557	067e73c2-b6af-4007-a9a0-66466cb9fd08
FMN_P004_WG06	Absent	Cucurbitales	NA	NA	Cucurbitaceae	NA	Mukia maderaspatana	Mukia maderaspatana	(L.) M.Roem.	CAS		476f0470-0da9-49cd-9745-1f6631b5dfc9
FMN_P013_WB10	Absent	Cucurbitales	NA	NA	Cucurbitaceae	NA	Neoalsomitra clavigera	Neoalsomitra clavigera	(M.Roem.) Hutch.	CAS	44066	80c5a404-532b-41f1-baf9-e58fd2e4cce1
KIB_P002_WC04	Absent	Cucurbitales	NA	NA	Cucurbitaceae	NA	Neoalsomitra suberosa	Neoalsomitra suberosa	(F.M.Bailey) Hutch.	NY	3758238	0015b1e1-2227-4471-886e-4adbc36df5a0
FMN_P101_WA10	Absent	Cucurbitales	NA	NA	Cucurbitaceae	NA	Parasicyos maculatus	Parasicyos maculatus	Dieterle	CAS		8077ab6f-927b-4f81-ac99-cca073c041d7
FMN_P052_WC10	Absent	Cucurbitales	NA	NA	Cucurbitaceae	NA	Peponium mackenii	Peponium mackenii	(Naudin) Engl.	NY	1132413	da009109-83d8-4e8b-823a-017b3dcde196
FMN_P052_WC04	Absent	Cucurbitales	NA	NA	Cucurbitaceae	NA	Pseudocyclanthera australis	Pseudocyclanthera australis	(Cogn.) Mart. Crov.	NY	3569802	d9e6ff66-e865-4550-bb71-3888c2172420
FMN_P052_WC05	Absent	Cucurbitales	NA	NA	Cucurbitaceae	NA	Pseudosicydium acariianthum	Pseudosicydium acariianthum	Harms	NY	3569803	d9d352ba-8e3f-4ecd-882c-0e6bb70a91aa
FMN_P051_WF05	Absent	Cucurbitales	NA	NA	Cucurbitaceae	NA	Psiguria pedata	Psiguria pedata	(L.) R.A.Howard	NY	3569804	dcc0be2a-1f7f-49bc-b4ac-c4edd0209b9f
FMN_P105_WF07	Absent	Cucurbitales	NA	NA	Cucurbitaceae	NA	Psiguria sp1	Psiguria racemosa	C.Jeffrey	NY	777604	dcb3ed9b-d9fd-4383-9902-5a26b9e45cae
FMN_P105_WF07	Absent	Cucurbitales	NA	NA	Cucurbitaceae	NA	Psiguria sp1	Psiguria ternata	(M.Roem.) C.Jeffrey	NY	2099249	dcb3ed9b-d9fd-4383-9902-5a26b9e45cae
FMN_P101_WB05	Absent	Cucurbitales	NA	NA	Cucurbitaceae	NA	Psiguria triphylla	Psiguria triphylla	(Miq.) C.Jeffrey	CAS	551170	7fb044e0-9445-4cda-adbe-9a8534dcaf07
FMN_P101_WH12	Absent	Cucurbitales	NA	NA	Cucurbitaceae	NA	Psiguria warscewiczii	Psiguria warscewiczii	(Hook.f.) Wunderlin		OS0055023	aafc9f64-5b49-4208-a58a-11ff90fb6984
FMN_P051_WF08	Absent	Cucurbitales	NA	NA	Cucurbitaceae	NA	Raphidiocystis brachypoda	Raphidiocystis brachypoda	Baker	NY	3569807	dca85842-96d2-4822-80e1-7c0b9fca15f6
FMN_P051_WF07	Absent	Cucurbitales	NA	NA	Cucurbitaceae	NA	Raphidiocystis chrysocoma	Raphidiocystis chrysocoma	(Schumach.) C.Jeffrey	NY	3569808	dca66ea6-9044-4d76-90df-a8dcabe3ee74
FMN_P051_WF06	Absent	Cucurbitales	NA	NA	Cucurbitaceae	NA	Raphidiocystis mannii	Raphidiocystis mannii	Hook. f.	NY	3570051	dc9f10f6-4830-4ce8-975b-9e789cf96083
FMN_P101_WB06	Absent	Cucurbitales	NA	NA	Cucurbitaceae	NA	Rytidostylis amazonica	Rytidostylis amazonica	(Mart. ex Cogn.) Spruce ex Kuntze	CAS		809ee872-ac1d-484d-80c8-595f5297b29c
FMN_P013_WC02	Absent	Cucurbitales	NA	NA	Cucurbitaceae	NA	Rytidostylis gracilis	Rytidostylis gracilis	Hook. & Arn.	CAS	551219	809dc8d2-0792-4943-bebd-e95aef7b4d71
FMN_P105_WF06	Absent	Cucurbitales	NA	NA	Cucurbitaceae	NA	Rytidostylis quadrifida	Rytidostylis quadrifida	(Ser.) Kuntze	NY	3569805	dcac3dcb-109a-4ac5-9bfe-3b6f4778e1db
FMN_P105_WF05	Absent	Cucurbitales	NA	NA	Cucurbitaceae	NA	Rytidostylis trianae	Rytidostylis trianae	(Cogn.) Kuntze	NY	3569952	dca59377-49da-43c4-bc47-cec260fd55f7
FMN_P001_WF10	Absent	Cucurbitales	NA	NA	Cucurbitaceae	NA	Schizocarpum dieterleae	Schizocarpum dieterleae	Kearns	CAS		808caf10-298f-4542-a891-0cf18c20cff0
FMN_P101_WC04	Absent	Cucurbitales	NA	NA	Cucurbitaceae	NA	Schizocarpum filiforme	Schizocarpum filiforme	Schrad.	CAS		80881dde-7e28-486d-9845-c17a9636f62e
FMN_P101_WB10	Absent	Cucurbitales	NA	NA	Cucurbitaceae	NA	Schizocarpum liebmannii	Schizocarpum liebmannii	Cogn.	CAS		808b8005-6e79-4a12-8eae-8ca57083546a
FMN_P101_WC07	Absent	Cucurbitales	NA	NA	Cucurbitaceae	NA	Schizocarpum longisepalum	Schizocarpum longisepalum	C. Jeffrey	CAS		8077d770-84a3-4087-8df1-386871317b4b
FMN_P101_WB09	Absent	Cucurbitales	NA	NA	Cucurbitaceae	NA	Schizocarpum palmeri	Schizocarpum palmeri	Cogn. & Rose	CAS		808be002-ba45-48ad-be11-2e367f0d3a65
FMN_P012_WG08	Absent	Cucurbitales	NA	NA	Cucurbitaceae	NA	Schizocarpum parviflorum	Schizocarpum parviflorum	B.L. Rob. & Greenm.	CAS		805b7813-317e-4f9d-b4af-385c62f0663e
FMN_P101_WC08	Absent	Cucurbitales	NA	NA	Cucurbitaceae	NA	Schizocarpum tripodum	Schizocarpum tripodum	Kearns	CAS		80562275-449e-4249-ac6d-725a9d91a4ad
FMN_P091_WC08	Absent	Cucurbitales	NA	NA	Cucurbitaceae	NA	Schizopepon bryoniifolius	Schizopepon bryoniifolius	Maxim.	CAS		805382a5-f65f-4b6a-af62-f1169cbff8ef
FMN_P101_WB08	Absent	Cucurbitales	NA	NA	Cucurbitaceae	NA	Sechiopsis diptera	Sechiopsis diptera	Kearns	CAS	551232	805e5caa-db39-4501-8cc4-095fd44ae60c
FMN_P051_WF09	Absent	Cucurbitales	NA	NA	Cucurbitaceae	NA	Sechiopsis laciniata	Sechiopsis laciniata	(Brandegee) Kearns	NY	3569806	dca8b21d-d1ce-417b-860c-481d2c6209a8
FMN_P101_WB11	Absent	Cucurbitales	NA	NA	Cucurbitaceae	NA	Sechiopsis tetraptera	Sechiopsis tetraptera	Dieterle	CAS		804e7129-9239-4dc1-935e-9485fefd9b30
FMN_P012_WG09	Absent	Cucurbitales	NA	NA	Cucurbitaceae	NA	Sechiopsis triqueter	Sechiopsis triqueter	(Ser.) Naudin	CAS		804e61de-c444-441a-aff1-08ae2b6410d0
FMN_P101_WH05	Absent	Cucurbitales	NA	NA	Cucurbitaceae	NA	Sechium edule	Sechium edule	(Jacq.) Sw.		OS0055028	aab87c15-719d-4c80-bc24-9c5b3f0ef7f5
FMN_P051_WD08	Absent	Cucurbitales	NA	NA	Cucurbitaceae	NA	Sechium hintonii	Sechium hintonii	(Paul G. Wilson) C. Jeffrey	NY	3569953	dc99cf72-74cb-4ca6-b9f5-dcb9a6cf7f5e
FMN_P101_WC05	Absent	Cucurbitales	NA	NA	Cucurbitaceae	NA	Sechium mexicanum	Sechium mexicanum	Lira & M. Nee	CAS		803f31c1-842e-4537-8b1f-4f36e3d21f24
FMN_P085_WE02	Absent	Cucurbitales	NA	NA	Cucurbitaceae	NA	Sechium pittieri	Sechium pittieri	(Cogn.) C.Jeffrey	CAS		8037af3e-eacc-4829-a852-5c9865173494
FMN_P051_WF03	Absent	Cucurbitales	NA	NA	Cucurbitaceae	NA	Sechium tacaco	Sechium tacaco	(Pittier) C. Jeffrey	NY	3570053	dc96f48e-0682-4731-9471-781196ba7aa2
FMN_P105_WE02	Absent	Cucurbitales	NA	NA	Cucurbitaceae	NA	Sechium villosum	Sechium villosum	(Wunderlin) C. Jeffrey	NY	3570055	dbfe20c9-cdb1-4d86-9114-a6a7ae23b03b
FMN_P012_WH02	Absent	Cucurbitales	NA	NA	Cucurbitaceae	NA	Selysia prunifera	Selysia prunifera	(Poepp. & Endl.) Cogn.	CAS		8036ae4d-c85f-44a6-96a5-a69d8835ae2c
FMN_P085_WD06	Absent	Cucurbitales	NA	NA	Cucurbitaceae	NA	Sicana odorifera	Sicana odorifera	(Vell.) Naudin	CAS		80334c67-3148-43c2-ad7a-0ed70ecc3354
FMN_P012_WH05	Absent	Cucurbitales	NA	NA	Cucurbitaceae	NA	Sicydium coriaceum	Sicydium coriaceum	Cogn.	CAS		802484a2-8633-49e9-b061-f8b9fba0ceb0
FMN_P051_WC09	Absent	Cucurbitales	NA	NA	Cucurbitaceae	NA	Sicydium gracile	Sicydium gracile	Cogn.	NY	626666	dbf7207b-7753-401c-bfb7-8b857402179c
FMN_P085_WD07	Absent	Cucurbitales	NA	NA	Cucurbitaceae	NA	Sicydium schiedeanum	Sicydium schiedeanum	Schltdl.	CAS		801c3ef8-f364-45f7-ace7-4693e6f86db3
FMN_P101_WG02	Absent	Cucurbitales	NA	NA	Cucurbitaceae	NA	Sicydium tamnifolium	Sicydium tamnifolium	(Kunth) Cogn.		OS0055039	aaa31fc0-cd92-4773-b3e4-3a66b653aaeb
FMN_P085_WE06	Absent	Cucurbitales	NA	NA	Cucurbitaceae	NA	Sicydium tuerckheimii	Sicydium tuerckheimii	Donn.Sm.	CAS	551407	7fff78ed-f285-47d3-8560-e04321504bc1
FMN_P022_WA04	Absent	Cucurbitales	NA	NA	Cucurbitaceae	NA	Sicyocaulis pentagonus	Sicyocaulis pentagonus	Wiggins	CAS		80062def-8829-403b-9882-96daef28ea1b
FMN_P052_WH10	Absent	Cucurbitales	NA	NA	Cucurbitaceae	NA	Sicyos acarieanthus	Sicyos acarieanthus	Harms	NY	3570061	dba1ea62-75ae-4f96-b2c1-58f9ac9d646f
FMN_P085_WF05	Absent	Cucurbitales	NA	NA	Cucurbitaceae	NA	Sicyos ampelophyllus	Sicyos ampelophyllus	Wooton & Standl.	CAS		7ff8d820-3737-4f5b-b1e6-6fdd0c1e31ab
FMN_P051_WD07	Absent	Cucurbitales	NA	NA	Cucurbitaceae	NA	Sicyos andreanus	Sicyos andreanus	Cogn.	NY	3570062	dba03f5a-3b55-4cf1-b959-1f394b170fe5
FMN_P051_WC10	Absent	Cucurbitales	NA	NA	Cucurbitaceae	NA	Sicyos angulatus	Sicyos angulatus	L.	NY	2099266	dbf3e30f-6012-491e-b930-b78129156b6f
KIB03_P003_WH08	Absent	Cucurbitales	NA	NA	Cucurbitaceae	NA	Sicyos baderoa	Sicyos baderoa	Hook. & Arn.		OS0055029	aa91879b-3096-4df2-9aca-e95518495501
FMN_P085_WD05	Absent	Cucurbitales	NA	NA	Cucurbitaceae	NA	Sicyos barbatus	Sicyos barbatus	(Gentry) C.Jeffrey	CAS		7ff2899a-9b08-42f3-bd3b-be04697a2e1e
FMN_P051_WD06	Absent	Cucurbitales	NA	NA	Cucurbitaceae	NA	Sicyos bogotensis	Sicyos bogotensis	Cogn.	NY	1204414	db941388-7fe5-4ba5-9995-3b4e47d30281
FMN_P008_WF01	Absent	Cucurbitales	NA	NA	Cucurbitaceae	NA	Sicyos chiriquensis	Sicyos chiriquensis	Hammel & D'Arcy	CAS	551420	7fb6dd60-5e36-42df-be5f-da93b7576396
FMN_P051_WD05	Absent	Cucurbitales	NA	NA	Cucurbitaceae	NA	Sicyos debilis	Sicyos debilis	Cogn. ex Kuntze	NY	3570063	db8edb51-1055-4906-a33e-84ad6bfdb8ee
FMN_P051_WH08	Absent	Cucurbitales	NA	NA	Cucurbitaceae	NA	Sicyos dieterleae	Sicyos dieterleae	Rodriguez-Arevalo & Lira	NY	3570059	dbe18757-eb03-460e-b4e7-835e00b6bdae
FMN_P091_WC06	Absent	Cucurbitales	NA	NA	Cucurbitaceae	NA	Sicyos galeottii	Sicyos galeottii	Cogn.	CAS	551416	7fc5fe03-b839-4b90-b43d-778a57534c55
FMN_P051_WH09	Absent	Cucurbitales	NA	NA	Cucurbitaceae	NA	Sicyos glaber	Sicyos glaber	Wooton	NY	3570058	dbe5c07d-6efb-4ad6-85ed-393538a8f605
FMN_P091_WC07	Absent	Cucurbitales	NA	NA	Cucurbitaceae	NA	Sicyos guatemalensis	Sicyos guatemalensis	Standl. & Steyerm.	CAS		7fd5353c-789f-48fb-bff1-e5b2f65880a2
FMN_P083_WD06	Absent	Cucurbitales	NA	NA	Cucurbitaceae	NA	Sicyos lanceoloideus	Sicyos lanceoloideus	(H. St. John) W.L. Wagner & D.R. Herbst	CAS		7fb85b6a-6d3d-40be-a221-b4172af24e4f
FMN_P001_WG06	Absent	Cucurbitales	NA	NA	Cucurbitaceae	NA	Sicyos longisepalus	Sicyos longisepalus	Cogn.	CAS		7f8a780c-80ab-49f3-9d98-b895723c7742
FMN_P117_WB07	Absent	Cucurbitales	NA	NA	Cucurbitaceae	NA	Sicyos longisetosus	Sicyos longisetosus	Cogn.	NY	3569956	dbe04fab-6e6a-4563-836c-1b308257e69f
FMN_P105_WE07	Absent	Cucurbitales	NA	NA	Cucurbitaceae	NA	Sicyos macrophyllus	Sicyos macrophyllus	A. Gray	NY	3570065	db68a17a-16fe-4b40-b45f-47203f463f0a
FMN_P105_WG05	Absent	Cucurbitales	NA	NA	Cucurbitaceae	NA	Sicyos malvifolius	Sicyos malvifolius	Griseb.	NY	3569958	dbae5c1e-e1be-4352-b5a6-492a068bd174
FMN_P105_WG09	Absent	Cucurbitales	NA	NA	Cucurbitaceae	NA	Sicyos maximowiczii	Sicyos maximowiczii	Cogn.	NY	3570066	db64b801-afbf-46fd-b74b-693d69611068
FMN_P085_WF09	Absent	Cucurbitales	NA	NA	Cucurbitaceae	NA	Sicyos microphyllus	Sicyos microphyllus	Kunth	CAS		7fdbd031-9301-4fbb-a1f4-29cb1caffada
KIB03_P004_WD03	Absent	Cucurbitales	NA	NA	Cucurbitaceae	NA	Sicyos montanus	Sicyos montanus	Poepp. & Endl.	NY	3569959	dba6d33e-3b4a-4600-8de3-ae6e544b2b3b
FMN_P105_WG10	Absent	Cucurbitales	NA	NA	Cucurbitaceae	NA	Sicyos odonellii	Sicyos odonellii	Mart. Crov.	NY	3569960	dba16ba1-532c-42a0-a750-3b12c75cf026
FMN_P105_WE03	Absent	Cucurbitales	NA	NA	Cucurbitaceae	NA	Sicyos pachycarpus	Sicyos pachycarpus	Hook. & Arn.	NY	3570067	db567dbf-cb15-43e7-93e3-a238605de018
FMN_P105_WG06	Absent	Cucurbitales	NA	NA	Cucurbitaceae	NA	Sicyos parviflorus	Sicyos parviflorus	Willd.	NY	3569955	dbe1d6f7-03bb-4b6f-a37b-8402d33ce932
FMN_P105_WE06	Absent	Cucurbitales	NA	NA	Cucurbitaceae	NA	Sicyos polyacanthos	Sicyos polyacanthos	Cogn.	NY	3569961	db9fd4a1-3ef9-4b6a-9e40-60be9921ace2
FMN_P105_WE05	Absent	Cucurbitales	NA	NA	Cucurbitaceae	NA	Sicyos weberbaueri	Sicyos weberbaueri	Harms	NY	3569962	db90d406-ca07-40eb-a5da-1ad233172ed6
FMN_P022_WA03	Absent	Cucurbitales	NA	NA	Cucurbitaceae	NA	Sicyosperma gracile	Sicyosperma gracile	A. Gray	CAS		7f471d36-05b9-444a-afc2-eead806771f4
FMN_P051_WD02	Absent	Cucurbitales	NA	NA	Cucurbitaceae	NA	Sinobaijiania taiwaniana	Sinobaijiania taiwaniana	(Hayata) C. Jeffrey & W.J. de Wilde	NY	3570068	db41031a-946b-401d-b71a-665e922847cc
FMN_P013_WB08	Absent	Cucurbitales	NA	NA	Cucurbitaceae	NA	Siraitia grosvenorii	Siraitia grosvenorii	(Swingle) C.Jeffrey ex A.M.Lu & Zhi Y.Zhang	CAS		481e7fcf-4703-4ca5-948e-ef1843163c07
FMN_P012_WH11	Absent	Cucurbitales	NA	NA	Cucurbitaceae	NA	Solena amplexicaulis	Solena amplexicaulis	(Lam.) Gandhi	CAS		48310a42-df16-4f95-9425-2c7815c246c3
FMN_P083_WD05	Absent	Cucurbitales	NA	NA	Cucurbitaceae	NA	Solena heterophylla	Solena heterophylla	Lour.	CAS	385716	7fa2fde3-bee6-469e-9603-e8cb1b3a6e2f
FMN_P008_WE11	Absent	Cucurbitales	NA	NA	Cucurbitaceae	NA	Tecunumania quetzalteca	Tecunumania quetzalteca	Standl. & Steyerm.	CAS	551436	7fa166a5-5aa0-42b6-b73b-652ce550c587
FMN_P051_WD04	Absent	Cucurbitales	NA	NA	Cucurbitaceae	NA	Telfairia occidentalis	Telfairia occidentalis	Hook.f.	NY	3569963	db74e276-95d6-417a-b52e-96aecc59fc4f
FMN_P051_WD03	Absent	Cucurbitales	NA	NA	Cucurbitaceae	NA	Telfairia pedata	Telfairia pedata	(Sm.) Hook.	NY	3569964	db67e00c-db3b-4604-abf1-d791e1b7ba44
FMN_P101_WB12	Absent	Cucurbitales	NA	NA	Cucurbitaceae	NA	Thladiantha capitata	Thladiantha capitata	Cogn.	CAS		7f73ccaf-dec1-480c-8477-f1e04940d81e
FMN_P008_WE10	Absent	Cucurbitales	NA	NA	Cucurbitaceae	NA	Thladiantha cordifolia	Thladiantha cordifolia	(Blume) Cogn.	CAS		7f61b1f3-ce2e-4a68-a2bd-863401a1ad72
FMN_P051_WC12	Absent	Cucurbitales	NA	NA	Cucurbitaceae	NA	Thladiantha davidii	Thladiantha davidii	Franch.	NY	3569966	db5c90fc-f95e-48c9-b2fb-a9a05746bc77
FMN_P083_WD03	Absent	Cucurbitales	NA	NA	Cucurbitaceae	NA	Thladiantha dentata	Thladiantha dentata	Cogn.	CAS		7f6cc483-049d-4643-ba64-e830943c8626
FMN_P083_WD02	Absent	Cucurbitales	NA	NA	Cucurbitaceae	NA	Thladiantha dimorphantha	Thladiantha dimorphantha	Hand.-Mazz.	CAS		7f6e7e1c-c843-4fa2-be2c-628a54ea6d37
FMN_P051_WC11	Absent	Cucurbitales	NA	NA	Cucurbitaceae	NA	Thladiantha dubia	Thladiantha dubia	Bunge	NY	3569965	db60edad-894a-4fc6-b75a-a581b1c0a602
FMN_P051_WD01	Absent	Cucurbitales	NA	NA	Cucurbitaceae	NA	Thladiantha henryi	Thladiantha henryi	Hemsl.	NY	3569967	db54b1a1-72a9-4688-abb0-a7d5781aa9f1
FMN_P101_WC03	Absent	Cucurbitales	NA	NA	Cucurbitaceae	NA	Thladiantha lijiangensis	Thladiantha lijiangensis	A.M. Lu & Zhi Y. Zhang	CAS		7f6885dd-4821-4114-820a-4c0b169cee56
FMN_P001_WG05	Absent	Cucurbitales	NA	NA	Cucurbitaceae	NA	Thladiantha longifolia	Thladiantha longifolia	Cogn. ex Oliv.	CAS		7f65b436-06b4-41e1-b27a-d04b220ec92d
FMN_P085_WD10	Absent	Cucurbitales	NA	NA	Cucurbitaceae	NA	Thladiantha montana	Thladiantha montana	Cogn.	CAS	44016	7f58789c-b729-4e58-a025-1c431a4f1e40
FMN_P085_WE01	Absent	Cucurbitales	NA	NA	Cucurbitaceae	NA	Thladiantha nudiflora	Thladiantha nudiflora	Hemsl.	CAS		7f496c6e-8fac-4053-8c0f-b7dc4e0192b2
FMN_P105_WE04	Absent	Cucurbitales	NA	NA	Cucurbitaceae	NA	Thladiantha oliveri	Thladiantha oliveri	Cogn. ex Mottet	NY	3569968	db3c698b-9b33-445a-b106-ee3e6da0f71c
FMN_P105_WF09	Absent	Cucurbitales	NA	NA	Cucurbitaceae	NA	Thladiantha punctata	Thladiantha punctata	Hayata	NY	3569969	db2d0d14-cf5f-4af1-aabc-5ad0293a09d9
FMN_P051_WF11	Absent	Cucurbitales	NA	NA	Cucurbitaceae	NA	Trichosanthes cucumerina	Trichosanthes cucumerina	L.	NY	1732106	dc942b45-e05d-4838-b026-2319600f973d
FMN_P051_WH03	Absent	Cucurbitales	NA	NA	Cucurbitaceae	NA	Trichosanthes dioica	Trichosanthes dioica	Roxb.	NY	3570071	dc7c32e2-1132-43a3-994f-392560dbf865
FMN_P051_WH02	Absent	Cucurbitales	NA	NA	Cucurbitaceae	NA	Trichosanthes kirilowii	Trichosanthes kirilowii	Maxim.			dc814be7-2c4c-4ca2-8c43-0e555267b3fc
FMN_P051_WH06	Absent	Cucurbitales	NA	NA	Cucurbitaceae	NA	Trichosanthes laceribractea	Trichosanthes laceribractea	Hayata	NY	3569972	dc5c1b05-333c-4e09-97e7-e08dd84839b5
FMN_P051_WH04	Absent	Cucurbitales	NA	NA	Cucurbitaceae	NA	Trichosanthes lepiniana	Trichosanthes lepiniana	(Naudin) Cogn.	NY	3570072	dc7a25a6-af52-449d-86f4-e4e8f5ac7f44
FMN_P085_WD11	Absent	Cucurbitales	NA	NA	Cucurbitaceae	NA	Trichosanthes pilosa	Trichosanthes pilosa	Lour.	CAS	44025	7f31c2de-ac29-431b-a66f-127cd8b7b80e
FMN_P051_WH05	Absent	Cucurbitales	NA	NA	Cucurbitaceae	NA	Trichosanthes quinquangulata	Trichosanthes quinquangulata	A. Gray	NY	3570073	dc5e1ca5-8f17-42be-9fc5-229fcf3850ed
FMN_P085_WD12	Absent	Cucurbitales	NA	NA	Cucurbitaceae	NA	Trichosanthes rosthornii	Trichosanthes rosthornii	Harms	CAS		7f233584-4b97-4cb0-956e-e5abc8dd4cbf
FMN_P083_WC12	Absent	Cucurbitales	NA	NA	Cucurbitaceae	NA	Trichosanthes rubriflos	Trichosanthes rubriflos	Thorel ex Cayla	CAS		7f142219-d0ef-4fe1-acca-f5a027959023
FMN_P102_WC11	Absent	Cucurbitales	NA	NA	Cucurbitaceae	NA	Tricyclandra leandrii	Tricyclandra leandrii	Keraudren	MO		0694d4b9-dfcb-41c9-97ae-6d8a23817d25
FMN_P051_WH07	Absent	Cucurbitales	NA	NA	Cucurbitaceae	NA	Trochomeria debilis	Trochomeria debilis	Hook. f.	NY	211121	dc5a5af4-1989-4bd2-bb7c-7789b1dc2986
FMN_P051_WH01	Absent	Cucurbitales	NA	NA	Cucurbitaceae	NA	Trochomeria macrocarpa	Trochomeria macrocarpa	(Sond.) Harv.	NY	3569970	dc8c5a6a-f5ef-4513-b194-227c475f0e85
FMN_P051_WH11	Absent	Cucurbitales	NA	NA	Cucurbitaceae	NA	Trochomeria sagittata	Trochomeria sagittata	Cogn.	NY	3569973	dc421b72-2561-4d70-b232-e99ba0d23262
FMN_P102_WD02	Absent	Cucurbitales	NA	NA	Cucurbitaceae	NA	Trochomeriopsis diversifolia	Trochomeriopsis diversifolia	Cogn.	MO		068b748c-6adf-4d24-8f40-24d2c491016d
FMN_P101_WC09	Absent	Cucurbitales	NA	NA	Cucurbitaceae	NA	Vaseyanthus brandegeei	Vaseyanthus brandegeei	(Cogn.) Rose	CAS		7ef37849-28f6-4e68-8da7-f7362a4e97bc
FMN_P051_WH10	Absent	Cucurbitales	NA	NA	Cucurbitaceae	NA	Wilbrandia ebracteata	Wilbrandia ebracteata	Cogn.	NY	3570076	dc3fb8e5-96c8-4255-8e2d-b92563a2c675
FMN_P051_WG12	Absent	Cucurbitales	NA	NA	Cucurbitaceae	NA	Wilbrandia hibiscoides	Wilbrandia hibiscoides	Silva Manso	NY	1006647	dc31912b-5941-45dc-949d-9ef553e4d27e
FMN_P083_WC11	Absent	Cucurbitales	NA	NA	Cucurbitaceae	NA	Zanonia indica	Zanonia indica	L.	CAS		7ef29c14-a2e8-4fdb-bb95-27827b412692
FMN_P052_WE10	Absent	Cucurbitales	NA	NA	Cucurbitaceae	NA	Zehneria capillacea	Zehneria capillacea	(Schumach.) C.Jeffrey	NY	3569940	d97264af-6053-4e25-bcf5-42c30429baea
FMN_P052_WH09	Absent	Cucurbitales	NA	NA	Cucurbitaceae	NA	Zehneria emirnensis	Zehneria emirnensis	(Baker) Keraudren	NY	3570077	d9af2d17-2bdd-47e4-9dbb-fa7b3693d180
FMN_P051_WH12	Absent	Cucurbitales	NA	NA	Cucurbitaceae	NA	Zehneria guamensis	Zehneria guamensis	(Merr.) Fosberg	NY	3570079	dcc2239c-a726-4041-8742-d5ae1549b0ce
FMN_P085_WD08	Absent	Cucurbitales	NA	NA	Cucurbitaceae	NA	Zehneria japonica	Zehneria japonica	(Thunb.) H.Y. Liu	CAS		483040ad-9a3e-4a28-a1bb-d4b99e0c8cf1
FMN_P052_WE09	Absent	Cucurbitales	NA	NA	Cucurbitaceae	NA	Zehneria marlothii	Zehneria marlothii	(Cogn.) R.Fern. & A.Fern.	NY	3569941	d96f8702-3e53-41fd-9e74-4c00d1899e95
FMN_P082_WF05	Absent	Cucurbitales	NA	NA	Cucurbitaceae	NA	Zehneria maysorensis	Zehneria maysorensis	(Wight & Arn.) Arn.	CAS		484a26fe-8fa3-4080-8529-cffc4c4a1cb7
FMN_P101_WG11	Absent	Cucurbitales	NA	NA	Cucurbitaceae	NA	Zehneria minutiflora	Zehneria minutiflora	(Cogn.) C.Jeffrey		OS0055041	aac8e737-8d2c-4efa-99d6-997632b02c1c
FMN_P013_WA10	Absent	Cucurbitales	NA	NA	Cucurbitaceae	NA	Zehneria mucronata	Zehneria mucronata	(Blume) Miq.	CAS		4824ae31-a917-4e3c-aab9-10cba9bd3adf
FMN_P084_WF04	Absent	Cucurbitales	NA	NA	Cucurbitaceae	NA	Zehneria oligosperma	Zehneria oligosperma	C. Jeffrey		OS0055043	aac727e5-4791-4fee-afbd-9d692236e670
FMN_P106_WB04	Absent	Cucurbitales	NA	NA	Cucurbitaceae	NA	Zehneria parvifolia	Zehneria parvifolia	J. H. Ross	NY	3569942	d96f4204-e8bd-47e1-a9bb-dd092c7c42d8
FMN_P105_WG03	Absent	Cucurbitales	NA	NA	Cucurbitaceae	NA	Zehneria samoensis	Zehneria samoensis	(A. Gray) Fosberg & Sachet	NY	3570080	dcc67d1b-e1d9-46a0-bc6d-569a87881c16
FMN_P082_WF04	Absent	Cucurbitales	NA	NA	Cucurbitaceae	NA	Zehneria wallichii	Zehneria wallichii	(C.B. Clarke) C. Jeffrey	CAS		4831f0a2-bec5-45c5-a6da-150c5ffb0735
UFL_102303_P03_WD04	Present	Cucurbitales	NA	NA	Datiscaceae	NA	Datisca cannabina	Datisca cannabina				NY-Khutsishvili-175
FMN_P102_WF09	Present	Cucurbitales	NA	NA	Datiscaceae	NA	Datisca glomerata	Datisca glomerata	(C.Presl) Baill.	MO		07db653e-0846-4c1c-941d-f9b3673b3028
KIB_P016_WE12	Absent	Rosales_other	NA	NA	Dirachmaceae	NA	Dirachma socotrana	Dirachma socotrana	Schweinf. ex Balf.f.	TSY		a1bd0704-410d-4e41-a5a0-468ca479554a
UFL_102303_P02_WH03	Present	Elaeagnaceae	NA	NA	Elaeagnaceae	NA	Hippophae rhamnoides	Hippophae rhamnoides				TEX-Boufford-27716
FMN_P006_WD08	Present	Elaeagnaceae	NA	NA	Elaeagnaceae	NA	Elaeagnus angustifolia	Elaeagnus angustifolia	L.	CAS		403cdcb6-3978-4f92-8c33-77ed61f90c9f
FMN_P006_WD07	Present	Elaeagnaceae	NA	NA	Elaeagnaceae	NA	Elaeagnus argyi	Elaeagnus argyi	H.Lv.	CAS		403cc854-499d-4e6b-ba9f-bdddc318edbc
KIB_P016_WF08	Present	Elaeagnaceae	NA	NA	Elaeagnaceae	NA	Elaeagnus bambusetorum	Elaeagnus bambusetorum	Hand.-Mazz.	TSY		a05afe49-5240-4340-bf96-5c8e858f125a
FMN_P006_WD10	Present	Elaeagnaceae	NA	NA	Elaeagnaceae	NA	Elaeagnus bockii	Elaeagnus bockii	Diels	CAS		4034758a-c534-4a08-98c7-d826b8fa1396
KIB_P016_WE07	Present	Elaeagnaceae	NA	NA	Elaeagnaceae	NA	Elaeagnus calcarea	Elaeagnus calcarea	Z.R.Xu	TSY		a095dd37-d6fa-4445-8e64-e470d585854a
FMN_P039_WA11	Present	Elaeagnaceae	NA	NA	Elaeagnaceae	NA	Elaeagnus commutata	Elaeagnus commutata	Bernh. ex Rydb.	NY	3476677	a66e0432-49dc-49fb-83b7-f3ef19c17f45
KIB_P015_WB01	Present	Elaeagnaceae	NA	NA	Elaeagnaceae	NA	Elaeagnus courtoisii	Elaeagnus courtoisii	Belval	TSY		a058e0cb-2c13-4d6b-9333-3b964f6777df
FMN_P037_WH03	Present	Elaeagnaceae	NA	NA	Elaeagnaceae	NA	Elaeagnus difficilis	Elaeagnus difficilis	Servett.	NY	3476678	a67bdffa-8ab4-4b34-8889-1f57114a208b
FMN_P006_WD02	Present	Elaeagnaceae	NA	NA	Elaeagnaceae	NA	Elaeagnus formosana	Elaeagnus formosana	Nakai	CAS		402ec9b1-ac23-4fcf-8011-5ff3c655c768
KIB_P015_WH01	Present	Elaeagnaceae	NA	NA	Elaeagnaceae	NA	Elaeagnus formosensis	Elaeagnus formosensis	Hatus.	TSY		a0732d21-c855-4a5f-870e-99b79d4d8b50
FMN_P005_WH08	Present	Elaeagnaceae	NA	NA	Elaeagnaceae	NA	Elaeagnus glabra	Elaeagnus glabra	Thunb.	CAS		419cd871-90ad-49db-a341-fb36a7e8a5f4
FMN_P006_WB08	Present	Elaeagnaceae	NA	NA	Elaeagnaceae	NA	Elaeagnus gonyanthes	Elaeagnus gonyanthes	Benth.	CAS		41997465-3bc3-4ae5-aba9-4fa8b780aace
KIB_P014_WE01	Present	Elaeagnaceae	NA	NA	Elaeagnaceae	NA	Elaeagnus griffithii	Elaeagnus griffithii	Servett.	TSY		a0c61ad3-88c4-4017-a9eb-cc40597998cb
KIB_P016_WE10	Present	Elaeagnaceae	NA	NA	Elaeagnaceae	NA	Elaeagnus guizhouensis	Elaeagnus guizhouensis	C.Y.Chang	TSY		a0a4f0a1-358c-4c29-84b0-2a03bb66e2ef
FMN_P006_WD09	Present	Elaeagnaceae	NA	NA	Elaeagnaceae	NA	Elaeagnus henryi	Elaeagnus henryi	Warb. ex Diels	CAS		4196eeac-4930-45bb-a794-cd36af463752
FMN_P039_WB11	Present	Elaeagnaceae	NA	NA	Elaeagnaceae	NA	Elaeagnus indica	Elaeagnus indica	Servett.	NY	3476680	a664feb0-98d4-4f6b-b7a2-0a6a44e0bec8
KIB_P015_WB02	Present	Elaeagnaceae	NA	NA	Elaeagnaceae	NA	Elaeagnus jiangxiensis	Elaeagnus jiangxiensis	C.Y.Chang	TSY		a0953892-fc3d-48f4-8469-fbfd611e043f
KIB_P014_WC11	Present	Elaeagnaceae	NA	NA	Elaeagnaceae	NA	Elaeagnus jingdonensis	Elaeagnus jingdonensis	C.Y.Chang	TSY		a06c156b-a69f-49a0-9cc4-6c4ebb03a7ae
FMN_P001_WC02	Present	Elaeagnaceae	NA	NA	Elaeagnaceae	NA	Elaeagnus lanceolata	Elaeagnus lanceolata	Warb.		OS0054902	a457f490-aca8-4dc9-a31e-5b6a4673eca4
FMN_P005_WH10	Present	Elaeagnaceae	NA	NA	Elaeagnaceae	NA	Elaeagnus lanpingensis	Elaeagnus lanpingensis	C.Y.Chang	CAS		4183f692-025b-426d-9f64-7d016bf4e7ab
KIB_P015_WG06	Present	Elaeagnaceae	NA	NA	Elaeagnaceae	NA	Elaeagnus laosensis	Elaeagnus laosensis	Lecomte	TSY		a05e7453-de56-480c-a7bb-f034f6275f6a
KIB_P015_WG04	Present	Elaeagnaceae	NA	NA	Elaeagnaceae	NA	Elaeagnus liuzhouensis	Elaeagnus liuzhouensis	C.Y.Chang	TSY		a0c49bc7-308d-4302-adfe-2fe4e73bed53
FMN_P006_WB11	Present	Elaeagnaceae	NA	NA	Elaeagnaceae	NA	Elaeagnus loureiroi	Elaeagnus loureiroi	Champ.	CAS		41794795-d15f-4827-b0a2-7e01d95b0c96
KIB_P015_WH11	Present	Elaeagnaceae	NA	NA	Elaeagnaceae	NA	Elaeagnus luxiensis	Elaeagnus luxiensis	C.Y.Chang	TSY		a0c04fd0-b15a-4094-8018-7824498cb998
KIB_P001_WH11	Present	Elaeagnaceae	NA	NA	Elaeagnaceae	NA	Elaeagnus macrantha	Elaeagnus macrantha	Rehder	KUN	453231	914a5125-f2da-4270-8c50-6f7dcd3a4dbc
FMN_P046_WB02	Present	Elaeagnaceae	NA	NA	Elaeagnaceae	NA	Elaeagnus macrophylla	Elaeagnus macrophylla	Thunb.		OS0054903	a45d4da5-b9a1-4d53-ab2c-3cee643017d9
FMN_P006_WC11	Present	Elaeagnaceae	NA	NA	Elaeagnaceae	NA	Elaeagnus magna	Elaeagnus magna	(Servett.) Rehder	CAS		402d043f-8c64-492d-b090-4e4b8f4d3632
FMN_P006_WC09	Present	Elaeagnaceae	NA	NA	Elaeagnaceae	NA	Elaeagnus maritima	Elaeagnus maritima	Koidz.	CAS		402a75c6-0f30-4a0f-95b9-71275f8d0b8c
FMN_P006_WC02	Present	Elaeagnaceae	NA	NA	Elaeagnaceae	NA	Elaeagnus matsunoana	Elaeagnus matsunoana	Makino	CAS		4025f83c-072d-4e24-aff1-3cb2040dfcf4
KIB_P015_WH10	Present	Elaeagnaceae	NA	NA	Elaeagnaceae	NA	Elaeagnus mollis	Elaeagnus mollis	Diels	TSY		9f340d1b-719d-426a-a515-b11a51860898
FMN_P037_WH02	Present	Elaeagnaceae	NA	NA	Elaeagnaceae	NA	Elaeagnus montana	Elaeagnus montana	Makino	NY	3476679	a66f7b10-fe21-49e4-b6c3-0d99f6110c9b
FMN_P006_WC01	Present	Elaeagnaceae	NA	NA	Elaeagnaceae	NA	Elaeagnus morrisonensis	Elaeagnus morrisonensis	Hayata	CAS		41d3501b-d9a7-489e-9a35-6ed9f40c1f8c
FMN_P006_WD12	Present	Elaeagnaceae	NA	NA	Elaeagnaceae	NA	Elaeagnus multiflora	Elaeagnus multiflora	Thunb.	CAS		416e3537-1e8b-4f0e-bdef-a10f60343956
KIB_P014_WD05	Present	Elaeagnaceae	NA	NA	Elaeagnaceae	NA	Elaeagnus nanchuanensis	Elaeagnus nanchuanensis	C.Y.Chang	TSY		a09f4561-5fee-480f-aa55-367a06597c7c
KIB_P015_WF01	Present	Elaeagnaceae	NA	NA	Elaeagnaceae	NA	Elaeagnus obovatifolia	Elaeagnus obovatifolia	D.Fang	TSY		a08498ac-7254-4df2-adc7-aceb7b50656c
KIB_P014_WF01	Present	Elaeagnaceae	NA	NA	Elaeagnaceae	NA	Elaeagnus obtusa	Elaeagnus obtusa	C.Y.Chang	TSY		a0a87b00-83b7-4f86-b3ce-e886dbb09640
FMN_P006_WB12	Present	Elaeagnaceae	NA	NA	Elaeagnaceae	NA	Elaeagnus oldhamii	Elaeagnus oldhamii	Maxim.	CAS		41c49c8a-34fb-4faf-a044-720412d26cc8
KIB_P016_WG11	Present	Elaeagnaceae	NA	NA	Elaeagnaceae	NA	Elaeagnus pallidiflora	Elaeagnus pallidiflora	C.Y.Chang	TSY		a0b00f02-33e3-448a-8314-f997b8be1dab
FMN_P006_WD04	Present	Elaeagnaceae	NA	NA	Elaeagnaceae	NA	Elaeagnus parvifolia	Elaeagnus parvifolia	Wall. ex Royle	CAS		41baae60-8118-4be7-85cb-5861b6bdba87
KIB_P014_WD10	Present	Elaeagnaceae	NA	NA	Elaeagnaceae	NA	Elaeagnus pilostyla	Elaeagnus pilostyla	C.Y.Chang	TSY		a06bcaaf-0100-4e63-8937-647bc38ffcae
FMN_P006_WC06	Present	Elaeagnaceae	NA	NA	Elaeagnaceae	NA	Elaeagnus pungens	Elaeagnus pungens	Thunb.	CAS		41ba376b-4b6a-4d81-8149-88c24efa3af8
FMN_P039_WA10	Present	Elaeagnaceae	NA	NA	Elaeagnaceae	NA	Elaeagnus reflexa	Elaeagnus reflexa	E.Morren & Decne.	NY	1497490	a67b6c05-215e-45aa-ad26-8a4314b02d74
FMN_P006_WH05	Present	Elaeagnaceae	NA	NA	Elaeagnaceae	NA	Elaeagnus rotundata	Elaeagnus rotundata	Nakai		OS0054904	a4ad170d-aef1-405d-93e7-c0f779d229cb
KIB_P015_WD06	Present	Elaeagnaceae	NA	NA	Elaeagnaceae	NA	Elaeagnus sarmentosa	Elaeagnus sarmentosa	Rehder	TSY		a0918884-9626-4aa7-9035-7c86aa0f96e9
KIB_P014_WF07	Present	Elaeagnaceae	NA	NA	Elaeagnaceae	NA	Elaeagnus schlechtendalii	Elaeagnus schlechtendalii	Servett.	TSY		9fbd58fe-f7b3-4117-a6a7-7baf5da27706
FMN_P006_WC04	Present	Elaeagnaceae	NA	NA	Elaeagnaceae	NA	Elaeagnus stellipila	Elaeagnus stellipila	Rehder	CAS		41ab689b-d1fe-4de2-ac48-98f8bf2d9313
KIB_P015_WG12	Present	Elaeagnaceae	NA	NA	Elaeagnaceae	NA	Elaeagnus tarokoensis	Elaeagnus tarokoensis	S.Y.Lu & Yuen P.Yang	TSY		a09175f7-3516-4ea9-bba9-3a2809cadeab
FMN_P007_WE06	Present	Elaeagnaceae	NA	NA	Elaeagnaceae	NA	Elaeagnus thunbergii	Elaeagnus thunbergii	Servett.	CAS		4163416c-7075-4114-93aa-f33c2054068b
KIB_P014_WA12	Present	Elaeagnaceae	NA	NA	Elaeagnaceae	NA	Elaeagnus tubiflora	Elaeagnus tubiflora	C.Y.Chang	TSY		a0c41bd9-d194-4d0f-80d9-674221090236
FMN_P006_WC03	Present	Elaeagnaceae	NA	NA	Elaeagnaceae	NA	Elaeagnus tutcheri	Elaeagnus tutcheri	Dunn	CAS		41a9be0f-2baa-412b-a9ab-2ad49d81d1f0
FMN_P001_WE03	Present	Elaeagnaceae	NA	NA	Elaeagnaceae	NA	Elaeagnus umbellata	Elaeagnus umbellata	Thunb.		OS0054905	a4bb0be5-2db7-4308-b59a-350a2c4fb90e
FMN_P006_WD03	Present	Elaeagnaceae	NA	NA	Elaeagnaceae	NA	Elaeagnus viridis	Elaeagnus viridis	Servett.	CAS		41628dd7-d9ac-4c14-b746-7396256560cd
KIB_P014_WG07	Present	Elaeagnaceae	NA	NA	Elaeagnaceae	NA	Elaeagnus wenshanensis	Elaeagnus wenshanensis	C.Y.Chang	TSY		a08d3fdd-24b7-4456-81fa-a2d5afc39153
KIB_P016_WF02	Present	Elaeagnaceae	NA	NA	Elaeagnaceae	NA	Elaeagnus wushanensis	Elaeagnus wushanensis	C.Y.Chang	TSY		a05b89d5-174b-4988-bd89-9a403ee9d7b6
KIB_P015_WB09	Present	Elaeagnaceae	NA	NA	Elaeagnaceae	NA	Elaeagnus xichouensis	Elaeagnus xichouensis	C.Y.Chang	TSY		a0cc1e5d-51f8-4c7a-b85d-8ef037d74d4f
KIB_P014_WH08	Present	Elaeagnaceae	NA	NA	Elaeagnaceae	NA	Hippophae gyantsensis	Hippophae gyantsensis	(Rousi) Y.S. Lian	TSY		a017f3c7-786b-40ed-a9a4-3272213abbcc
FMN_P006_WC05	Present	Elaeagnaceae	NA	NA	Elaeagnaceae	NA	Hippophae neurocarpa	Hippophae neurocarpa	S.W. Liu & T.N. He	CAS		414c610f-e570-4f1d-9a3a-f52e13cd593d
FMN_P006_WD05	Present	Elaeagnaceae	NA	NA	Elaeagnaceae	NA	Hippophae salicifolia	Hippophae salicifolia	D.Don	CAS		414ac56a-d7a0-4949-9c1c-2ecb457bd530
FMN_P007_WE05	Present	Elaeagnaceae	NA	NA	Elaeagnaceae	NA	Hippophae tibetana	Hippophae tibetana	Schltdl.	CAS		41403f2f-5488-4f01-ba90-c3460f7df290
UFL_102303_P03_WG12	Present	Elaeagnaceae	NA	NA	Elaeagnaceae	NA	Shepherdia argentea	Shepherdia argentea				NY-Halse-6941
UFL_102303_P03_WG11	Present	Elaeagnaceae	NA	NA	Elaeagnaceae	NA	Shepherdia canadensis	Shepherdia canadensis				NY-Garton-23807
UFL_102303_P01_WG02	Absent	Fagales	NA	NA	Fagaceae	NA	Lithocarpus haipinii	Lithocarpus haipinii				Corrales-Corrales-810
UFL_102303_P01_WG03	Absent	Fagales	NA	NA	Fagaceae	NA	Lithocarpus haipinii	Lithocarpus haipinii				Corrales-Corrales-811
UFL_102303_P03_WH05	Absent	Fagales	NA	NA	Fagaceae	NA	Lithocarpus variolosus	Lithocarpus variolosus				KUN-Liu-4173
UFL_102303_P02_WG09	Absent	Fagales	NA	NA	Fagaceae	NA	Quercus acutifolia	Quercus acutifolia				TEX-Vazquez-501
FMN_P081_WC09	Absent	Fagales	NA	NA	Fagaceae	NA	Castanea crenata	Castanea crenata	Siebold & Zucc.	CAS		4bdfd024-d458-45e7-bcf6-3be1424bb890
FMN_P039_WB12	Absent	Fagales	NA	NA	Fagaceae	NA	Castanea dentata	Castanea dentata	(Marshall) Borkh.	NY	1400685	a8b9fcdf-0e76-4875-acb9-a0e392a76867
FMN_P080_WD01	Absent	Fagales	NA	NA	Fagaceae	NA	Castanea henryi	Castanea henryi	(Skan) Rehder & E.H.Wilson	CAS		4be6a493-71c9-446a-a540-30f8a9da6324
FMN_P006_WA08	Absent	Fagales	NA	NA	Fagaceae	NA	Castanea mollissima	Castanea mollissima	Blume	CAS		4be31d09-32b6-4897-95c0-c670817e9eba
FMN_P098_WA05	Absent	Fagales	NA	NA	Fagaceae	NA	Castanea ozarkensis	Castanea ozarkensis	Ashe	NY	24041	a8b96b44-449c-41c2-8148-8581fd4e2743
FMN_P102_WA11	Absent	Fagales	NA	NA	Fagaceae	NA	Castanea sativa	Castanea sativa	Mill.		OS0055105	afc68f65-f826-4710-8e76-1427cb958ab4
FMN_P080_WD07	Absent	Fagales	NA	NA	Fagaceae	NA	Castanea seguinii	Castanea seguinii	Dode	CAS		4bd9eb75-ba85-48f2-ba9d-93a35dde78c6
FMN_P097_WG03	Absent	Fagales	NA	NA	Fagaceae	NA	Castanopsis annamensis	Castanopsis annamensis	Hickel & A.Camus	NY	3476715	a76aa9e2-6f9e-4c84-b16b-b925afe5b49e
FMN_P097_WG05	Absent	Fagales	NA	NA	Fagaceae	NA	Castanopsis argentea	Castanopsis argentea	(Blume) A.DC.	NY	2649255	a7f2260a-8ade-4305-b32e-05a512e8fae9
FMN_P115_WH01	Absent	Fagales	NA	NA	Fagaceae	NA	Castanopsis borneensis	Castanopsis borneensis	King	CAS		4bd2fe0e-f5e2-45a2-a36f-a1e68203fd2b
FMN_P080_WF09	Absent	Fagales	NA	NA	Fagaceae	NA	Castanopsis calathiformis	Castanopsis calathiformis	(Skan) Rehder & E.H.Wilson	CAS		4c6f09b6-e8e3-4ac8-a943-fefaa434a7ef
FMN_P080_WF07	Absent	Fagales	NA	NA	Fagaceae	NA	Castanopsis carlesii	Castanopsis carlesii	(Hemsl.) Hayata	CAS		4bf3002b-084b-48f3-afc7-08b90fa91414
FMN_P081_WE11	Absent	Fagales	NA	NA	Fagaceae	NA	Castanopsis ceratacantha	Castanopsis ceratacantha	Rehder & E.H.Wilson	CAS		4c0de33b-1b39-4e52-873e-d154ce7a6fba
FMN_P080_WF10	Absent	Fagales	NA	NA	Fagaceae	NA	Castanopsis chinensis	Castanopsis chinensis	(Spreng.) Hance	CAS		4c1bfb59-d7d8-4da0-b255-faf59723b19d
FMN_P080_WF11	Absent	Fagales	NA	NA	Fagaceae	NA	Castanopsis chunii	Castanopsis chunii	W.C.Cheng	CAS		4c11f754-9316-429b-ab3a-928953ab4010
FMN_P116_WG12	Absent	Fagales	NA	NA	Fagaceae	NA	Castanopsis crassifolia	Castanopsis crassifolia	Hickel & A.Camus	NY	3476716	a7e27d82-24a9-4398-ab3e-5b64f706d7dd
FMN_P006_WA12	Absent	Fagales	NA	NA	Fagaceae	NA	Castanopsis cuspidata	Castanopsis cuspidata	(Thunb.) Schottky	CAS		4ca8c4d4-2f6b-4d8b-b3c5-1d6d04be37c3
FMN_P080_WE01	Absent	Fagales	NA	NA	Fagaceae	NA	Castanopsis delavayi	Castanopsis delavayi	Franch.	CAS		4c9c5aed-10ee-41bc-8e75-42ca42202131
FMN_P080_WD10	Absent	Fagales	NA	NA	Fagaceae	NA	Castanopsis diversifolia	Castanopsis diversifolia	(Kurz) King ex Hook.f.	CAS		4c9ac752-386a-4cea-97fd-17cd33ebf60e
FMN_P080_WD11	Absent	Fagales	NA	NA	Fagaceae	NA	Castanopsis echinocarpa	Castanopsis echinocarpa	Miq.	CAS	520959	4c925b58-57dd-402d-b6ec-dc5462c58bd0
FMN_P080_WE03	Absent	Fagales	NA	NA	Fagaceae	NA	Castanopsis eyrei	Castanopsis eyrei	(Champ. ex Benth.) Hutch.	CAS		4c822aa3-dd0a-4764-978a-4f7acfdfe9bd
FMN_P080_WD12	Absent	Fagales	NA	NA	Fagaceae	NA	Castanopsis fargesii	Castanopsis fargesii	Franch.	CAS		4c70a16c-78fb-4dfc-9af2-1ab86389e00d
FMN_P081_WF07	Absent	Fagales	NA	NA	Fagaceae	NA	Castanopsis ferox	Castanopsis ferox	(Roxb.) Spach	CAS		4bcff549-44e6-4c12-84fb-edd4be9935e1
FMN_P080_WG01	Absent	Fagales	NA	NA	Fagaceae	NA	Castanopsis fissa	Castanopsis fissa	(Champ. ex Benth.) Rehder & E.H.Wilson	CAS		4c5bf04a-4a5b-4f54-80ea-84d7141e623e
FMN_P081_WF08	Absent	Fagales	NA	NA	Fagaceae	NA	Castanopsis fulva	Castanopsis fulva	Gamble	CAS		4bcdb9fb-c290-4508-9a20-f1bb2ffdbb10
FMN_P080_WG04	Absent	Fagales	NA	NA	Fagaceae	NA	Castanopsis hystrix	Castanopsis hystrix	Hook. f. & Thomson ex A. DC.	CAS		4c659401-0ab9-4093-a587-7fd21f12284e
FMN_P097_WF08	Absent	Fagales	NA	NA	Fagaceae	NA	Castanopsis indica	Castanopsis indica	(Roxb. ex Lindl.) A.DC.	NY	3476682	a892022f-b166-4c85-9a7d-fed926ec6afb
FMN_P098_WA08	Absent	Fagales	NA	NA	Fagaceae	NA	Castanopsis inermis	Castanopsis inermis	(Lindl.) Benth. & Hook.f.	NY	40050	a7e21ee4-a490-477b-99e8-6919dad3bde8
FMN_P081_WF09	Absent	Fagales	NA	NA	Fagaceae	NA	Castanopsis jucunda	Castanopsis jucunda	Hance	CAS		4c5a6379-fad1-4159-b8ca-2b7d28246f9d
FMN_P098_WG12	Absent	Fagales	NA	NA	Fagaceae	NA	Castanopsis longipetiolata	Castanopsis longipetiolata	Hickel & A.Camus	NY	3476713	a7df6951-3ade-4996-b6c1-a05bc2ce6033
FMN_P081_WF11	Absent	Fagales	NA	NA	Fagaceae	NA	Castanopsis mekongensis	Castanopsis mekongensis	A.Camus	CAS	521088	4c294a14-a503-4bba-9098-c29533b06f0e
FMN_P116_WA09	Absent	Fagales	NA	NA	Fagaceae	NA	Castanopsis oligoneura	Castanopsis oligoneura	Soepadmo		OS0055154	ae46e9d5-aff5-4664-ba5d-36b581f608e8
FMN_P115_WH07	Absent	Fagales	NA	NA	Fagaceae	NA	Castanopsis oviformis	Castanopsis oviformis	Soepadmo		OS0055146	ae550308-6a10-40b3-8955-398b64fd5686
FMN_P097_WH04	Absent	Fagales	NA	NA	Fagaceae	NA	Castanopsis philipensis	Castanopsis philipensis	(Blanco) Vidal	NY	3476735	a763c1f1-632f-4239-992e-ea487a2780d2
FMN_P098_WG11	Absent	Fagales	NA	NA	Fagaceae	NA	Castanopsis pierrei	Castanopsis pierrei	Hance	NY	3476710	a7a89534-6750-49f6-9705-377910f46244
KIB_P001_WB06	Absent	Fagales	NA	NA	Fagaceae	NA	Castanopsis platyacantha	Castanopsis platyacantha	Rehder & E.H.Wilson	KUN	1326312	936b24ba-562f-4561-880a-eed8d25eb425
FMN_P098_WH08	Absent	Fagales	NA	NA	Fagaceae	NA	Castanopsis tibetana	Castanopsis tibetana	Hance	NY	3476702	a874de95-5b4f-46b6-9def-514cd82b105e
FMN_P116_WG11	Absent	Fagales	NA	NA	Fagaceae	NA	Castanopsis touranensis	Castanopsis touranensis	Hickel & A.Camus	NY	3476719	a7681f76-4931-4b63-a0c3-796dd34493b7
FMN_P098_WA06	Absent	Fagales	NA	NA	Fagaceae	NA	Castanopsis wallichii	Castanopsis wallichii	King ex Hook.f.	NY	3476737	a767b490-b440-4037-8749-ae8a9da51137
FMN_P098_WG09	Absent	Fagales	NA	NA	Fagaceae	NA	Fagus engleriana	Fagus engleriana	Seemen ex Diels	NY	3476723	a65e83d1-2e02-4da2-aa97-fa77bce73614
FMN_P098_WA04	Absent	Fagales	NA	NA	Fagaceae	NA	Fagus japonica	Fagus japonica	Maxim.	NY	3476721	a65d2e41-56dc-4329-8282-ac2a0d40309a
FMN_P097_WH12	Absent	Fagales	NA	NA	Fagaceae	NA	Fagus sylvatica	Fagus sylvatica	L.	NY	3476732	a729eb16-5df7-4c17-b883-bc4ca0cc9f13
KIB_P001_WB08	Absent	Fagales	NA	NA	Fagaceae	NA	Lithocarpus annamensis	Lithocarpus annamensis	(Hickel & A.Camus) Barnett	KUN	1326349	0e600d8a-cd2c-417f-91fc-2e1f2289aa2a
FMN_P098_WH05	Absent	Fagales	NA	NA	Fagaceae	NA	Lithocarpus bancanus	Lithocarpus bancanus	(Scheff.) Rehder	NY	3476744	a6267671-5913-4612-bd1b-48caca064325
FMN_P097_WF04	Absent	Fagales	NA	NA	Fagaceae	NA	Lithocarpus blumeanus	Lithocarpus blumeanus	(Korth.) Rehder	NY	3476885	a965ce44-cbd9-4103-bb5c-01dd9f0697b9
FMN_P116_WG06	Absent	Fagales	NA	NA	Fagaceae	NA	Lithocarpus braianensis	Lithocarpus braianensis	A.Camus	NY	3476749	a613cb5f-a839-404c-90d6-c30d6b5af4ea
FMN_P105_WA06	Absent	Fagales	NA	NA	Fagaceae	NA	Lithocarpus brassii	Lithocarpus brassii	Soepadmo	NY	3476870	f3ff41ba-3024-435a-bb06-f7ffac28e319
FMN_P097_WF03	Absent	Fagales	NA	NA	Fagaceae	NA	Lithocarpus bullatus	Lithocarpus bullatus	Hatus. ex Soepadmo	NY	3476874	a9600dae-4251-49dd-93ee-11edbce01e01
KIB_P001_WB09	Absent	Fagales	NA	NA	Fagaceae	NA	Lithocarpus calolepis	Lithocarpus calolepis	Y.C.Hsu & H.Wei Jen	KUN	1371620	91339449-9ca7-4b2f-8ebc-407d85c746ab
FMN_P097_WH07	Absent	Fagales	NA	NA	Fagaceae	NA	Lithocarpus cleistocarpus	Lithocarpus cleistocarpus	(Seemen) Rehder & E.H.Wilson	NY	3476741	a6405c3c-bff5-48be-8dad-77dbb509f68d
KIB_P001_WB10	Absent	Fagales	NA	NA	Fagaceae	NA	Lithocarpus corneus	Lithocarpus corneus	(Lour.) Rehder	KUN	1326352	903875bb-418c-4de0-b79b-915231ede455
KIB_P001_WB11	Absent	Fagales	NA	NA	Fagaceae	NA	Lithocarpus craibianus	Lithocarpus craibianus	Barnett	KUN	1371621	8d158397-2e41-46a8-b6fc-7981bbf1afba
KIB03_P003_WA06	Absent	Fagales	NA	NA	Fagaceae	NA	Lithocarpus dealbatus	Lithocarpus dealbatus	(Hook.f. & Thomson ex Miq.) Rehder	NY	2649280	a9b50ce2-9e2a-47c1-8572-d10ffa9959b9
KIB_P001_WC01	Absent	Fagales	NA	NA	Fagaceae	NA	Lithocarpus echinotholus	Lithocarpus echinotholus	(Hu) H.Y.Chun & Huang ex Y.C.Hsu & H.W.Jen	KUN	1326360	8d01af4d-74ba-40ad-a3cf-a25df50f3411
KIB_P001_WC02	Absent	Fagales	NA	NA	Fagaceae	NA	Lithocarpus elaeagnifolius	Lithocarpus elaeagnifolius	(Seemen) Chun	KUN	1326362	8d1fff97-afc8-4753-a0f3-864131a54fcb
FMN_P104_WH03	Absent	Fagales	NA	NA	Fagaceae	NA	Lithocarpus ewyckii	Lithocarpus ewyckii	(Korth.) Rehder	NY	2693276	f3f5f412-c1fb-4ec7-8170-819e0111bb66
KIB03_P003_WC01	Absent	Fagales	NA	NA	Fagaceae	NA	Lithocarpus farinulentus	Lithocarpus farinulentus	(Hance) A.Camus	NY	3476748	a6183af6-7f5f-4883-bde9-bf0f538c7d6c
FMN_P039_WC02	Absent	Fagales	NA	NA	Fagaceae	NA	Lithocarpus fenestratus	Lithocarpus fenestratus	(Roxb.) Rehder	NY	3476747	a617089f-9a53-42ee-b97b-bbd1e1f590fb
FMN_P104_WH02	Absent	Fagales	NA	NA	Fagaceae	NA	Lithocarpus ferrugineus	Lithocarpus ferrugineus	Soepadmo	NY	3476850	f4c7ccee-bc26-4db3-a16e-99340c30f5c3
FMN_P097_WG01	Absent	Fagales	NA	NA	Fagaceae	NA	Lithocarpus garrettianus	Lithocarpus garrettianus	(Craib) A.Camus	NY	3476899	a5f47f04-3211-43aa-9f4a-f2cad5bd3250
FMN_P098_WH04	Absent	Fagales	NA	NA	Fagaceae	NA	Lithocarpus glaber	Lithocarpus glaber	(Thunb.) Nakai	NY	3476708	a62a725e-01a9-4d19-9ee1-e39b690e178d
KIB_P020_WA08	Absent	Fagales	NA	NA	Fagaceae	NA	Lithocarpus henryi	Lithocarpus henryi	(Seemen) Rehder & E.H.Wilson	BRIT	NLU0176841	58d0b1a8-ea3a-4000-8f1c-380100f67c8f
FMN_P117_WB03	Absent	Fagales	NA	NA	Fagaceae	NA	Lithocarpus hystrix	Lithocarpus hystrix	(Korth.) Rehder	NY	44424	f4c6fafb-0349-40a7-9bb4-d6bff32f7430
FMN_P076_WH12	Absent	Fagales	NA	NA	Fagaceae	NA	Lithocarpus imperialis	Lithocarpus imperialis	(Seemen) Markgr.	NY	3476843	f4986efa-470d-450c-96b1-4abad4b26d1a
FMN_P104_WH06	Absent	Fagales	NA	NA	Fagaceae	NA	Lithocarpus javensis	Lithocarpus javensis	Blume	NY	3476847	f4adf380-7a0c-4e56-94aa-ab7e4ed8ad82
KIB_P001_WC03	Absent	Fagales	NA	NA	Fagaceae	NA	Lithocarpus laetus	Lithocarpus laetus	Chun & C.C.Huang ex Y.C.Hsu & H.W.Jen	KUN	1395295	8d0ac540-b45d-4e8f-8669-76b6c938acd5
FMN_P097_WG06	Absent	Fagales	NA	NA	Fagaceae	NA	Lithocarpus lepidocarpus	Lithocarpus lepidocarpus	(Hayata) Hayata	NY	2715843	a9ad34a5-ca89-4e24-b21d-b2b850f934e1
FMN_P116_WG10	Absent	Fagales	NA	NA	Fagaceae	NA	Lithocarpus litseifolius	Lithocarpus litseifolius	(Hance) Chun	NY	3476738	a63eb065-97f0-48a7-9969-b776fe64ac66
KIB_P001_WC04	Absent	Fagales	NA	NA	Fagaceae	NA	Lithocarpus mairei	Lithocarpus mairei	(Schottky) Rehder	KUN	1395299	8ccb78fd-2b39-4d95-8742-a8f332120b40
FMN_P105_WA12	Absent	Fagales	NA	NA	Fagaceae	NA	Lithocarpus mariae	Lithocarpus mariae	Soepadmo	NY	3476878	f34064cf-1720-4e64-98ae-d0f58fdf1b24
FMN_P104_WH05	Absent	Fagales	NA	NA	Fagaceae	NA	Lithocarpus megacarpus	Lithocarpus megacarpus	Soepadmo	NY	3476880	f32e5836-967d-447b-b3c6-b6ec58819720
FMN_P039_WC01	Absent	Fagales	NA	NA	Fagaceae	NA	Lithocarpus megalophyllus	Lithocarpus megalophyllus	Rehder & E.H.Wilson	NY	2649311	a98046fd-09fa-4b8e-baaa-0f1dc614e66a
FMN_P008_WB09	Absent	Fagales	NA	NA	Fagaceae	NA	Lithocarpus papillifer	Lithocarpus papillifer	Hatus. ex Soepadmo		OS0056486	bdf8dd1e-9454-4aac-b30b-5db15465eaff
FMN_P097_WF05	Absent	Fagales	NA	NA	Fagaceae	NA	Lithocarpus pycnostachys	Lithocarpus pycnostachys	A.Camus	NY	3476886	a973d899-8b6b-422b-b98a-0661b5b6302b
FMN_P114_WB03	Absent	Fagales	NA	NA	Fagaceae	NA	Lithocarpus rassa	Lithocarpus rassa	(Miq.) Rehder	NY	3476867	f32b716e-7916-42b7-b9c9-6916ae4d8499
FMN_P097_WF07	Absent	Fagales	NA	NA	Fagaceae	NA	Lithocarpus reinwardtii	Lithocarpus reinwardtii	(Korth.) A.Camus	NY	3476875	a9602111-9bde-487e-b4db-9323fdb68b0a
FMN_P114_WG08	Absent	Fagales	NA	NA	Fagaceae	NA	Lithocarpus rotundatus	Lithocarpus rotundatus	(Blume) A.Camus	NY	3476840	f31e2b01-3981-4870-9228-234ecd9d26ec
KIB_P001_WC05	Absent	Fagales	NA	NA	Fagaceae	NA	Lithocarpus silvicolarum	Lithocarpus silvicolarum	(Hance) Chun	KUN	1326375	8f280896-d0fc-404e-a529-0dfb784ea32c
FMN_P112_WB03	Absent	Fagales	NA	NA	Fagaceae	NA	Lithocarpus solerianus	Lithocarpus solerianus	(Vidal) Rehder	NY	3476819	f490bf52-d4f2-4f8e-8e16-fbbce9bb64bf
FMN_P097_WG12	Absent	Fagales	NA	NA	Fagaceae	NA	Lithocarpus uraianus	Lithocarpus uraianus	(Hayata) Hayata	NY	3476685	a86eb229-4e30-4061-93bf-e04a55e09c93
KIB03_P003_WA07	Absent	Fagales	NA	NA	Fagaceae	NA	Notholithocarpus densiflorus	Notholithocarpus densiflorus	(Hook. & Arn.) Manos, Cannon & S.H.Oh	NY	1482504	f4fc742c-7264-4606-82aa-857f6e5cc3b6
KIB_P011_WH03	Absent	Fagales	NA	NA	Fagaceae	NA	Quercus acerifolia	Quercus acerifolia	(E.J.Palmer) Stoynoff & Hess	MO	5474642	925ac468-89f6-4a14-8625-b3f733944921
KIB_P009_WD01	Absent	Fagales	NA	NA	Fagaceae	NA	Quercus acherdophylla	Quercus acherdophylla	Trel.	MO	5806942	8e98c9e1-e283-4fa3-914b-63a772cd219d
KIB_P005_WD08	Absent	Fagales	NA	NA	Fagaceae	NA	Quercus acrodonta	Quercus acrodonta	Seemen	HU		23aa114c-89b4-4097-bde2-7d6ae9a7de5f
KIB_P009_WB10	Absent	Fagales	NA	NA	Fagaceae	NA	Quercus acuta	Quercus acuta	Thunb.	MO	5410917	8f664100-8541-41d9-9007-1863dba6e457
KIB_P010_WC10	Absent	Fagales	NA	NA	Fagaceae	NA	Quercus acutidens	Quercus acutidens	Torr.	MO	MO 04781274	925ccdab-fe57-4505-90ba-e0c63a6a86ee
FMN_P087_WB04	Absent	Fagales	NA	NA	Fagaceae	NA	Quercus acutissima	Quercus acutissima	Carruth.	CAS	522258	8661aedb-4cdd-41dd-bfe0-792fec2cb866
KIB_P005_WC11	Absent	Fagales	NA	NA	Fagaceae	NA	Quercus afares	Quercus afares	Pomel	HU		23db3ea0-fbee-4c07-ba96-48cb39c96909
FMN_P079_WB06	Absent	Fagales	NA	NA	Fagaceae	NA	Quercus affinis	Quercus affinis	Scheidw.	CAS	529884	864894fa-0aa0-46ac-bb25-9e876a721ed3
FMN_P087_WB08	Absent	Fagales	NA	NA	Fagaceae	NA	Quercus agrifolia	Quercus agrifolia	Ne	CAS	539327	863fc935-554d-431b-8610-20c1316dc38c
KIB_P011_WH01	Absent	Fagales	NA	NA	Fagaceae	NA	Quercus ajoensis	Quercus ajoensis	C.H.Mull.	MO	2985090	9268f569-bd34-4955-98dd-5250f4ddd7e8
FMN_P087_WA04	Absent	Fagales	NA	NA	Fagaceae	NA	Quercus albocincta	Quercus albocincta	Trel.	CAS		862fcb5b-ff70-4fd2-83c5-60b67f74a433
FMN_P086_WH11	Absent	Fagales	NA	NA	Fagaceae	NA	Quercus aliena	Quercus aliena	Blume	CAS		83931ed8-4b34-4225-a6da-94408b450d8a
KIB_P009_WD04	Absent	Fagales	NA	NA	Fagaceae	NA	Quercus alpescens	Quercus alpescens	Trel.	MO	MO 04481403	8e9c9b74-1d86-4fff-8017-1332b22b2f79
KIB_P009_WG11	Absent	Fagales	NA	NA	Fagaceae	NA	Quercus alveolata	Quercus alveolata	Trel.	MO	5806945	8e9cfc84-5ca7-4876-8d83-0c0af3fdb700
FMN_P086_WH06	Absent	Fagales	NA	NA	Fagaceae	NA	Quercus alvordiana	Quercus alvordiana	Eastw.	CAS	257088	85b8af40-571e-4615-ae09-33f3b21a18d3
FMN_P079_WB02	Absent	Fagales	NA	NA	Fagaceae	NA	Quercus aquifolioides	Quercus aquifolioides	Rehder & E.H.Wilson	CAS		85512689-4576-4d95-bfdc-fc32806daa82
FMN_P084_WH05	Absent	Fagales	NA	NA	Fagaceae	NA	Quercus arizonica	Quercus arizonica	Sarg.		OS0055612	ae1c88f2-34d4-446c-8850-4ddf68abc744
KIB_P018_WB05	Absent	Fagales	NA	NA	Fagaceae	NA	Quercus ashei	Quercus ashei	Trel.	USNH	1581522	08664c61-ccd4-473d-ba98-646ab8a89ae7
KIB_P014_WG01	Absent	Fagales	NA	NA	Fagaceae	NA	Quercus asymmetrica	Quercus asymmetrica	Hickel & A.Camus	TSY		9e7d75d9-cffc-47ea-8673-10773bccb686
FMN_P086_WH04	Absent	Fagales	NA	NA	Fagaceae	NA	Quercus augustini	Quercus augustini	Skan	CAS		837d1c18-d174-4e7b-bd49-1fd345641bdf
KIB_P010_WE11	Absent	Fagales	NA	NA	Fagaceae	NA	Quercus augustinii	Quercus augustinii	Skan	MO	5331360	8c35812d-b925-4d4e-af63-3d5028d0487a
FMN_P097_WH09	Absent	Fagales	NA	NA	Fagaceae	NA	Quercus auricoma	Quercus auricoma	A.Camus		253798	a741c6a0-393f-4adb-ba55-40731e959760
KIB_P001_WB05	Absent	Fagales	NA	NA	Fagaceae	NA	Quercus austrocochinchinensis	Quercus austrocochinchinensis	Hickel & A.Camus	KUN	1326320	93328d81-ff66-4774-8ec2-051ff7024f3e
KIB_P001_WD05	Absent	Fagales	NA	NA	Fagaceae	NA	Quercus baloot	Quercus baloot	Griff.	KUN	575983	1d02a0fc-b501-41f7-a637-d7f72f483fd0
FMN_P086_WH02	Absent	Fagales	NA	NA	Fagaceae	NA	Quercus baronii	Quercus baronii	Skan	CAS		83749e6f-6f26-4674-8c77-2c496be8b190
KIB_P011_WG07	Absent	Fagales	NA	NA	Fagaceae	NA	Quercus basaseachicensis	Quercus basaseachicensis	C.H.Mull.	MO	MO 04756191	8eb0630f-3a7b-47b6-892b-045331e473db
FMN_P087_WC04	Absent	Fagales	NA	NA	Fagaceae	NA	Quercus benthamii	Quercus benthamii	A.DC.	CAS	497097	861e28f4-e9d3-4786-82e8-78018746d30a
FMN_P087_WA10	Absent	Fagales	NA	NA	Fagaceae	NA	Quercus berberidifolia	Quercus berberidifolia	Liebm.	CAS		83708285-fc8d-4c93-ac84-55602c7c9e41
KIB_P005_WG07	Absent	Fagales	NA	NA	Fagaceae	NA	Quercus brandeg[e]ii	Quercus brandeg[e]ii	Goldman	MO	6255171	8eb34c5c-21bf-445c-8db3-cfef6f935ba9
FMN_P087_WC05	Absent	Fagales	NA	NA	Fagaceae	NA	Quercus brandegeei	Quercus brandegeei	Goldman	CAS		86addf54-3bcd-445e-bc8f-745a356b00d9
FMN_P086_WF11	Absent	Fagales	NA	NA	Fagaceae	NA	Quercus brenesii	Quercus brenesii	Trel.	CAS		839846be-5636-4054-81f3-ca4f6a99a9b7
KIB_P026_WB11	Absent	Fagales	NA	NA	Fagaceae	NA	Quercus buckleyi	Quercus buckleyi	Nixon & Dorr	TEXAS	249084	1ec1c9f5-be6c-4bd3-8f8c-97ee8d8df6ca
KIB_P011_WE08	Absent	Fagales	NA	NA	Fagaceae	NA	Quercus bumelioides	Quercus bumelioides	Liebm.	MO	2784721	8eb77303-a4b2-4fa8-aead-0a6bf53b8c93
KIB_P018_WA08	Absent	Fagales	NA	NA	Fagaceae	NA	Quercus bushii	Quercus bushii	Sarg.	USNH	2260638	07b4a22f-1d41-4681-b4a1-1a80eee70938
KIB_P002_WC10	Absent	Fagales	NA	NA	Fagaceae	NA	Quercus canariensis	Quercus canariensis	Willd.	NY	3758202	05c61eef-7b7f-4301-8100-0e48617b8dd3
FMN_P087_WB03	Absent	Fagales	NA	NA	Fagaceae	NA	Quercus candicans	Quercus candicans	Ne	CAS	497159	86921fb2-e0da-49c0-930c-b6640992b87f
KIB_P026_WC01	Absent	Fagales	NA	NA	Fagaceae	NA	Quercus carmenensis	Quercus carmenensis	C.H.Mull.	TEXAS	422613	1c419b84-28f7-485b-a750-6f60271390e6
FMN_P079_WB07	Absent	Fagales	NA	NA	Fagaceae	NA	Quercus castanea	Quercus castanea	Ne	CAS		8697636c-2628-48f9-ac98-346c88818ce0
KIB_P002_WC06	Absent	Fagales	NA	NA	Fagaceae	NA	Quercus castaneifolia	Quercus castaneifolia	C.A.Mey.	NY	3758075	057a586b-3151-45bb-a589-83845a1eba19
FMN_P086_WG11	Absent	Fagales	NA	NA	Fagaceae	NA	Quercus cedrosensis	Quercus cedrosensis	C.H.Mull.	CAS	465840	86888fb6-29b5-4477-9fde-ebbf21304f5a
KIB_P011_WE01	Absent	Fagales	NA	NA	Fagaceae	NA	Quercus centralis	Quercus centralis	Trel.	MO	5807730	8ebb1475-b5ed-406d-a3fb-f83764424dea
KIB_P010_WE04	Absent	Fagales	NA	NA	Fagaceae	NA	Quercus chapensis	Quercus chapensis	Hickel & A.Camus	MO	5290411	0ccba08a-f75d-4864-a986-5de19f551ebf
FMN_P087_WA12	Absent	Fagales	NA	NA	Fagaceae	NA	Quercus chasei	Quercus chasei	McMinn	CAS	62706	8684b1b1-2e47-419d-b04e-8e894199cdd4
FMN_P101_WD05	Absent	Fagales	NA	NA	Fagaceae	NA	Quercus chenii	Quercus chenii	Nakai		OS0055653	ac86b339-9294-4246-9de2-f71cbbd3ca96
KIB_P003_WE03	Absent	Fagales	NA	NA	Fagaceae	NA	Quercus chevalieri	Quercus chevalieri	Hickel & A.Camus	KUN	538649	9235cfa4-e6b5-43c5-bf56-d3103acd0617
KIB03_P010_WC07	Absent	Fagales	NA	NA	Fagaceae	NA	Quercus chihuahuensis	Quercus chihuahuensis	Trel.	CAS		833f9927-944a-4a7b-b20c-65bad2b5eb43
FMN_P086_WH12	Absent	Fagales	NA	NA	Fagaceae	NA	Quercus chrysolepis	Quercus chrysolepis	Liebm.	CAS		8684297d-e655-40b9-80a2-02378407dd45
KIB_P017_WB09	Absent	Fagales	NA	NA	Fagaceae	NA	Quercus chrysotricha	Gouania mangarevica	Fosberg	USNH	1273429	1f6a89f6-d858-4a99-8c5c-7ef641c951c9
KIB_P010_WC03	Absent	Fagales	NA	NA	Fagaceae	NA	Quercus chungii	Quercus chungii	F.P.Metcalf	MO	MO 04753476	8e56f95e-ba11-4a84-b4c8-b75f6d173032
FMN_P039_WB10	Absent	Fagales	NA	NA	Fagaceae	NA	Quercus ciliaris	Quercus ciliaris	C.C.Huang & Y.T.Chang	NY	3476733	a747d2de-5daa-4f5b-aa6f-79d7a60ab63a
KIB_P022_WH05	Absent	Fagales	NA	NA	Fagaceae	NA	Quercus coahuilensis	Quercus coahuilensis	Nixon & C.H.Mll.	TEXAS	184277	1cd251fd-37aa-4382-8d2d-4ac08909de58
FMN_P082_WB12	Absent	Fagales	NA	NA	Fagaceae	NA	Quercus coccifera	Quercus coccifera	L.		OS0055658	b3f0a4a7-3280-4c42-bc78-245eca737603
FMN_P087_WB11	Absent	Fagales	NA	NA	Fagaceae	NA	Quercus cocciferoides	Quercus cocciferoides	Hand.-Mazz.	CAS		837fb6e5-716f-4e94-ad79-398a152473a4
KIB_P018_WB06	Absent	Fagales	NA	NA	Fagaceae	NA	Quercus comptoniae	Quercus comptoniae	Sarg.	USNH	1972292	03c3d609-72a0-46aa-8698-761370be62db
KIB_P017_WB04	Absent	Fagales	NA	NA	Fagaceae	NA	Quercus congesta	Potentilla leucopolitana	P.J.Mll.	USNH	2543883	014d6109-99e2-4708-9cbf-817112f3f883
FMN_P079_WG02	Absent	Fagales	NA	NA	Fagaceae	NA	Quercus conspersa	Quercus conspersa	Benth.	CAS		833d28bc-3ea6-4514-ac43-2bb8feebaeaa
FMN_P101_WD11	Absent	Fagales	NA	NA	Fagaceae	NA	Quercus convallata	Quercus convallata	Trel.		OS0055615	adc513c9-e83a-470c-90fa-165250701bb9
FMN_P087_WA03	Absent	Fagales	NA	NA	Fagaceae	NA	Quercus conzattii	Quercus conzattii	Trel.	CAS	492808	8680605c-5af9-45d3-beb4-139da8c1841c
FMN_P079_WA11	Absent	Fagales	NA	NA	Fagaceae	NA	Quercus copeyensis	Quercus copeyensis	C.H.Mull.	CAS		85a883ed-315c-4713-aaac-9a1246fdeb8e
FMN_P079_WD03	Absent	Fagales	NA	NA	Fagaceae	NA	Quercus cornelius-mulleri	Quercus cornelius-mulleri	Nixon & K.P.Steele	CAS	167097	858e7a5a-aa78-49d9-b7d3-7486c55e5290
KIB_P009_WF07	Absent	Fagales	NA	NA	Fagaceae	NA	Quercus corrugata	Quercus corrugata	Hook.	MO	6487317	8ecafc43-5afe-4e43-95a1-ae9ac879563e
FMN_P084_WH03	Absent	Fagales	NA	NA	Fagaceae	NA	Quercus cortesii	Quercus cortesii	Liebm.		OS0055609	adde23f5-ab51-4adb-88ec-a1a88ee42b04
FMN_P086_WF07	Absent	Fagales	NA	NA	Fagaceae	NA	Quercus costaricensis	Quercus costaricensis	Liebm.	CAS		858b6750-c839-4398-b509-9a7588bf0fa8
FMN_P101_WD12	Absent	Fagales	NA	NA	Fagaceae	NA	Quercus crassifolia	Quercus crassifolia	Bonpl.		OS0055621	ad8d3a87-5a22-42b6-96f8-de527d190021
FMN_P079_WC06	Absent	Fagales	NA	NA	Fagaceae	NA	Quercus crassipes	Quercus crassipes	Bonpl.	CAS	537359	867b10c2-3df7-400b-8b36-c32f4d17d0af
FMN_P086_WG07	Absent	Fagales	NA	NA	Fagaceae	NA	Quercus crispifolia	Quercus crispifolia	Trel.	CAS		8397179a-f203-46ef-8bc3-708113073cca
FMN_P086_WG01	Absent	Fagales	NA	NA	Fagaceae	NA	Quercus cualensis	Quercus cualensis	L.M.Gonzlez	CAS		83372361-1d36-4ef7-a64f-a5996eb47f82
KIB_P002_WC07	Absent	Fagales	NA	NA	Fagaceae	NA	Quercus cubana	Quercus cubana	A.Rich.	NY	1506663	05dbe46e-10a8-42ee-b5d4-705909c62f1d
KIB_P003_WE02	Absent	Fagales	NA	NA	Fagaceae	NA	Quercus daimingshanensis	Quercus daimingshanensis	(S.K.Lee) C.C.Huang	KUN	538666	921f631f-e4c1-401b-96b0-11c28dc8b9c7
KIB_P020_WE09	Absent	Fagales	NA	NA	Fagaceae	NA	Quercus deamii	Quercus deamii	Trel.	BRIT	Nighswonger 3735	77ff79cb-de5a-4cb4-9ed9-e57b8f53e488
FMN_P100_WA04	Absent	Fagales	NA	NA	Fagaceae	NA	Quercus delavayi	Quercus delavayi	Franch.	MO		0bb3fbf2-b2d2-4776-9bdc-bc21cde28bb5
FMN_P086_WG03	Absent	Fagales	NA	NA	Fagaceae	NA	Quercus dentata	Quercus dentata	Thunb.	CAS		85826587-746e-40fd-9968-1c251ba91164
FMN_P079_WE11	Absent	Fagales	NA	NA	Fagaceae	NA	Quercus depressa	Quercus depressa	Bonpl.	CAS	537488	8581aecd-80ef-4ae4-8c26-0090b0db451e
FMN_P079_WE05	Absent	Fagales	NA	NA	Fagaceae	NA	Quercus depressipes	Quercus depressipes	Trel.	CAS		854be1f0-02da-4f23-997d-f2bfee57e909
FMN_P087_WC03	Absent	Fagales	NA	NA	Fagaceae	NA	Quercus deserticola	Quercus deserticola	Trel.	CAS	529871	85b0d0e2-aa46-43c9-b6ae-2dd922c7fff7
FMN_P086_WG08	Absent	Fagales	NA	NA	Fagaceae	NA	Quercus devia	Quercus devia	Goldman	CAS	537542	85410b5c-c4d3-4f5c-974d-b3a2afc8cf91
KIB_P001_WH01	Absent	Fagales	NA	NA	Fagaceae	NA	Quercus disciformis	Quercus disciformis	Chun & Tsiang	KUN	538824	20a65d00-11d1-444b-979e-7bc04a380ec4
FMN_P086_WF04	Absent	Fagales	NA	NA	Fagaceae	NA	Quercus diversifolia	Quercus diversifolia	Ne	CAS	537565	8531fd28-49dd-4efb-945a-eca865130a5a
FMN_P086_WE12	Absent	Fagales	NA	NA	Fagaceae	NA	Quercus dolicholepis	Quercus dolicholepis	A.Camus	CAS		85300279-f882-4470-bbf7-0cbdcc6cad56
KIB_P004_WD11	Absent	Fagales	NA	NA	Fagaceae	NA	Quercus douglasii	Quercus douglasii	Hook. & Arn.	HU		23ce3e7b-4cc2-4224-859a-8954dbbffe67
KIB_P017_WH12	Absent	Fagales	NA	NA	Fagaceae	NA	Quercus drummondii	Quercus drummondii	Liebm.	USNH	2346460	02856a78-c795-455f-a531-1760299a3063
KIB_P020_WE10	Absent	Fagales	NA	NA	Fagaceae	NA	Quercus dubia	Quercus dubia	Ashe	BRIT	Harbison	780290c7-4a50-4c33-9c54-a7b681381198
KIB_P010_WC12	Absent	Fagales	NA	NA	Fagaceae	NA	Quercus dumosa	Quercus dumosa	Nutt.	MO	MO 05060061	926af584-1101-4edb-a6f2-38a5ec27a74c
KIB_P010_WC05	Absent	Fagales	NA	NA	Fagaceae	NA	Quercus durata	Quercus durata	Jeps.	MO	6568424	926d7233-abeb-4665-8d05-c9adc6717217
KIB_P009_WG09	Absent	Fagales	NA	NA	Fagaceae	NA	Quercus duratifolia	Quercus duratifolia	C.H.Mull.	MO	6758890	8f182050-658f-43b0-a267-71907100676c
FMN_P084_WG11	Absent	Fagales	NA	NA	Fagaceae	NA	Quercus durifolia	Quercus durifolia	Seemen ex Loes.		OS0055622	ad92dcf9-03e9-466a-b063-6be8f987d5b2
FMN_P086_WF10	Absent	Fagales	NA	NA	Fagaceae	NA	Quercus dysophylla	Quercus dysophylla	Benth.	CAS		852abaae-05f1-4b7d-8895-d9b5d67fdbc1
KIB_P010_WE12	Absent	Fagales	NA	NA	Fagaceae	NA	Quercus edithiae	Quercus edithiae	Skan	MO	MO 04120614	905ae25b-d3ef-40a9-9aa0-93de94c6fca5
FMN_P086_WH10	Absent	Fagales	NA	NA	Fagaceae	NA	Quercus eduardi	Quercus eduardi	Trel.	CAS		85268f41-f6b8-4418-8989-b64ceab89426
FMN_P086_WE10	Absent	Fagales	NA	NA	Fagaceae	NA	Quercus ellipsoidalis	Quercus ellipsoidalis	E.J.Hill	CAS		851a1abf-e47d-4cbe-a85e-b749192a3dd6
KIB03_P010_WH05	Absent	Fagales	NA	NA	Fagaceae	NA	Quercus elliptica	Quercus elliptica	Ne		OS0055623	ad9d2640-00ab-4eaf-aadb-49bc8f5190b1
FMN_P001_WC12	Absent	Fagales	NA	NA	Fagaceae	NA	Quercus emoryi	Quercus emoryi	Torr.		OS0055624	adb0b357-f57b-4b93-bc79-f1b4d56816c7
FMN_P079_WF11	Absent	Fagales	NA	NA	Fagaceae	NA	Quercus engelmannii	Quercus engelmannii	Greene	CAS	372925	85165a3a-8577-4e59-b79b-87228e054081
FMN_P079_WC01	Absent	Fagales	NA	NA	Fagaceae	NA	Quercus engleriana	Quercus engleriana	Seemen	CAS	522260	85156ea7-4164-436a-ac1d-07d5d272fccf
FMN_P086_WF09	Absent	Fagales	NA	NA	Fagaceae	NA	Quercus eplingii	Quercus eplingii	C.H.Mull.	CAS	94232	8507b8d4-387b-42dc-92c4-347a6df0430d
KIB_P012_WC09	Absent	Fagales	NA	NA	Fagaceae	NA	Quercus eugeniifolia	Quercus eugeniifolia	Liebm.	MO	5806927	8ed5db7c-971e-4d67-a67e-1e793d2dc73e
KIB_P028_WF07	Absent	Fagales	NA	NA	Fagaceae	NA	Quercus exacta	Quercus exacta	Trel.	F	738429	cbf34e84-9c95-4ed9-b4dc-dc6983d593c3
KIB_P010_WE07	Absent	Fagales	NA	NA	Fagaceae	NA	Quercus excelsa	Quercus excelsa	Liebm.	MO	6075465	8ee2fd26-60d3-425c-9a52-7b22fe4be75e
FMN_P086_WF02	Absent	Fagales	NA	NA	Fagaceae	NA	Quercus fabrei	Quercus fabrei	Hance	CAS		84f58734-0f44-49f0-b30b-44a2aba5656d
KIB_P012_WC08	Absent	Fagales	NA	NA	Fagaceae	NA	Quercus fangshanensis	Quercus fangshanensis	Liou	MO	MO 04730432	8f51ded1-5792-43f4-a03e-36191e5b2ac4
KIB_P018_WA01	Absent	Fagales	NA	NA	Fagaceae	NA	Quercus faxonii	Quercus faxonii	Trel.	USNH	1569038	1e06acd0-f41a-4f24-a696-ecdb67d5af8f
KIB_P019_WG03	Absent	Fagales	NA	NA	Fagaceae	NA	Quercus fimbriata	Quercus fimbriata	Y.C.Hsu & H.Wei Jen	KUN	576356	9140aa5a-fabb-4990-b937-4dbe60c540bb
KIB_P022_WH04	Absent	Fagales	NA	NA	Fagaceae	NA	Quercus floccosa	Quercus floccosa	Liebm.	TEXAS	235530	1bbdde75-9347-4225-894f-74cf7416ccb7
KIB_P018_WA07	Absent	Fagales	NA	NA	Fagaceae	NA	Quercus flocculenta	Quercus flocculenta	C.H.Mull.	USNH	897312	214316c9-adfc-4d61-9879-f8e24172ed1d
KIB_P004_WC09	Absent	Fagales	NA	NA	Fagaceae	NA	Quercus floribunda	Quercus floribunda	Lindl. ex A.Camus	HU		23932e2e-17fa-49d9-a10d-4d1d1ff7585d
FMN_P086_WF06	Absent	Fagales	NA	NA	Fagaceae	NA	Quercus franchetii	Quercus franchetii	Skan	CAS		8376bdc0-74e4-4d49-b9ad-4d60b15ee57b
FMN_P086_WE08	Absent	Fagales	NA	NA	Fagaceae	NA	Quercus frutex	Quercus frutex	Trel.	CAS	537665	84f4b886-2346-472f-b964-c1480089c447
FMN_P079_WG07	Absent	Fagales	NA	NA	Fagaceae	NA	Quercus fulva	Quercus fulva	Liebm.	CAS		84f1dbd9-37d9-4760-8f48-a1f6cdcf717e
KIB_P012_WD01	Absent	Fagales	NA	NA	Fagaceae	NA	Quercus furfuracea	Quercus furfuracea	Liebm.	MO	6758811	8ef1c2cf-84f3-44a3-bb2a-e90697cd81fb
FMN_P079_WB09	Absent	Fagales	NA	NA	Fagaceae	NA	Quercus fusiformis	Quercus fusiformis	Small	CAS		84ec0037-9a99-4f12-ae2b-2906135f7657
KIB_P008_WG02	Absent	Fagales	NA	NA	Fagaceae	NA	Quercus gaharuensis	Quercus gaharuensis	Soepadmo	MO	4301584	934135f8-f5aa-4c8e-8e1b-807a08b63f82
KIB_P012_WC12	Absent	Fagales	NA	NA	Fagaceae	NA	Quercus galeanensis	Quercus galeanensis	C.H.Mull.	MO	MO 04481404	8ef55819-b632-40a4-aa20-f41eb2099076
KIB_P010_WC11	Absent	Fagales	NA	NA	Fagaceae	NA	Quercus gambelii	Quercus gambelii	Nutt.	MO	5198284	926f5160-1209-4a84-91c2-40928f021801
FMN_P100_WA07	Absent	Fagales	NA	NA	Fagaceae	NA	Quercus gambleana	Quercus gambleana	A.Camus	MO		09ab0224-cee6-4686-9f80-03ca99f4ce53
FMN_P101_WD04	Absent	Fagales	NA	NA	Fagaceae	NA	Quercus gemelliflora	Quercus gemelliflora	Blume		OS0055669	b33e95b7-c637-4987-8d40-52948044ad28
FMN_P086_WG06	Absent	Fagales	NA	NA	Fagaceae	NA	Quercus geminata	Quercus geminata	Small	CAS		84ebef1e-ce6b-4b1e-a1df-3830b93cd236
FMN_P079_WC08	Absent	Fagales	NA	NA	Fagaceae	NA	Quercus gentryi	Quercus gentryi	C.H.Mull.	CAS	492839	84e64fd8-e559-4e77-b378-bde5f10e855b
FMN_P086_WF03	Absent	Fagales	NA	NA	Fagaceae	NA	Quercus germana	Quercus germana	Schltdl. & Cham.	CAS		84d78f93-7c6a-4110-8bf6-6f0096c22f4a
FMN_P086_WF01	Absent	Fagales	NA	NA	Fagaceae	NA	Quercus gilliana	Quercus gilliana	Rehder & E.H.Wilson	CAS		8371ac19-90df-444e-ab4e-2f1950e088d3
FMN_P079_WC09	Absent	Fagales	NA	NA	Fagaceae	NA	Quercus glabrescens	Quercus glabrescens	Benth.	CAS		84d0d366-43eb-4b0d-8cef-36b04bfd9c0e
FMN_P098_WA02	Absent	Fagales	NA	NA	Fagaceae	NA	Quercus glauca	Quercus glauca	Thunb.	NY	2715772	a7483ea6-3958-4c4d-9783-649bcaa03729
KIB03_P010_WH06	Absent	Fagales	NA	NA	Fagaceae	NA	Quercus glaucescens	Quercus glaucescens	Bonpl.			adbde014-a31f-4258-8e64-ddc9d29f053b
FMN_P086_WE11	Absent	Fagales	NA	NA	Fagaceae	NA	Quercus glaucoides	Quercus glaucoides	M.Martens & Galeotti	CAS	537768	84cf34e2-05a2-4dbe-9917-3f9c77dd535c
KIB_P011_WG09	Absent	Fagales	NA	NA	Fagaceae	NA	Quercus gracilior	Quercus gracilior	C.H.Mull.	MO	5817485	8ee44d89-d7de-4b66-8874-6d2f982ae4d8
KIB_P010_WF01	Absent	Fagales	NA	NA	Fagaceae	NA	Quercus gracilis	Quercus gracilis	(Rehder & E. H. Wilson) W. C. Cheng & T. Hong	MO	MO 04736871	905ba913-8459-4365-982b-2a3bc6c0db4a
KIB_P011_WC11	Absent	Fagales	NA	NA	Fagaceae	NA	Quercus grahamii	Quercus grahamii	Benth.	MO	MO 04535578	8ef706aa-a765-43d7-a704-6d30fc426bdf
FMN_P086_WH01	Absent	Fagales	NA	NA	Fagaceae	NA	Quercus grandidentata	Quercus grandidentata	Ewan	CAS		83706f48-af69-4ac2-80a6-4367641dba27
FMN_P086_WH05	Absent	Fagales	NA	NA	Fagaceae	NA	Quercus gravesii	Quercus gravesii	Sudw.	CAS		849861f2-398b-437a-aeb6-74c3638dc285
FMN_P079_WF07	Absent	Fagales	NA	NA	Fagaceae	NA	Quercus greggii	Quercus greggii	(A.DC.) Trel.	CAS	537816	84cab9a0-e6e7-4cf5-914e-0f6547753488
FMN_P086_WH03	Absent	Fagales	NA	NA	Fagaceae	NA	Quercus griffithii	Quercus griffithii	Hook.f. & Thomson ex Miq.	CAS	522269	877a0dda-e87a-4408-a228-a5d409f15fdf
FMN_P086_WE07	Absent	Fagales	NA	NA	Fagaceae	NA	Quercus grisea	Quercus grisea	Liebm.	CAS		876634fa-f232-488f-82c6-8ed797f40be6
KIB_P009_WD06	Absent	Fagales	NA	NA	Fagaceae	NA	Quercus gulielmi-treleasei	Quercus gulielmi-treleasei	C.H.Mull.	MO	6642365	913462d2-fcd1-4b3d-a62b-aefd5ce4f087
FMN_P086_WE06	Absent	Fagales	NA	NA	Fagaceae	NA	Quercus guyavifolia	Quercus guyavifolia	H.Lv.	CAS		836dd6d8-0ff0-46c6-8900-ac50cf492e93
KIB_P001_WG10	Absent	Fagales	NA	NA	Fagaceae	NA	Quercus handeliana	Quercus handeliana	A.Camus	KUN	577062	90275d66-7405-41e3-a63f-a0ee6982121f
KIB_P002_WC08	Absent	Fagales	NA	NA	Fagaceae	NA	Quercus hartwissiana	Quercus hartwissiana	Steven	NY	3758074	0556c67a-a7f4-41f5-9da6-9aab45161db2
KIB_P010_WE01	Absent	Fagales	NA	NA	Fagaceae	NA	Quercus havardii	Quercus havardii	Rydb.	MO	2383606	977bcfd7-4db5-4dc5-8b1b-c50cd330221a
KIB_P018_WA03	Absent	Fagales	NA	NA	Fagaceae	NA	Quercus hawkinsiae	Quercus hawkinsiae	Sudw.	USNH	2179621	1f60de0d-bcd6-4647-96d1-043918647fd4
KIB_P017_WB05	Absent	Fagales	NA	NA	Fagaceae	NA	Quercus haynaldiana	Potentilla pedata	Willd. ex Hornem.	USNH	1669267	03a577e6-1248-4fbf-b287-e2bd9a8153bb
KIB_P018_WA02	Absent	Fagales	NA	NA	Fagaceae	NA	Quercus heterophylla	Quercus heterophylla	F.Michx.	USNH	1240994	01f71870-6818-4008-b6be-6663eeee4aa3
KIB_P010_WC07	Absent	Fagales	NA	NA	Fagaceae	NA	Quercus hinckleyi	Quercus hinckleyi	C.H.Mull.	MO	4389251	8e78760f-2f8e-406f-ae73-6e61da98de19
FMN_P086_WG05	Absent	Fagales	NA	NA	Fagaceae	NA	Quercus hintonii	Quercus hintonii	E.F.Warb.	CAS		8749c915-1d55-408a-ae1f-5a9d3735402d
KIB_P004_WD12	Absent	Fagales	NA	NA	Fagaceae	NA	Quercus hintoniorum	Quercus hintoniorum	Nixon & C.H.Mll.	HU		23cdb43e-36f6-47f2-941f-a925916fc3fc
KIB_P005_WD07	Absent	Fagales	NA	NA	Fagaceae	NA	Quercus hondae	Quercus hondae	Makino	HU		23ada9a7-96c7-4b03-a915-9c58c995a53b
KIB_P004_WD04	Absent	Fagales	NA	NA	Fagaceae	NA	Quercus humboldtii	Quercus humboldtii	Bonpl.	HU		23cd7396-3860-4528-9987-0d59b1d30580
KIB_P010_WE06	Absent	Fagales	NA	NA	Fagaceae	NA	Quercus hypargyrea	Quercus hypargyrea	(Seemen ex Diels) C.C.Huang & Y.T.Chang	MO	MO 04524795	8f4fdfcb-71ea-4eba-b402-3aa6c5801e04
KIB_P004_WF06	Absent	Fagales	NA	NA	Fagaceae	NA	Quercus hypophaea	Quercus hypophaea	Hayata	HU		23aab954-5c55-4828-b48a-9fc6089fd85e
FMN_P084_WG03	Absent	Fagales	NA	NA	Fagaceae	NA	Quercus hypoxantha	Quercus hypoxantha	Trel.		OS0055632	ad47e2db-d9ae-466a-b2dc-602d9ba734fb
KIB_P009_WD07	Absent	Fagales	NA	NA	Fagaceae	NA	Quercus ilex	Quercus ilex	L.	MO	6602625	8f8f908b-2012-4b86-81d2-93567014a64e
FMN_P101_WD03	Absent	Fagales	NA	NA	Fagaceae	NA	Quercus infectoria	Quercus infectoria	G.Olivier		OS0055657	b37fe4ba-058a-4d7e-a65c-47fea178a3d9
FMN_P086_WH07	Absent	Fagales	NA	NA	Fagaceae	NA	Quercus insignis	Quercus insignis	M.Martens & Galeotti	CAS	498842	87183ea7-17de-4dc7-b36b-6c937bb422d0
FMN_P084_WG05	Absent	Fagales	NA	NA	Fagaceae	NA	Quercus intricata	Quercus intricata	Trel.		OS0055631	ad4eed64-9d14-4abc-a97c-08d044a6ca62
FMN_P079_WE07	Absent	Fagales	NA	NA	Fagaceae	NA	Quercus invaginata	Quercus invaginata	Trel.	CAS		86f69bb9-44fe-4e6f-b154-03739c842cf4
KIB_P002_WE12	Absent	Fagales	NA	NA	Fagaceae	NA	Quercus ithaburensis	Quercus ithaburensis	Decne.	NY	3758038	084817cc-f5d9-4fe9-b04f-58b41c03cd8b
KIB_P028_WF08	Absent	Fagales	NA	NA	Fagaceae	NA	Quercus jackiana	Quercus jackiana	C.K.Schneid.	F	668261	ccfe5240-ed5c-4b84-bce4-5e0b90cb268b
FMN_P086_WG02	Absent	Fagales	NA	NA	Fagaceae	NA	Quercus john-tuckeri	Quercus john-tuckeri	Nixon & C.H.Mll.	CAS	167140	86f1e227-23df-49d3-aaff-21b25e3e329d
FMN_P079_WF05	Absent	Fagales	NA	NA	Fagaceae	NA	Quercus jolonensis	Quercus jolonensis	Sarg.	CAS	257961	86eda8ee-5e59-498c-9b57-c2541114f59a
FMN_P101_WD08	Absent	Fagales	NA	NA	Fagaceae	NA	Quercus jonesii	Quercus jonesii	Trel.		OS0055616	adbb14a7-4db8-4092-8f82-e54f94b1aa26
KIB_P002_WF02	Absent	Fagales	NA	NA	Fagaceae	NA	Quercus kinabaluensis	Quercus kinabaluensis	Soepadmo	NY	3758040	089bee00-8ac1-4060-aa3a-9f000e34e925
FMN_P087_WA09	Absent	Fagales	NA	NA	Fagaceae	NA	Quercus kingiana	Quercus kingiana	Craib	CAS		8570017e-d27c-4228-a073-c31968c431cd
FMN_P087_WB09	Absent	Fagales	NA	NA	Fagaceae	NA	Quercus kinseliae	Quercus kinseliae	(C.H.Mull.) Nixon & C.H.Mll.	CAS		8357277f-dd41-4ede-b73d-d665b687f8b0
KIB_P022_WG07	Absent	Fagales	NA	NA	Fagaceae	NA	Quercus knoblochii	Quercus knoblochii	C.H.Mull.	TEXAS	169957	07ff47b7-032e-43a7-9ab0-c2e5ee48308b
KIB_P001_WG09	Absent	Fagales	NA	NA	Fagaceae	NA	Quercus kongshanensis	Quercus kongshanensis	Y.C.Hsu & H.Wei Jen	KUN	577077	8e5cd87e-c265-464d-acd6-bb5c64434129
KIB_P001_WE08	Absent	Fagales	NA	NA	Fagaceae	NA	Quercus kouangsiensis	Quercus kouangsiensis	A.Camus	KUN	570048	1da17361-fb39-4e4b-9495-fab1c2313cb7
KIB_P011_WF09	Absent	Fagales	NA	NA	Fagaceae	NA	Quercus laceyi	Quercus laceyi	Small	MO	5806958	8eb1b4d0-504e-4737-8174-6a27ec0b5e3b
FMN_P086_WF12	Absent	Fagales	NA	NA	Fagaceae	NA	Quercus laeta	Quercus laeta	Liebm.	CAS		86e561ad-0ff4-4840-a451-b976a98a88a4
KIB_P011_WB01	Absent	Fagales	NA	NA	Fagaceae	NA	Quercus lanata	Quercus lanata	Sm.	MO	4299664	8f4e72bc-1542-4aa1-8375-8cd9f2c1f95d
FMN_P102_WA10	Absent	Fagales	NA	NA	Fagaceae	NA	Quercus lancifolia	Quercus lancifolia	Schltdl. & Cham.		OS0055610	ade73b3b-79de-407d-b9d2-6c4f850309bc
FMN_P087_WC01	Absent	Fagales	NA	NA	Fagaceae	NA	Quercus laurina	Quercus laurina	Bonpl.	CAS		86e49d7b-eb5b-4bdd-8f8e-55ab25ebd0e4
FMN_P087_WC02	Absent	Fagales	NA	NA	Fagaceae	NA	Quercus laxa	Quercus laxa	Liebm.	CAS	426656	86e437fe-dcfb-4100-891d-e72d24250772
KIB_P020_WA10	Absent	Fagales	NA	NA	Fagaceae	NA	Quercus leana	Quercus leana	Nutt.	BRIT	NLU0180965	58b19774-c934-4fb6-bd77-7b394cbf4108
FMN_P101_WD09	Absent	Fagales	NA	NA	Fagaceae	NA	Quercus leiophylla	Quercus leiophylla	A.DC.		OS0055643	ad272798-3fd8-4882-aac8-f1d5124900e1
KIB_P002_WF06	Absent	Fagales	NA	NA	Fagaceae	NA	Quercus liaoi	Quercus liaoi	C.F.Shen	NY	3758125	08747714-4b1c-414d-9607-77edfbf958de
KIB_P004_WD10	Absent	Fagales	NA	NA	Fagaceae	NA	Quercus libani	Quercus libani	G.Olivier	HU		23d3df4d-55e9-406e-b6b9-c1e06cb7988c
FMN_P079_WE03	Absent	Fagales	NA	NA	Fagaceae	NA	Quercus liebmannii	Quercus liebmannii	Oerst. ex Trel.	CAS		833184d6-35c1-49d3-8140-d762476b6ffb
FMN_P105_WA04	Absent	Fagales	NA	NA	Fagaceae	NA	Quercus lineata	Quercus lineata	Blume	NY	3476825	f4a2af82-5b5b-4c37-a9eb-7218f07267f1
FMN_P086_WG09	Absent	Fagales	NA	NA	Fagaceae	NA	Quercus litseoides	Quercus litseoides	Dunn	CAS		85633716-64ac-454b-8338-69a59399a85c
KIB_P010_WE03	Absent	Fagales	NA	NA	Fagaceae	NA	Quercus lobata	Quercus lobata	Ne	MO	6568422	8c3f8db6-11d5-45e7-9e91-6a0f24468de1
KIB_P004_WD03	Absent	Fagales	NA	NA	Fagaceae	NA	Quercus lobbii	Quercus lobbii	Ettingsh.	HU		238ddeee-45e5-4705-91a5-cdf30d75d7d8
KIB_P019_WF02	Absent	Fagales	NA	NA	Fagaceae	NA	Quercus lodicosa	Quercus lodicosa	O.E.Warb. & E.F.Warb.	KUN	577152	911f4760-c388-45e4-b8c1-fb1efc0039bb
KIB_P009_WC12	Absent	Fagales	NA	NA	Fagaceae	NA	Quercus longispica	Quercus longispica	(Hand.-Mazz.) A.Camus	MO	MO 04688589	934fc906-c480-4b02-9bf8-92b1a76e3065
KIB_P017_WB01	Absent	Fagales	NA	NA	Fagaceae	NA	Quercus lowilliamsii	Gouania mangarevica	Fosberg	USNH	1273429	1f6a89f6-d858-4a99-8c5c-7ef641c951c9
KIB_P019_WA04	Absent	Fagales	NA	NA	Fagaceae	NA	Quercus ludoviciana	Quercus ludoviciana	Sarg.	BRIT	Palmer 1958	783989ca-eaf1-48a4-9a5c-a05b9d2efcca
KIB_P017_WB10	Absent	Fagales	NA	NA	Fagaceae	NA	Quercus lusitanica	Rubus pseudoacer	Makino	USNH	2836254	2150576e-ac12-483a-b860-d1a80a7206c3
KIB_P018_WA04	Absent	Fagales	NA	NA	Fagaceae	NA	Quercus macdonaldii	Quercus macdonaldii	Greene & Kellogg	USNH	1677886	089c6792-3d5c-4d9f-b709-c8e27d636ad6
FMN_P086_WH09	Absent	Fagales	NA	NA	Fagaceae	NA	Quercus macdougallii	Quercus macdougallii	Martnez	CAS	538806	871776e0-4293-42aa-b0eb-dfcf1c56dedb
FMN_P086_WE09	Absent	Fagales	NA	NA	Fagaceae	NA	Quercus macranthera	Quercus macranthera	Fisch. & C.A.Mey. ex Hohen.	CAS		882becff-5e09-4ca4-aa2f-cde7887d6560
FMN_P079_WG04	Absent	Fagales	NA	NA	Fagaceae	NA	Quercus macvaughii	Quercus macvaughii	Spellenb.	CAS		8330ce22-5971-4c7c-88ac-dc3814d96a14
FMN_P079_WE10	Absent	Fagales	NA	NA	Fagaceae	NA	Quercus magnoliifolia	Quercus magnoliifolia	Ne	CAS	538816	86274239-86eb-4393-a89b-af38558957f1
KIB_P019_WE01	Absent	Fagales	NA	NA	Fagaceae	NA	Quercus margarett[i]ae	Quercus margarett[i]ae	(Ashe) Sm.	BRIT	Diamond 13422	762e193b-98e9-454e-bf96-ce186ed2b6e1
KIB_P003_WE07	Absent	Fagales	NA	NA	Fagaceae	NA	Quercus marlipoensis	Quercus marlipoensis	Hu & W.C.Cheng	KUN	577253	8fc33665-65ec-411d-8251-7f52748786a8
KIB_P011_WF12	Absent	Fagales	NA	NA	Fagaceae	NA	Quercus martinezii	Quercus martinezii	C.H.Mull.	MO	6840306	12f3b6ff-458a-4b3e-a3b5-15a44f494d0d
KIB_P001_WE09	Absent	Fagales	NA	NA	Fagaceae	NA	Quercus meihuashanensis	Quercus meihuashanensis	(Q.F.Zheng) C.C.Huang	KUN	570164	1cb5a28c-d691-4b98-9dd9-8e623b8848f8
KIB_P005_WD01	Absent	Fagales	NA	NA	Fagaceae	NA	Quercus merrillii	Quercus merrillii	Seemen	HU		23e19353-274d-49c5-b02f-0ed75620520d
KIB_P005_WG09	Absent	Fagales	NA	NA	Fagaceae	NA	Quercus mespilifolia	Quercus mespilifolia	Wall. ex A.DC.	MO	3946443	8f4cf3bc-db7e-4cb1-865d-11f1e7b49154
FMN_P001_WD02	Absent	Fagales	NA	NA	Fagaceae	NA	Quercus mexicana	Quercus mexicana	Bonpl.		OS0055630	ad5a75fa-adf4-483d-9209-e21b5affeeb8
FMN_P084_WG07	Absent	Fagales	NA	NA	Fagaceae	NA	Quercus microphylla	Quercus microphylla	Ne		OS0055629	ad7af74e-358c-40a0-9550-e28a3b97fc22
KIB_P002_WD01	Absent	Fagales	NA	NA	Fagaceae	NA	Quercus miquihuanensis	Quercus miquihuanensis	Nixon & C.H.Mll.	NY	1449976	22e9c9b2-9993-44ed-b848-4fe7094aced0
KIB_P004_WE12	Absent	Fagales	NA	NA	Fagaceae	NA	Quercus miyagii	Quercus miyagii	Koidz.	HU		23aa1858-bd58-4bac-bedc-6d1db6363673
FMN_P087_WB02	Absent	Fagales	NA	NA	Fagaceae	NA	Quercus mohriana	Quercus mohriana	Buckley ex Rydb.	CAS		8639af70-6d2f-4257-a943-2a9d36efc0b4
FMN_P087_WC06	Absent	Fagales	NA	NA	Fagaceae	NA	Quercus mongolica	Quercus mongolica	Fisch. ex Ledeb.	CAS		8622ce01-5a6a-4084-9775-8c1af6e53be3
FMN_P079_WF03	Absent	Fagales	NA	NA	Fagaceae	NA	Quercus monimotricha	Quercus monimotricha	(Hand.-Mazz.) Hand.-Mazz.	CAS		8614965a-94e7-4d30-966f-94d6d9dc5b4c
KIB_P018_WA05	Absent	Fagales	NA	NA	Fagaceae	NA	Quercus morehus	Quercus morehus	Kellogg	USNH	2004541	026bbd0b-a18b-43bd-8028-c61c147a96e7
KIB_P010_WB12	Absent	Fagales	NA	NA	Fagaceae	NA	Quercus morii	Quercus morii	Hayata	MO	MO 0493812	90f7f871-7c55-4524-9f25-7ffac6e976e3
KIB_P017_WA12	Absent	Fagales	NA	NA	Fagaceae	NA	Quercus mulleri	Quercus mulleri	Martnez	USNH	2790847	0247ec72-e0df-44a3-a2f8-d353c08bcfbb
KIB_P026_WE12	Absent	Fagales	NA	NA	Fagaceae	NA	Quercus mutabilis	Quercus mutabilis	E.J.Palmer & Steyerm.	TEXAS	47490	047df299-a1c2-4a44-a4fb-89adc507002a
KIB_P020_WE11	Absent	Fagales	NA	NA	Fagaceae	NA	Quercus neopalmeri	Quercus neopalmeri	Sudw.	BRIT	Jomesboro 7181	783a0b31-a5f3-4904-aba2-0c3abbf619e2
FMN_P087_WC11	Absent	Fagales	NA	NA	Fagaceae	NA	Quercus nigra	Quercus nigra	L.	CAS		86ac40f1-6839-4ee8-be8c-95259256de72
KIB_P017_WB08	Absent	Fagales	NA	NA	Fagaceae	NA	Quercus nivea	Quercus mulleri	Martnez	USNH	2790847	0247ec72-e0df-44a3-a2f8-d353c08bcfbb
KIB_P011_WE11	Absent	Fagales	NA	NA	Fagaceae	NA	Quercus nixoniana	Quercus nixoniana	S.Valencia & Lozada-Prez	MO	4274799	8d65df5d-666d-45af-8097-94294d2e9b47
FMN_P079_WF04	Absent	Fagales	NA	NA	Fagaceae	NA	Quercus oblongifolia	Quercus oblongifolia	Torr.	CAS		860c59e0-bf4a-4fb7-997b-c01a82d1e85f
FMN_P101_WD07	Absent	Fagales	NA	NA	Fagaceae	NA	Quercus obtusata	Quercus obtusata	Bonpl.		OS0055628	ad832a2c-19dc-49b7-a0b4-2a7de63a1122
FMN_P087_WA01	Absent	Fagales	NA	NA	Fagaceae	NA	Quercus ocoteifolia	Quercus ocoteifolia	Liebm.	CAS		86635784-7bef-4302-89f7-de266a62d644
KIB_P008_WF03	Absent	Fagales	NA	NA	Fagaceae	NA	Quercus oglethorpensis	Quercus oglethorpensis	W.H.Duncan	MO	MO 04584299	8e8e5700-8dce-4c07-89ac-ead29cce5ecb
KIB_P005_WB02	Absent	Fagales	NA	NA	Fagaceae	NA	Quercus oidocarpa	Quercus oidocarpa	Korth.	HU		23eedcc6-cca0-4aa9-bfb3-8fb57babfa67
FMN_P101_WD06	Absent	Fagales	NA	NA	Fagaceae	NA	Quercus oleoides	Quercus oleoides	Schltdl. & Cham.		OS0055627	ad84f448-5c1a-4d04-af64-9223d9f1d737
KIB_P009_WH03	Absent	Fagales	NA	NA	Fagaceae	NA	Quercus oocarpa	Quercus oocarpa	Liebm.	MO	5817483	8d281f33-ac28-4a1f-9ff3-b1c5ae14f8d2
KIB_P022_WG04	Absent	Fagales	NA	NA	Fagaceae	NA	Quercus opaca	Quercus opaca	Trel.	TEXAS	Hinton 23512	1c8de06d-617a-4b81-8f69-5704716c60eb
FMN_P087_WB01	Absent	Fagales	NA	NA	Fagaceae	NA	Quercus oxyodon	Quercus oxyodon	Miq.	CAS		8552f1d8-8d9b-4fbc-a9b7-c9934a93cc34
KIB_P005_WG08	Absent	Fagales	NA	NA	Fagaceae	NA	Quercus pachyloma	Quercus pachyloma	Seemen	MO	5317139	8f4090f1-853a-46f8-8078-8e6528c0abd0
FMN_P079_WF06	Absent	Fagales	NA	NA	Fagaceae	NA	Quercus pacifica	Quercus pacifica	Nixon & C.H.Mll.	CAS		834a2648-a35e-4c99-93b2-f196e76fe4f3
KIB_P002_WC12	Absent	Fagales	NA	NA	Fagaceae	NA	Quercus palmeri	Quercus palmeri	Engelm.	NY	1449731	05bf55f3-a4e4-4a89-8347-f5368c5f3942
FMN_P079_WF02	Absent	Fagales	NA	NA	Fagaceae	NA	Quercus palustris	Quercus palustris	Mnchh.	CAS		85feab84-bd14-45f6-b722-29c61cbf1ce5
FMN_P079_WE02	Absent	Fagales	NA	NA	Fagaceae	NA	Quercus pannosa	Quercus pannosa	Hand.-Mazz.	CAS	522262	85fdd5ed-9237-47ab-952c-c8e2646418df
KIB_P019_WD01	Absent	Fagales	NA	NA	Fagaceae	NA	Quercus pauciloba	Quercus pauciloba	Rydb.	BRIT	NLU0182077	588b4979-181d-4f93-a7eb-6698c6569c43
KIB_P009_WG08	Absent	Fagales	NA	NA	Fagaceae	NA	Quercus paxtalensis	Quercus paxtalensis	C.H.Mull.	MO	2608696	8d54f9e9-aa89-4ad9-a211-62b0bed8a8db
FMN_P087_WA07	Absent	Fagales	NA	NA	Fagaceae	NA	Quercus peduncularis	Quercus peduncularis	Ne	CAS	539115	85f89b83-3a8e-4a09-ae66-d6f4bc8fd280
FMN_P087_WB07	Absent	Fagales	NA	NA	Fagaceae	NA	Quercus peninsularis	Quercus peninsularis	Trel.	CAS	372878	85ef4e0c-4c6e-40a0-a66f-dfccf7bcb145
KIB_P001_WE11	Absent	Fagales	NA	NA	Fagaceae	NA	Quercus pentacycla	Quercus pentacycla	Y.T.Chang	KUN	570684	003f6183-4800-4619-82f4-6a7fc0f20b7a
KIB_P005_WB03	Absent	Fagales	NA	NA	Fagaceae	NA	Quercus percoriacea	Quercus percoriacea	Soepadmo	HU		23e2858b-2b46-405a-bf58-e570922b7b96
KIB_P009_WB08	Absent	Fagales	NA	NA	Fagaceae	NA	Quercus perpallida	Quercus perpallida	Trel.	MO	6844142	8d592c85-4635-4053-90ab-deab691c313c
FMN_P102_WA06	Absent	Fagales	NA	NA	Fagaceae	NA	Quercus petraea	Quercus petraea	(Matt.) Liebl.		OS0055654	b391e489-3acf-4333-977c-e5c4e1247a2d
KIB_P010_WC01	Absent	Fagales	NA	NA	Fagaceae	NA	Quercus phanera	Quercus phanera	Chun	MO	2904032	90ff4be9-434a-4046-9ebf-4bad818c2cf5
FMN_P079_WE12	Absent	Fagales	NA	NA	Fagaceae	NA	Quercus phellos	Quercus phellos	L.	CAS		85ec3ce2-514e-465a-bc84-3a34f74adb7c
FMN_P086_WG10	Absent	Fagales	NA	NA	Fagaceae	NA	Quercus phillyreoides	Quercus phillyreoides	A.Gray	CAS		86803a76-3b63-427d-a15d-45083a822ff8
KIB_P017_WB03	Absent	Fagales	NA	NA	Fagaceae	NA	Quercus pilicaulis	Rubus pallidus	Weihe	USNH	1864844	01d9d452-b58a-4517-89da-1dd4f8eaf8c2
KIB_P001_WE12	Absent	Fagales	NA	NA	Fagaceae	NA	Quercus pinbianensis	Quercus pinbianensis	(Y.C.Hsu & H.Wei Jen) C.C.Huang & Y.T.Chang	KUN	577903	1d5c3ef8-4d2e-4d7a-a7ef-a578aa956270
KIB_P009_WB07	Absent	Fagales	NA	NA	Fagaceae	NA	Quercus pinnativenulosa	Quercus pinnativenulosa	C.H.Mull.	MO	6757438	8d623637-cee7-401b-a224-9a683d1a08f8
FMN_P079_WG03	Absent	Fagales	NA	NA	Fagaceae	NA	Quercus planipocula	Quercus planipocula	Trel.	CAS		85ea58ec-a9e4-42ea-95e2-47dad055958b
FMN_P101_WF12	Absent	Fagales	NA	NA	Fagaceae	NA	Quercus polymorpha	Quercus polymorpha	Schltdl. & Cham.		OS0055650	ac9ec18c-8e12-43ae-a9d0-5cd9218ed78d
KIB_P002_WC09	Absent	Fagales	NA	NA	Fagaceae	NA	Quercus pontica	Quercus pontica	K.Koch	NY	1042507	07ec02f9-7a81-4735-b498-b5ec72a6cb5a
FMN_P087_WA08	Absent	Fagales	NA	NA	Fagaceae	NA	Quercus potosina	Quercus potosina	Trel.	CAS		85e906b1-7017-42c9-bddc-9a934460955a
FMN_P079_WE09	Absent	Fagales	NA	NA	Fagaceae	NA	Quercus praeco	Quercus praeco	Trel.	CAS	489845	832ca4d8-f628-4b71-b0c9-ab6b35250aa0
KIB_P008_WF02	Absent	Fagales	NA	NA	Fagaceae	NA	Quercus prinoides	Quercus prinoides	Willd.	MO	5174975	8ec11ab3-515e-4b4f-9bb1-41622866434b
KIB_P003_WG05	Absent	Fagales	NA	NA	Fagaceae	NA	Quercus prinopsis	Quercus prinopsis	Trel.	USNH	2365295	2084f2ca-4771-49b9-9c77-87a6473c3b21
KIB_P005_WG10	Absent	Fagales	NA	NA	Fagaceae	NA	Quercus pseudosemecarpifolia	Quercus pseudosemecarpifolia	A.Camus	MO	MO 04526625	8f31f705-51c7-445d-bb8e-262a1cd437cc
KIB_P011_WF08	Absent	Fagales	NA	NA	Fagaceae	NA	Quercus pubescens	Quercus pubescens	Willd.	MO	6355941	8f2f65d6-f894-44ea-a908-ddeed16ad85c
FMN_P101_WD10	Absent	Fagales	NA	NA	Fagaceae	NA	Quercus pungens	Quercus pungens	Liebm.		OS0055648	acb67fb5-d2c1-4053-bcd1-63da66908a7b
KIB03_P010_WC08	Absent	Fagales	NA	NA	Fagaceae	NA	Quercus purulhana	Quercus purulhana	Trel.	CAS	500506	85cd4d8a-9543-4e05-8279-b736ccb4f9ab
KIB_P009_WB11	Absent	Fagales	NA	NA	Fagaceae	NA	Quercus pyrenaica	Quercus pyrenaica	Willd.	MO	6610032	8f8d9f67-7eab-4411-9c6b-c2c4c268f150
KIB_P011_WE09	Absent	Fagales	NA	NA	Fagaceae	NA	Quercus radiata	Quercus radiata	Trel.	MO	MO 05017043	8ce402ec-7c65-41c6-93b6-d245667ae2a9
KIB_P011_WG12	Absent	Fagales	NA	NA	Fagaceae	NA	Quercus rapurahuensis	Quercus rapurahuensis	Pitier ex Trel.	MO	MO 04765584	8c142079-8c41-4bd5-8434-107897758b31
FMN_P087_WB05	Absent	Fagales	NA	NA	Fagaceae	NA	Quercus rehderiana	Quercus rehderiana	Hand.-Mazz.	CAS		86789703-74d9-46eb-beee-acb95bea389f
FMN_P086_WE05	Absent	Fagales	NA	NA	Fagaceae	NA	Quercus rekonis	Quercus rekonis	Trel.	CAS	544100	85c5ac12-3544-46ce-99a0-b70f45a25231
FMN_P087_WA02	Absent	Fagales	NA	NA	Fagaceae	NA	Quercus repanda	Quercus repanda	Bonpl.	CAS	544153	85c3988f-0740-407c-a9b1-b3f536a4fe04
FMN_P079_WE04	Absent	Fagales	NA	NA	Fagaceae	NA	Quercus resinosa	Quercus resinosa	Liebm.	CAS	544162	85c19f1c-8eef-4b90-afaf-73a315e7beab
KIB_P001_WD08	Absent	Fagales	NA	NA	Fagaceae	NA	Quercus rex	Quercus rex	Hemsl.	KUN	570709	1ed766ac-0007-46b9-8ba8-8926d687267b
FMN_P079_WC04	Absent	Fagales	NA	NA	Fagaceae	NA	Quercus robur	Quercus robur	L.	CAS	354344	834ffac6-2b40-4e82-901d-1f026839e30e
KIB_P028_WF02	Absent	Fagales	NA	NA	Fagaceae	NA	Quercus rolfsii	Quercus rolfsii	Small	F	172306	cd1c4727-08b9-47bc-b3e1-5e55be36cf05
KIB_P010_WB09	Absent	Fagales	NA	NA	Fagaceae	NA	Quercus rotundifolia	Quercus rotundifolia	Lam.	MO	6441388	8c54a05b-c9ce-481c-b22d-05b951c7fa21
KIB_P018_WA06	Absent	Fagales	NA	NA	Fagaceae	NA	Quercus rudkinii	Quercus rudkinii	Britton	USNH	1873982	06034441-f699-49ff-bd0f-c2859462822c
FMN_P084_WG01	Absent	Fagales	NA	NA	Fagaceae	NA	Quercus rugosa	Quercus rugosa	Ne		OS0055647	accf7f59-8765-4dd6-8bc5-0c4d786a7440
KIB_P003_WG04	Absent	Fagales	NA	NA	Fagaceae	NA	Quercus rugulosa	Quercus rugulosa	M.Martens & Galeotti	USNH	897951	030a8b1f-e216-4e58-90ad-ff854b157de7
FMN_P087_WA11	Absent	Fagales	NA	NA	Fagaceae	NA	Quercus rysophylla	Quercus rysophylla	Weath.	CAS		85bc34ef-1429-468c-907c-4df2597b72fd
KIB_P009_WD05	Absent	Fagales	NA	NA	Fagaceae	NA	Quercus sadleriana	Quercus sadleriana	R.Br.ter	MO	4217520	8e3be0b2-cffd-4af5-b2b3-0859ddfc55a4
FMN_P001_WD01	Absent	Fagales	NA	NA	Fagaceae	NA	Quercus salicifolia	Quercus salicifolia	Ne		OS0055646	ad1ad63f-ebc3-4ee5-bace-314cf8882499
KIB_P011_WF11	Absent	Fagales	NA	NA	Fagaceae	NA	Quercus salicina	Quercus salicina	Blume	MO	MO 04950777	8f03ea70-6b52-45b1-bd08-f8e5925b6ed8
FMN_P084_WG02	Absent	Fagales	NA	NA	Fagaceae	NA	Quercus saltillensis	Quercus saltillensis	Trel.		OS0055644	ad224057-c9f0-4a47-bb3c-09c4cdc48200
KIB_P003_WG03	Absent	Fagales	NA	NA	Fagaceae	NA	Quercus sanchezcolinii	Quercus sanchezcolinii	Martnez	USNH	3722713	03127336-82f1-47fd-bbbd-f0af1f8cde27
FMN_P079_WF01	Absent	Fagales	NA	NA	Fagaceae	NA	Quercus sapotifolia	Quercus sapotifolia	Liebm.	CAS	500676	857f5201-73b0-4bff-9e8e-db0f2de3c7c9
KIB_P009_WG10	Absent	Fagales	NA	NA	Fagaceae	NA	Quercus sartorii	Quercus sartorii	Liebm.	MO	5849362	8e47b26a-17df-497c-8af8-0d20d8688386
KIB_P004_WE05	Absent	Fagales	NA	NA	Fagaceae	NA	Quercus schenkiana	Quercus schenkiana	Trel.	HU		23b9792d-d32a-44ea-9dd8-febfc82e8721
FMN_P087_WB06	Absent	Fagales	NA	NA	Fagaceae	NA	Quercus schottkyana	Quercus schottkyana	Rehder & E.H.Wilson	CAS		8678943d-169a-4b46-ad5a-7f779c6bb358
FMN_P079_WC12	Absent	Fagales	NA	NA	Fagaceae	NA	Quercus scytophylla	Quercus scytophylla	Liebm.	CAS	502120	857724e1-bc0c-42f7-b5f6-78de954acc20
FMN_P084_WH04	Absent	Fagales	NA	NA	Fagaceae	NA	Quercus seemannii	Quercus seemannii	Liebm.		OS0055625	adbca192-add9-49db-9d4f-5ffb25c8f60e
KIB03_P001_WA08	Absent	Fagales	NA	NA	Fagaceae	NA	Quercus segoviensis	Quercus segoviensis	Liebm.	CAS	502259	857506f6-3e47-4d41-b0a4-23346e905ab3
FMN_P086_WF08	Absent	Fagales	NA	NA	Fagaceae	NA	Quercus semecarpifolia	Quercus semecarpifolia	Sm.	CAS		881a1360-6732-402b-943a-adf7ffeaa971
FMN_P086_WG12	Absent	Fagales	NA	NA	Fagaceae	NA	Quercus semiserrata	Quercus semiserrata	Roxb.	CAS		880c0fb7-5bb7-41b6-951b-b7326e679934
KIB_P011_WH02	Absent	Fagales	NA	NA	Fagaceae	NA	Quercus semiserratoides	Quercus semiserratoides	(Y.C.Hsu & H.Wei Jen) C.C.Huang & Y.T.Chang	MO	4298083	8cade468-df75-4028-8558-9ad08fd5189f
FMN_P079_WG06	Absent	Fagales	NA	NA	Fagaceae	NA	Quercus senescens	Quercus senescens	Hand.-Mazz.	CAS	522263	8807d9fa-a64d-460c-9735-ac33388f7ae6
FMN_P079_WC07	Absent	Fagales	NA	NA	Fagaceae	NA	Quercus serrata	Quercus serrata	Murray	CAS		8805dc64-ffd9-45d9-ab5f-4aa7e058bf85
FMN_P079_WB10	Absent	Fagales	NA	NA	Fagaceae	NA	Quercus sessilifolia	Quercus sessilifolia	Blume	CAS		87f8925d-44ac-4cd6-8b9c-6dafe42ae7d1
KIB_P001_WE10	Absent	Fagales	NA	NA	Fagaceae	NA	Quercus sichourensis	Quercus sichourensis	(Y.C.Hsu) C.C.Huang & Y.T.Chang	KUN	570789	1ec5c56f-3f76-4ebd-9768-63e23bf41a26
FMN_P079_WE06	Absent	Fagales	NA	NA	Fagaceae	NA	Quercus sideroxyla	Quercus sideroxyla	Bonpl.	CAS		850f8477-e98e-4e45-9e40-b72ad710b1bb
KIB_P009_WD03	Absent	Fagales	NA	NA	Fagaceae	NA	Quercus similis	Quercus similis	Ashe	MO	MO 04973391	9356b72a-8a65-418f-b427-9933fd5d7614
KIB_P002_WD03	Absent	Fagales	NA	NA	Fagaceae	NA	Quercus sinuata	Quercus sinuata	Walter	NY	1464866	07b14950-acb6-4584-8ef4-9e3081733d3e
FMN_P079_WF12	Absent	Fagales	NA	NA	Fagaceae	NA	Quercus skinneri	Quercus skinneri	Benth.	CAS		87f1a8ea-7728-44f2-9427-6c5466691db3
KIB_P011_WF10	Absent	Fagales	NA	NA	Fagaceae	NA	Quercus spinosa	Quercus spinosa	David	MO	5795288	9354742a-02f8-41fd-bad3-79b290d8c105
FMN_P086_WH08	Absent	Fagales	NA	NA	Fagaceae	NA	Quercus splendens	Quercus splendens	Ne	CAS		87edae87-6911-4d1a-b219-4c35b98af4cc
KIB_P008_WA02	Absent	Fagales	NA	NA	Fagaceae	NA	Quercus stenophylloides	Quercus stenophylloides	Hayata	MO	5330824	8c6f3a09-fb30-48fc-868d-425371e09a2e
FMN_P100_WA06	Absent	Fagales	NA	NA	Fagaceae	NA	Quercus stewardiana	Quercus stewardiana	A.Camus	MO		0bc1554a-2eb8-426a-8ef5-8731a6a7c7bb
FMN_P079_WC02	Absent	Fagales	NA	NA	Fagaceae	NA	Quercus suber	Quercus suber	L.	CAS	383076	8341e035-92cf-4e5a-b07a-50cbf71c9f61
FMN_P079_WG05	Absent	Fagales	NA	NA	Fagaceae	NA	Quercus tarahumara	Quercus tarahumara	Spellenb., J.D.Bacon & Breedlove	CAS		87ec9d4c-11e5-4b89-92d7-de66498b4164
KIB_P011_WG06	Absent	Fagales	NA	NA	Fagaceae	NA	Quercus tardifolia	Quercus tardifolia	C.H.Mull.	MO	MO 04885131	8e639f9c-5690-4ee7-b2ea-dcf082dfbd94
FMN_P079_WA12	Absent	Fagales	NA	NA	Fagaceae	NA	Quercus tarokoensis	Quercus tarokoensis	Hayata	CAS		8677c053-7304-41f5-89cd-2abe150fa0ab
KIB_P005_WB01	Absent	Fagales	NA	NA	Fagaceae	NA	Quercus thomsoniana	Quercus thomsoniana	A.DC.	HU		23efb8ac-dcbb-41e4-996d-484a806227bf
KIB_P001_WD06	Absent	Fagales	NA	NA	Fagaceae	NA	Quercus thorelii	Quercus thorelii	Hickel & A.Camus	KUN	570872	1ddaa952-df88-4fa2-aa42-11b69c0e7932
KIB_P001_WD07	Absent	Fagales	NA	NA	Fagaceae	NA	Quercus tiaoloshanica	Quercus tiaoloshanica	Chun & W.C.Ko	KUN	570874	1ceeca35-3b28-4dc0-af01-7bcc24b82533
KIB_P003_WG02	Absent	Fagales	NA	NA	Fagaceae	NA	Quercus tinkhamii	Quercus tinkhamii	C.H.Mull.	USNH	898040	03a5b70f-68a9-4b04-8af3-2ba5a105b5d8
FMN_P005_WH01	Absent	Fagales	NA	NA	Fagaceae	NA	Quercus tomentella	Quercus tomentella	Engelm.	CAS	372859	87e1a92b-5d09-4869-8acd-19664e7f8289
KIB_P017_WB02	Absent	Fagales	NA	NA	Fagaceae	NA	Quercus tonduzii	Rubus pseudoacer	Makino	USNH	2836254	2150576e-ac12-483a-b860-d1a80a7206c3
FMN_P079_WG01	Absent	Fagales	NA	NA	Fagaceae	NA	Quercus toumeyi	Quercus toumeyi	Sarg.	CAS	544533	87ce44b5-06d1-41f6-9045-3385a2de731e
KIB_P010_WD05	Absent	Fagales	NA	NA	Fagaceae	NA	Quercus toxicodendrifolia	Quercus toxicodendrifolia	Trel.	MO	MO 04475868	8d7b091e-2c12-4579-802e-14323b15fd61
KIB_P010_WB11	Absent	Fagales	NA	NA	Fagaceae	NA	Quercus transmontana	Quercus transmontana	Trel.	MO	5807727	8d7e304f-74f2-4917-aac7-81c32b4b9eb0
KIB_P004_WE06	Absent	Fagales	NA	NA	Fagaceae	NA	Quercus tridens	Quercus tridens	Bonpl.	HU		23b70fde-2aae-4a3a-ba39-f93844a9cb9c
KIB_P011_WG10	Absent	Fagales	NA	NA	Fagaceae	NA	Quercus tridens	Quercus tridens	Bonpl.	MO	5848724	8c0da44a-e9a6-47de-b139-4edeba5de080
KIB_P006_WH05	Absent	Fagales	NA	NA	Fagaceae	NA	Quercus trinitatis	Quercus trinitatis	Trel.	MO	5848686	8bf20004-707c-4825-9e33-6db5ea0137cd
KIB_P022_WH03	Absent	Fagales	NA	NA	Fagaceae	NA	Quercus trinitatis	Quercus trinitatis	Trel.	TEXAS	235280	023ea4b4-7252-4d3e-bf5e-73b924f5d233
KIB_P009_WG12	Absent	Fagales	NA	NA	Fagaceae	NA	Quercus tristis	Quercus tristis	Liebm.	MO	2608187	8bda9205-3f45-4cf5-b085-b77af7e5cf49
KIB_P002_WF07	Absent	Fagales	NA	NA	Fagaceae	NA	Quercus trojana	Quercus trojana	Webb	NY	2680538	058eb57f-ce45-44c1-82c6-249b01e7a931
KIB_P003_WE06	Absent	Fagales	NA	NA	Fagaceae	NA	Quercus tsinglingensis	Quercus tsinglingensis	S.L.Liou ex S.Z.Qu & W.H.Zhang	KUN	578126	91a08383-f680-4a81-b29a-50414465896c
FMN_P079_WC03	Absent	Fagales	NA	NA	Fagaceae	NA	Quercus tuberculata	Quercus tuberculata	Liebm.	CAS		87c4c866-6ec4-463f-a7db-df3ce0053c88
FMN_P079_WF08	Absent	Fagales	NA	NA	Fagaceae	NA	Quercus tuitensis	Quercus tuitensis	L.M.Gonzlez	CAS		83fffed5-3158-4051-81f5-05b525167234
KIB_P003_WE04	Absent	Fagales	NA	NA	Fagaceae	NA	Quercus tungmaiensis	Quercus tungmaiensis	Y.T.Chang	KUN	578131	8d140af8-8764-41b4-887c-0367f90e66b6
FMN_P079_WB01	Absent	Fagales	NA	NA	Fagaceae	NA	Quercus turbinella	Quercus turbinella	Greene	CAS		87b4f624-414c-4b5e-ba5a-75c79e1f4474
KIB03_P001_WA09	Absent	Fagales	NA	NA	Fagaceae	NA	Quercus undulata	Quercus undulata	Torr.	CAS		87b472c8-96e9-494a-a1f2-bf235e914022
FMN_P079_WB05	Absent	Fagales	NA	NA	Fagaceae	NA	Quercus urbanii	Quercus urbanii	Trel.	CAS		87b1e409-9970-490e-b6c9-694becf1ed0f
KIB_P010_WE08	Absent	Fagales	NA	NA	Fagaceae	NA	Quercus uxoris	Quercus uxoris	McVaugh	MO	MO 04475890	8bd81ffd-53bd-4a96-bd1b-87ee9afef260
KIB_P005_WB06	Absent	Fagales	NA	NA	Fagaceae	NA	Quercus vaccinifolia	Quercus vaccinifolia	Kellogg	HU		23ae6696-2701-45aa-8597-1c297d1df844
KIB_P002_WC11	Absent	Fagales	NA	NA	Fagaceae	NA	Quercus vaseyana	Quercus vaseyana	Buckley	NY	1449635	07e7152a-3fca-4c17-bf6d-f3431b2c24db
KIB_P028_WF03	Absent	Fagales	NA	NA	Fagaceae	NA	Quercus verde	Quercus verde	C.H.Mull.	F	1219191	cf8a00cd-3507-4fba-b1f6-5f1a5fd40539
KIB_P028_WF04	Absent	Fagales	NA	NA	Fagaceae	NA	Quercus vexans	Quercus vexans	Trel.	F	886819	cf69a2e6-2e5a-4d7b-a3ee-9635cde4e0c0
FMN_P087_WB12	Absent	Fagales	NA	NA	Fagaceae	NA	Quercus vicentensis	Quercus vicentensis	Trel.	CAS		87a1c0f2-7fdf-4cf2-b823-732ac887e167
FMN_P087_WA05	Absent	Fagales	NA	NA	Fagaceae	NA	Quercus viminea	Quercus viminea	Trel.	CAS		86c0f45a-158b-4047-8094-39dde2a5f44e
KIB_P002_WD02	Absent	Fagales	NA	NA	Fagaceae	NA	Quercus welshii	Quercus welshii	R.A.Denham	NY	963356	0770878e-fe75-469c-8f9a-267f826fa09d
FMN_P079_WF10	Absent	Fagales	NA	NA	Fagaceae	NA	Quercus wislizeni	Quercus wislizeni	A.DC.	CAS		879b2b6b-a3a3-4804-bae8-254b8e064c05
FMN_P079_WE08	Absent	Fagales	NA	NA	Fagaceae	NA	Quercus wutaishanica	Quercus wutaishanica	Mayr	CAS		8564dffe-2107-41a0-93fe-ba0e533e640a
FMN_P086_WF05	Absent	Fagales	NA	NA	Fagaceae	NA	Quercus xalapensis	Quercus xalapensis	Bonpl.	CAS	13513	839e6249-99f8-470d-a6fa-6cd5a0e9e40f
KIB_P002_WF03	Absent	Fagales	NA	NA	Fagaceae	NA	Quercus xanthoclada	Quercus xanthoclada	Drake	NY	3758036	003089f6-5c95-4e01-80fd-7e01b3de4cd8
KIB_P017_WB06	Absent	Fagales	NA	NA	Fagaceae	NA	Quercus xanthotricha	Alchemilla glacialis	Buser	USNH	2060278	0306979c-d56e-4172-9803-235a333a8745
KIB_P003_WE05	Absent	Fagales	NA	NA	Fagaceae	NA	Quercus yiwuensis	Quercus yiwuensis	Y.C.Hsu & H.Wei Jen	KUN	578455	91dc2fdf-3270-4fc7-83fd-8ea559525d19
UFL_102303_P03_WC08		Fagales	NA	NA	Fagaceae		Chrysolepis sempervirens	Chrysolepis sempervirens				TEX-Keil-19671
UFL_102303_P01_WF10	Absent	Fagales	NA	NA	Juglandaceae	NA	Alfaroa costaricensis	Alfaroa costaricensis				Corrales-Corrales-770
UFL_102303_P01_WH06	Absent	Fagales	NA	NA	Juglandaceae	NA	Alfaroa costaricensis	Alfaroa costaricensis				Corrales-Stone-4173
UFL_102303_P01_WH05	Absent	Fagales	NA	NA	Juglandaceae	NA	Alfaroa guanacastensis	Alfaroa guanacastensis				Corrales-Stone-4085
UFL_102303_P01_WG09	Absent	Fagales	NA	NA	Juglandaceae	NA	Alfaroa williamsii	Alfaroa williamsii				Corrales-Stone-4176
UFL_102303_P01_WG10	Absent	Fagales	NA	NA	Juglandaceae	NA	Alfaroa williamsii	Alfaroa williamsii				Corrales-Stone-4175
UFL_102303_P01_WG05	Absent	Fagales	NA	NA	Juglandaceae	NA	Carya aquatica	Carya aquatica				Corrales-Corrales-792
UFL_102303_P01_WC08	Absent	Fagales	NA	NA	Juglandaceae	NA	Carya cordiformis	Carya cordiformis				Corrales-Corrales-704
UFL_102303_P01_WC11	Absent	Fagales	NA	NA	Juglandaceae	NA	Carya glabra	Carya glabra				Corrales-Corrales-754
UFL_102303_P01_WC12	Absent	Fagales	NA	NA	Juglandaceae	NA	Carya glabra	Carya glabra				Corrales-Corrales-702
UFL_102303_P01_WC04	Absent	Fagales	NA	NA	Juglandaceae	NA	Carya ovata	Carya ovata				Corrales-Corrales-753
UFL_102303_P01_WC05	Absent	Fagales	NA	NA	Juglandaceae	NA	Carya ovata	Carya ovata				Corrales-Corrales-752
UFL_102303_P02_WE12	Absent	Fagales	NA	NA	Juglandaceae	NA	Carya palmeri	Carya palmeri				TEX-Villarreal-9028
UFL_102303_P01_WC09	Absent	Fagales	NA	NA	Juglandaceae	NA	Carya tomentosa	Carya tomentosa				Corrales-Corrales-759
UFL_102303_P01_WC10	Absent	Fagales	NA	NA	Juglandaceae	NA	Carya tomentosa	Carya tomentosa				Corrales-Corrales-703
UFL_102303_P01_WE09	Absent	Fagales	NA	NA	Juglandaceae	NA	Juglans cathayensis	Juglans cathayensis				Corrales-Yi-Gang-Song-16187
UFL_102303_P01_WE06	Absent	Fagales	NA	NA	Juglandaceae	NA	Juglans cinerea	Juglans cinerea				Corrales-Corrales-761a
UFL_102303_P03_WE06	Absent	Fagales	NA	NA	Juglandaceae	NA	Juglans major	Juglans major				NY-Landrum-6876
UFL_102303_P01_WE11	Absent	Fagales	NA	NA	Juglandaceae	NA	Juglans mandshurica	Juglans mandshurica				Corrales-Yi-Gang-Song-71568
UFL_102303_P01_WH08	Absent	Fagales	NA	NA	Juglandaceae	NA	Juglans mandshurica	Juglans mandshurica				Corrales-Stone-4062
UFL_102303_P01_WH09	Absent	Fagales	NA	NA	Juglandaceae	NA	Juglans microcarpa	Juglans microcarpa				Corrales-Stone-4061
UFL_102303_P03_WE05	Absent	Fagales	NA	NA	Juglandaceae	NA	Juglans microcarpa	Juglans microcarpa				NY-Worthington-12101
UFL_102303_P03_WE04	Absent	Fagales	NA	NA	Juglandaceae	NA	Juglans mollis	Juglans mollis				NY-Nesom-7630
UFL_102303_P03_WE03	Absent	Fagales	NA	NA	Juglandaceae	NA	Juglans olanchana	Juglans olanchana				NY-Stone-2770
UFL_102303_P01_WE10	Absent	Fagales	NA	NA	Juglandaceae	NA	Juglans pyriformis	Juglans pyriformis				Corrales-Corrales-700
UFL_102303_P01_WE07	Absent	Fagales	NA	NA	Juglandaceae	NA	Juglans regia	Juglans regia				Corrales-Corrales-832
UFL_102303_P01_WD01	Absent	Fagales	NA	NA	Juglandaceae	NA	Oreomunnea mexicana	Oreomunnea mexicana				Corrales-Corrales-697
UFL_102303_P01_WF11	Absent	Fagales	NA	NA	Juglandaceae	NA	Oreomunnea mexicana	Oreomunnea mexicana				Corrales-Corrales-782
UFL_102303_P01_WG12	Absent	Fagales	NA	NA	Juglandaceae	NA	Oreomunnea mexicana	Oreomunnea mexicana				Corrales-Stone-4178
UFL_102303_P01_WH01	Absent	Fagales	NA	NA	Juglandaceae	NA	Oreomunnea mexicana	Oreomunnea mexicana				Corrales-Stone-3974
UFL_102303_P01_WH04	Absent	Fagales	NA	NA	Juglandaceae	NA	Oreomunnea mexicana	Oreomunnea mexicana				Corrales-DES-4178
UFL_102303_P01_WE02	Absent	Fagales	NA	NA	Juglandaceae	NA	Pterocarya fraxinifolia	Pterocarya fraxinifolia				Corrales-Hamed-Yousefzadeh-Neka-2
UFL_102303_P01_WE03	Absent	Fagales	NA	NA	Juglandaceae	NA	Pterocarya fraxinifolia	Pterocarya fraxinifolia				Corrales-Hamed-Yousefzadeh-Asalem4
UFL_102303_P01_WE04	Absent	Fagales	NA	NA	Juglandaceae	NA	Pterocarya hupehensis	Pterocarya hupehensis				Corrales-Yi-Gang-Song-14784
UFL_102303_P01_WE05	Absent	Fagales	NA	NA	Juglandaceae	NA	Pterocarya hupehensis	Pterocarya hupehensis				Corrales-Yi-Gang-Song-14609
UFL_102303_P01_WH10	Absent	Fagales	NA	NA	Juglandaceae	NA	Pterocarya hupehensis	Pterocarya hupehensis				Corrales-Stone-4067
UFL_102303_P01_WD08	Absent	Fagales	NA	NA	Juglandaceae	NA	Pterocarya macroptera	Pterocarya macroptera				Corrales-Yi-Gang-Song-14938-3
UFL_102303_P01_WD09	Absent	Fagales	NA	NA	Juglandaceae	NA	Pterocarya macroptera	Pterocarya macroptera				Corrales-Yi-Gang-Song-14938-2
UFL_102303_P01_WD10	Absent	Fagales	NA	NA	Juglandaceae	NA	Pterocarya macroptera	Pterocarya macroptera				Corrales-Yi-Gang-Song-14938-1
UFL_102303_P01_WD11	Absent	Fagales	NA	NA	Juglandaceae	NA	Pterocarya rhoifolia	Pterocarya rhoifolia				Corrales-Hitoshi-Sakio-2
UFL_102303_P01_WD12	Absent	Fagales	NA	NA	Juglandaceae	NA	Pterocarya rhoifolia	Pterocarya rhoifolia				Corrales-Hitoshi-Sakio-101
UFL_102303_P01_WE01	Absent	Fagales	NA	NA	Juglandaceae	NA	Pterocarya rhoifolia	Pterocarya rhoifolia				Corrales-Hitoshi-Sakio-102
UFL_102303_P01_WH02	Absent	Fagales	NA	NA	Juglandaceae	NA	Pterocarya rhoifolia	Pterocarya rhoifolia				Corrales-Stone-4068
UFL_102303_P01_WD02	Absent	Fagales	NA	NA	Juglandaceae	NA	Pterocarya stenoptera	Pterocarya stenoptera				Corrales-Yi-Gang-Song-14671-8
UFL_102303_P01_WD03	Absent	Fagales	NA	NA	Juglandaceae	NA	Pterocarya stenoptera	Pterocarya stenoptera				Corrales-Yi-Gang-Song-16429
UFL_102303_P01_WD04	Absent	Fagales	NA	NA	Juglandaceae	NA	Pterocarya stenoptera	Pterocarya stenoptera				Corrales-Yi-Gang-Song-14671-6
UFL_102303_P01_WD05	Absent	Fagales	NA	NA	Juglandaceae	NA	Pterocarya tonkinensis	Pterocarya tonkinensis				Corrales-Yi-Gang-Song-15225-1
UFL_102303_P01_WD06	Absent	Fagales	NA	NA	Juglandaceae	NA	Pterocarya tonkinensis	Pterocarya tonkinensis				Corrales-Yi-Gang-Song-15225-2
UFL_102303_P01_WD07	Absent	Fagales	NA	NA	Juglandaceae	NA	Pterocarya tonkinensis	Pterocarya tonkinensis				Corrales-Yi-Gang-Song-15225-3
FMN_P085_WF08	Absent	Fagales	NA	NA	Juglandaceae	NA	Alfaroa guatemalensis	Alfaroa guatemalensis	(Standl.) L.O.Williams & A.R.Molina	CAS		7ee7407b-23f2-46bc-9a65-be6c2a26ef3b
KIB_P026_WE10	Absent	Fagales	NA	NA	Juglandaceae	NA	Alfaroa hondurensis	Alfaroa hondurensis	L.O.Williams ex W.E.Manning	TEXAS	Lundell 19774	049f9a6e-d71c-4d11-a193-236ad811f123
FMN_P085_WF07	Absent	Fagales	NA	NA	Juglandaceae	NA	Alfaroa manningii	Alfaroa manningii	J.Len	CAS		7ee45596-5271-45d0-8675-45822e777c2b
KIB_P026_WE09	Absent	Fagales	NA	NA	Juglandaceae	NA	Carya floridana	Carya floridana	Sarg.	TEXAS	Corogin TC85	049fcdda-d84d-44f1-98c9-f017b1fca42d
FMN_P001_WH03	Absent	Fagales	NA	NA	Juglandaceae	NA	Carya illinoinensis	Carya illinoinensis	(Wangenh.) K.Koch	CAS		7ee22e13-7c71-47ca-8614-ef6d12171bfe
KIB_P026_WE07	Absent	Fagales	NA	NA	Juglandaceae	NA	Carya pallida	Carya pallida	(Ashe) Engelm. & Graebn.	TEXAS	265705	0465997a-1781-497f-871b-814a37080885
KIB_P026_WE08	Absent	Fagales	NA	NA	Juglandaceae	NA	Carya texana	Carya texana	Buckley	TEXAS	479003	04a9e584-ff74-44eb-bec7-93dad168695b
FMN_P001_WB09	Absent	Fagales	NA	NA	Juglandaceae	NA	Engelhardia colebrookeana	Engelhardia colebrookeana	Lindl. ex Wall.	CAS		8b53cbe2-6072-44e5-aa32-7cfd33294e57
KIB_P020_WC06	Absent	Fagales	NA	NA	Juglandaceae	NA	Engelhardtia apoensis	Engelhardtia apoensis	Elmer ex Nagel	BRIT	Worthington 12959	55e2738d-b447-4560-bd6d-0dc73fb6f868
KIB_P026_WE05	Absent	Fagales	NA	NA	Juglandaceae	NA	Juglans australis	Juglans australis	Griseb.	TEXAS	Cuozzo 11.765	046c3cda-2565-40c7-b767-be4565a895cd
FMN_P001_WB06	Absent	Fagales	NA	NA	Juglandaceae	NA	Juglans californica	Juglans californica	S. Watson	CAS	101956	8b58d447-31d7-4826-b46e-50785d8238c1
KIB_P026_WE06	Absent	Fagales	NA	NA	Juglandaceae	NA	Juglans hirsuta	Juglans hirsuta	W.E. Manning	TEXAS	171376	22aa5f18-80b4-4547-93e5-9915ee119a8c
UFL_102303_P01_WG07	Absent	Fagales	NA	NA	Juglandaceae	NA	Rhoiptelea chiliantha	Rhoiptelea chiliantha				Corrales-20104-YN-Lu
KIB_P017_WG05	?	Caesalpinioideae	Caesalpinioideae	NA	Leguminosae	Abarema_Group	Afrocalliandra redacta	Potentilla pedata	Willd. ex Hornem.	USNH	1669267	03a577e6-1248-4fbf-b287-e2bd9a8153bb
FMN_P090_WH01	?	Papilionoideae	Papilionoideae	NA	Leguminosae	Amphimas	Amphimas ferrugineus	Amphimas ferrugineus	Pellegr.	NYBG	3196361	6ed0baaa-60fe-4467-9ade-017ba00832b5
FMN_P090_WH02	?	Papilionoideae	Papilionoideae	NA	Leguminosae	Amphimas	Amphimas pterocarpoides	Amphimas pterocarpoides	Harms	NYBG	3196362	6ecc77a7-511b-4184-87cd-d75f57c6527f
FMN_P072_WD01	?	Caesalpinioideae	Caesalpinioideae	NA	Leguminosae	Cassieae	Diptychandra aurantiaca	Diptychandra glabra	Benth.	NYBG	979717	9f16e82c-5949-411c-aad0-8bb244842b9c
FMN_P074_WA11	?	Caesalpinioideae	Caesalpinioideae	NA	Leguminosae	Cassieae	Diptychandra aurantiaca	Diptychandra aurantiaca	Tul.	NYBG	1281349	9eb79ed0-326f-46bb-8cb3-d062bbaf1715
FMN_P068_WH10	?	Caesalpinioideae	Caesalpinioideae	NA	Leguminosae	Peltophorum	Heteroflorum sclerocarpum	Heteroflorum sclerocarpum	M. Sousa	NYBG	3196850	70b464da-5d14-4588-a9f4-753ad07bcf4e
FMN_P093_WG04	?	Papilionoideae	Papilionoideae	NA	Leguminosae	Petaladenium	Petaladenium urceoliferum	Petaladenium urceoliferum	Ducke	MO		6656e630-04b7-4e30-b4e4-ac8876c9cfeb
FMN_P064_WC03	?	Caesalpinioideae	Caesalpinioideae	NA	Leguminosae	Cassieae	Sympetalandra densiflora	Sympetalandra densiflora	(Elmer) Steenis	NYBG	3196805	99de22f9-753e-4ef8-9a80-d92ecc771162
FMN_P092_WD02	?	Caesalpinioideae	Caesalpinioideae	NA	Leguminosae	Umtiza	Tetrapterocarpon geayi	Tetrapterocarpon geayi	Humbert	NY	3263184	1d83ce35-f15a-4533-9b84-d9b7ce22c7fa
FMN_P092_WD03	?	Caesalpinioideae	Caesalpinioideae	NA	Leguminosae	Umtiza	Tetrapterocarpon septentrionalis	Tetrapterocarpon septentrionalis	Du Puy & R.Rabev.	NY	3263183	1d8870c2-2ded-47a1-afe3-d8368bccdb72
FMN_P100_WH02	?	Caesalpinioideae	Caesalpinioideae	NA	Leguminosae	Abarema_Group	Viguieranthus ambongensis	Viguieranthus ambongensis	(R.Vig.) Villiers	MO		01b897ce-b867-4b5a-81e4-3c0a6de1f140
FMN_P100_WG07	?	Caesalpinioideae	Caesalpinioideae	NA	Leguminosae	Abarema_Group	Viguieranthus cylindricostachys	Viguieranthus cylindricostachys	Villiers	MO		01b8adc1-8321-4a73-80c1-7feda2d8df07
FMN_P100_WG08	?	Caesalpinioideae	Caesalpinioideae	NA	Leguminosae	Abarema_Group	Viguieranthus densinervus	Viguieranthus densinervus	Villiers	MO		01bec42e-7aa7-42b3-9488-e57696c40ad8
FMN_P100_WG10	?	Caesalpinioideae	Caesalpinioideae	NA	Leguminosae	Abarema_Group	Viguieranthus glaber	Viguieranthus glaber	Villiers	MO		01ddd41e-12c0-4cac-a490-fe0756e55a28
FMN_P102_WB11	?	Caesalpinioideae	Caesalpinioideae	NA	Leguminosae	Abarema_Group	Viguieranthus glandulosus	Viguieranthus glandulosus	Villiers	MO		01c01236-a2e5-4f5d-bfd6-7706959b1994
UFL_102303_P03_WG06	Absent	Caesalpinioideae	Caesalpinioideae	NA	Leguminosae	NA	Parkia nitida	Parkia nitida				NY-Santos-3353
UFL_102303_P03_WH02	Absent	Caesalpinioideae	Caesalpinioideae	NA	Leguminosae	Caesalpinieae	Pterolobium punctatum	Pterolobium punctatum				KUN-Gong-KC-0229
UFL_102303_P03_WG08	Absent	Caesalpinioideae	Caesalpinioideae	NA	Leguminosae	Cassieae	Senna spectabilis	Senna spectabilis				NY-Saldias-987
FMN_P040_WB10	Absent	Caesalpinioideae	Caesalpinioideae	NA	Leguminosae	Adenanthera_Group	Adenanthera intermedia	Adenanthera intermedia	Merr.		OS0056704	ca25d784-fdf0-4706-b90e-fc011c69a9be
FMN_P038_WG09	Absent	Caesalpinioideae	Caesalpinioideae	NA	Leguminosae	Adenanthera_Group	Adenanthera malayana	Adenanthera malayana	Kosterm.	NY	3379790	01df7b41-200b-4295-b38b-a44287623e1f
FMN_P038_WD08	Absent	Caesalpinioideae	Caesalpinioideae	NA	Leguminosae	Adenanthera_Group	Adenanthera microsperma	Adenanthera microsperma	Teijsm. & Binn.	NY	3379725	022b5bbf-60fd-4c6f-9c88-638dabf1c0e8
FMN_P038_WD09	Absent	Caesalpinioideae	Caesalpinioideae	NA	Leguminosae	Adenanthera_Group	Adenanthera pavonina	Adenanthera pavonina	L.	NY	40901	02276fa8-8d50-49f3-941f-e348a2ca2c55
FMN_P021_WA05	Absent	Cercidoideae	Cercidoideae	NA	Leguminosae	Cercideae	Adenolobus garipensis	Adenolobus garipensis	(E.Mey.) Torre & Hillc.	NYBG	764752	6fa18219-4958-4d75-8bf3-032fa909315c
FMN_P021_WA06	Absent	Detarioideae	Detarioideae	NA	Leguminosae	Afzelieae	Afzelia africana	Afzelia africana	Pers.	NYBG	3196352	6f93bea8-43f4-45ad-95f5-ecad63f13037
FMN_P021_WA07	Absent	Detarioideae	Detarioideae	NA	Leguminosae	Afzelieae	Afzelia bella	Afzelia bella	Harms	NYBG	3196353	6f66cc88-3583-4e9b-97ea-03b1d681def8
FMN_P090_WG11	Absent	Detarioideae	Detarioideae	NA	Leguminosae	Afzelieae	Afzelia bipindensis	Afzelia bipindensis	Harms	NYBG	3196355	6f4fb116-ff4f-4f3e-b8df-c9628851546e
FMN_P090_WG12	Absent	Detarioideae	Detarioideae	NA	Leguminosae	Afzelieae	Afzelia javanica	Afzelia javanica	(Miq.) J.Leonard	NYBG	3196359	6ef202b8-d973-477d-a597-19d5f5d1ebfa
FMN_P021_WB01	Absent	Detarioideae	Detarioideae	NA	Leguminosae	Afzelieae	Afzelia martabanica	Afzelia martabanica	(Prain) J.Leonard	NYBG	3196358	6f0d917f-82d3-4c53-bd22-29d7007b1121
FMN_P021_WA10	Absent	Detarioideae	Detarioideae	NA	Leguminosae	Afzelieae	Afzelia parviflora	Afzelia bracteata	Benth.	NYBG	3196356	6f361e6b-2f53-48d6-a16d-d908ddf435a4
FMN_P021_WA12	Absent	Detarioideae	Detarioideae	NA	Leguminosae	Afzelieae	Afzelia xylocarpa	Afzelia xylocarpa	(Kurz) Craib	NYBG	3196357	6f2982de-88a8-4e40-bb06-2876dddd1297
FMN_P093_WE07	Absent	Papilionoideae	Papilionoideae	NA	Leguminosae	Aldina	Aldina heterophylla	Aldina heterophylla	Benth.	FLAS		e8c0e4f1-741f-44f1-8334-6dbd4d37907e
KIB_P026_WH07	Absent	Papilionoideae	Papilionoideae	NA	Leguminosae	Aldina	Aldina insignis	Aldina insignis	(Benth.) Endl.	F	1001487	a8eace90-11cf-4713-a586-e0e24dd6e7c4
KIB_P026_WH11	Absent	Papilionoideae	Papilionoideae	NA	Leguminosae	Aldina	Aldina latifolia	Aldina latifolia	Benth.	F	1489496	a8f56a0c-b20b-4558-bd04-779a40c3c237
KIB_P026_WH06	Absent	Papilionoideae	Papilionoideae	NA	Leguminosae	Aldina	Aldina macrophylla	Aldina macrophylla	Benth.	F	1489495	aa585849-18ae-4b9d-8ddc-f419b435adba
KIB_P026_WH05	Absent	Papilionoideae	Papilionoideae	NA	Leguminosae	Aldina	Aldina occidentalis	Aldina occidentalis	Ducke	F	1165728	aa981655-5346-408f-bdba-f4bde0cc2103
FMN_P067_WF01	Absent	Papilionoideae	Papilionoideae	NA	Leguminosae	Alexa	Alexa confusa	Alexa superba	R.S. Cowan	NY	3570085	de587ff9-4986-4415-9a6c-fa693b6338be
FMN_P064_WH04	Absent	Papilionoideae	Papilionoideae	NA	Leguminosae	Alexa	Alexa grandiflora	Alexa grandiflora	Ducke	NY	1301990	dd312e73-8075-4cc2-9ba4-c52a6f7b0f8d
FMN_P069_WD02	Absent	Papilionoideae	Papilionoideae	NA	Leguminosae	Alexa	Alexa imperatricis	Alexa imperatricis	(R.H.Schomb.) Baill.	NY	3570084	de5acce2-3918-45ec-a423-380e7ea0aa42
KIB03_P007_WH12	Absent	Papilionoideae	Papilionoideae	NA	Leguminosae	Alexa	Alexa wachenheimii	Alexa wachenheimii	Benoist	NY	3570087	de469aed-5743-4d1a-976d-b2884ad1252c
FMN_P021_WB02	Absent	Detarioideae	Detarioideae	NA	Leguminosae	Amherstieae	Amherstia nobilis	Amherstia nobilis	Wall.	NY	3196363	6ebc3e35-da4e-48a1-a737-af6302a372bf
FMN_P090_WH03	Absent	Dialioideae_and_Duparquetioideae	Dialioideae	NA	Leguminosae	Androcalymma	Androcalymma glabrifolium	Androcalymma glabrifolium	Dwyer	NYBG	1099451	6e958a06-e875-4580-962b-aa6aa2196950
FMN_P084_WC02	Absent	Papilionoideae	Papilionoideae	NA	Leguminosae	Angylocalyx	Angylocalyx braunii	Angylocalyx braunii	Harms	MO		107511ab-d234-4644-b4b2-594d53800972
FMN_P084_WC03	Absent	Papilionoideae	Papilionoideae	NA	Leguminosae	Angylocalyx	Angylocalyx oligophyllus	Angylocalyx oligophyllus	(Baker) Baker f.	MO		10742e99-d935-4906-ada3-82d2d5294933
FMN_P084_WA10	Absent	Papilionoideae	Papilionoideae	NA	Leguminosae	Angylocalyx	Angylocalyx pynaertii	Angylocalyx pynaertii	De Wild.	MO	MO-2980416	10720c9b-24c4-4614-8b35-ab3ad07755d5
FMN_P084_WA09	Absent	Papilionoideae	Papilionoideae	NA	Leguminosae	Angylocalyx	Angylocalyx schumannianus	Angylocalyx schumannianus	Taub.	MO		106b755a-14cb-40b1-b3d2-ce1958836443
FMN_P086_WC07	Absent	Papilionoideae	Papilionoideae	NA	Leguminosae	Angylocalyx	Angylocalyx talbotii	Angylocalyx talbotii	Hutch. & Dalziel	MO	MO-2971422	106ed720-6d72-4d43-87d8-4a55f3b6cf2c
FMN_P069_WG10	Absent	Detarioideae	Detarioideae	NA	Leguminosae	Amherstieae	Annea afzelii	Hymenostegia afzelii	(Oliv.) Harms	NYBG	3196855	74848846-78f6-4be8-a2a2-5890216d6fff
FMN_P021_WB03	Absent	Detarioideae	Detarioideae	NA	Leguminosae	Amherstieae	Anthonotha acuminata	Anthonotha acuminata			3196364	6e85d2fb-0b08-4216-ac5e-5ba0903c8a80
FMN_P099_WE02	Absent	Detarioideae	Detarioideae	NA	Leguminosae	Amherstieae	Anthonotha brieyi	Anthonotha brieyi	(De Wild.) J.Leonard	MO		09e2398a-b0d9-4954-b2d8-84d4d8aa54af
FMN_P021_WB05	Absent	Detarioideae	Detarioideae	NA	Leguminosae	Amherstieae	Anthonotha crassifolia	Anthonotha crassifolia	(Baill.) J.Leonard	NYBG	3196365	6e777fef-98d2-466d-ace2-f83861ae3673
FMN_P021_WB07	Absent	Detarioideae	Detarioideae	NA	Leguminosae	Amherstieae	Anthonotha gilletii	Anthonotha gilletii	(De Wild.) J.Leonard	NYBG	3196367	6e5d49b4-8240-47d1-ae8e-b7ed63c3e505
FMN_P021_WB09	Absent	Detarioideae	Detarioideae	NA	Leguminosae	Amherstieae	Anthonotha macrophylla	Anthonotha macrophylla	P.Beauv.	NYBG	3196369	6e1ef0fd-0166-42d4-9dba-75969f5b1337
FMN_P114_WB04	Absent	Detarioideae	Detarioideae	NA	Leguminosae	Amherstieae	Anthonotha noldeae	Anthonotha noldeae	(Rossberg) Exell & Hillc.	NYBG	3196932	7d8e1e57-a064-4f52-a628-96cd859d10f9
FMN_P021_WB10	Absent	Detarioideae	Detarioideae	NA	Leguminosae	Amherstieae	Anthonotha pynaertii	Anthonotha pynaertii	(De Wild.) Exell & Hillc.	NYBG	3196370	6e0e2be0-cd44-4fbf-994b-4008f179edc3
FMN_P043_WH03	Absent	Detarioideae	Detarioideae	NA	Leguminosae	Amherstieae	Aphanocalyx cynometroides	Aphanocalyx cynometroides	Oliv.	MO		08fb626b-e210-48d9-bed2-0c8c1a6e9db4
FMN_P062_WD07	Absent	Detarioideae	Detarioideae	NA	Leguminosae	Amherstieae	Aphanocalyx heitzii	Aphanocalyx heitzii	(Pellegr.) Wieringa	NYBG	3196941	852edef7-2285-4a19-8c67-dafca649bf5f
FMN_P041_WF04	Absent	Detarioideae	Detarioideae	NA	Leguminosae	Amherstieae	Aphanocalyx ledermannii	Aphanocalyx ledermannii	(Harms) Wieringa	MO		08f4aae8-01e9-4caa-8ee3-6bddff43fa61
FMN_P110_WE12	Absent	Detarioideae	Detarioideae	NA	Leguminosae	Amherstieae	Aphanocalyx microphyllus	Aphanocalyx microphyllus	(Harms) Wieringa	NYBG	3196943	84e7645f-2fe5-4f73-bb47-f5dbdf7a2f6b
FMN_P044_WA03	Absent	Detarioideae	Detarioideae	NA	Leguminosae	Amherstieae	Aphanocalyx richardsiae	Aphanocalyx richardsiae	(J.Leonard) Wieringa	MO		08f06d96-5518-4767-ba66-a694a548d5cc
FMN_P041_WG03	Absent	Detarioideae	Detarioideae	NA	Leguminosae	Amherstieae	Aphanocalyx trapnellii	Aphanocalyx trapnellii	(J.Leonard) Wieringa	MO		08f04fa2-3c9d-4e65-aed8-c1d8c42adb34
FMN_P090_WG10	Absent	Dialioideae_and_Duparquetioideae	Dialioideae	NA	Leguminosae	Apuleia	Apuleia leiocarpa	Apuleia leiocarpa	(Vogel) J.F.Macbr.	NYBG	1738416	6dd53900-a506-49ae-aa74-4a0dbe7154a3
FMN_P021_WA08	Absent	Caesalpinioideae	Caesalpinioideae	NA	Leguminosae	Tachigali	Arapatiella emarginata	Arapatiella emarginata	Cowan	NYBG	573339	6dabe6ba-3d80-4d92-aa4d-50a46897db14
FMN_P021_WB04	Absent	Caesalpinioideae	Caesalpinioideae	NA	Leguminosae	Tachigali	Arapatiella psilophylla	Arapatiella psilophylla	(Harms) Cowan	NYBG	886901	6dab90fd-f930-4a4e-a437-e8f6106b6558
FMN_P098_WF09	Absent	Caesalpinioideae	Caesalpinioideae	NA	Leguminosae	Caesalpinieae	Arquita mimosifolia	Caesalpinia mimosifolia	Griseb.	NYBG	3196604	496258be-e29b-4139-9d2a-5d9d588bced6
FMN_P085_WC05	Absent	Caesalpinioideae	Caesalpinioideae	NA	Leguminosae	Caesalpinieae	Arquita trichocarpa	Caesalpinia trichocarpa	Griseb.	NYBG	3196607	48fcb925-384b-422f-ab17-f112bbc2fe89
KIB_P002_WH05	Absent	Caesalpinioideae	Caesalpinioideae	NA	Leguminosae	Caesalpinieae	Arquita trichocarpa	Arquita trichocarpa		NY	3758002	0663e039-535b-4617-9a05-0c315fd04474
FMN_P090_WG04	Absent	Detarioideae	Detarioideae	NA	Leguminosae	Detarieae	Augouardia letestui	Augouardia letestui	Pellegr.	NYBG	3196373	6d4af142-027b-4170-a05f-52219983ccb4
FMN_P090_WG02	Absent	Detarioideae	Detarioideae	NA	Leguminosae	Detarieae	Baikiaea robynsii	Baikiaea robynsii	Ghesq.	NYBG	3196376	6d3839ff-09b5-45b1-a7f2-9df35bd4e13a
FMN_P023_WG08	Absent	Papilionoideae	Papilionoideae	NA	Leguminosae	Sophoreae	Balsamocarpon brevifolium	Sophora microphylla	Aiton	FLAS 62082		196f8ba8-12b8-4088-9cdc-84f85ab4e705
FMN_P090_WG01	Absent	Caesalpinioideae	Caesalpinioideae	NA	Leguminosae	Caesalpinieae	Balsamocarpon brevifolium	Balsamocarpon brevifolium	Clos	NYBG	3196377	6d2a9e25-fc46-45e1-b2d2-fe1a556f1903
KIB_P003_WA10	Absent	Cercidoideae	Cercidoideae	NA	Leguminosae	Bauhinieae	Barklya syringifolia	Barklya syringifolia	F.Muell.	ZR		1c36fa44-bb60-4708-a865-ac5b8db8d412
FMN_P020_WH12	Absent	Detarioideae	Detarioideae	NA	Leguminosae	Barnebydendreae	Barnebydendron riedelii	Barnebydendron riedelii	(Tul.) J.H. Kirkbr.	NYBG	85452	6d27728d-f3e7-40b3-ade0-5dabce566f62
FMN_P090_WF12	Absent	Dialioideae_and_Duparquetioideae	Dialioideae	NA	Leguminosae	Baudouinia	Baudouinia fluggeiformis	Baudouinia fluggeiformis	Baill.	NYBG	3196379	6cd665c8-3c9d-4e25-a483-5a64c468fdcc
FMN_P083_WB09	Absent	Dialioideae_and_Duparquetioideae	Dialioideae	NA	Leguminosae	Baudouinia	Baudouinia louvelii	Baudouinia louvelii	R.Vig.	NYBG	3196380	6cd298e0-e0b4-4b80-9783-d20173d1f3e4
FMN_P090_WF11	Absent	Dialioideae_and_Duparquetioideae	Dialioideae	NA	Leguminosae	Baudouinia	Baudouinia rouxevillei	Baudouinia rouxevillei	H.Perrier	NYBG	3196381	6cb11d69-8a7d-4b76-8d03-0b5e46746afd
FMN_P012_WD08	Absent	Cercidoideae	Cercidoideae	NA	Leguminosae	Bauhinieae	Bauhinia acreana	Bauhinia acreana	Harms	NYBG	3196418	6968e879-b202-455a-964a-9b1c4d8da018
FMN_P012_WD01	Absent	Cercidoideae	Cercidoideae	NA	Leguminosae	Bauhinieae	Bauhinia acuruana	Bauhinia acuruana	Moric.	NYBG	2530208	69600834-cbda-426a-aa6c-cb6d2364e63f
FMN_P022_WH11	Absent	Cercidoideae	Cercidoideae	NA	Leguminosae	Bauhinieae	Bauhinia andrieuxii	Bauhinia andrieuxii	Hemsl.	NYBG	3196389	6ba3a718-b63c-4f36-91f6-9d8d0be7a94a
FMN_P022_WH10	Absent	Cercidoideae	Cercidoideae	NA	Leguminosae	Bauhinieae	Bauhinia angulata	Bauhinia angulata			3196390	6b654f71-0067-4b38-9023-647ed8311399
FMN_P098_WF07	Absent	Cercidoideae	Cercidoideae	NA	Leguminosae	Bauhinieae	Bauhinia angulosa	Bauhinia angulosa	Vogel	NYBG	585670	68e83f7c-2e2b-4b98-8b51-76042bae2648
FMN_P008_WC07	Absent	Cercidoideae	Cercidoideae	NA	Leguminosae	Bauhinieae	Bauhinia argentinensis	Bauhinia argentinensis	Burkart	NYBG	3196419	68de4677-0873-4353-b5e6-babf8cad983c
FMN_P012_WE02	Absent	Cercidoideae	Cercidoideae	NA	Leguminosae	Bauhinieae	Bauhinia augustii	Bauhinia augustii	Harms	NYBG	3196420	68d77969-6a60-4079-be76-8629a04854e4
FMN_P012_WF06	Absent	Cercidoideae	Cercidoideae	NA	Leguminosae	Bauhinieae	Bauhinia bauhinioides	Bauhinia bauhinioides	(Mart.) J.F.Macbr.	NYBG	1514275	6979811b-9af8-4722-9e8b-d3b6ad85947e
FMN_P008_WC04	Absent	Cercidoideae	Cercidoideae	NA	Leguminosae	Bauhinieae	Bauhinia bohniana	Bauhinia bohniana	L.Chen	NYBG	2104390	5f9da110-926d-46ce-9841-e1c98ed58108
FMN_P091_WD08	Absent	Cercidoideae	Cercidoideae	NA	Leguminosae	Bauhinieae	Bauhinia bombaciflora	Bauhinia bombaciflora	Ducke	NYBG	1099531	6886c6cb-accd-42f9-87b2-4e689670ff29
FMN_P091_WD09	Absent	Cercidoideae	Cercidoideae	NA	Leguminosae	Bauhinieae	Bauhinia brevipes	Bauhinia brevipes	Vogel	NYBG	573377	68c26024-5b15-4f8b-978a-51b72ae219e0
FMN_P008_WC03	Absent	Cercidoideae	Cercidoideae	NA	Leguminosae	Bauhinieae	Bauhinia burchellii	Bauhinia burchellii	Benth.	NYBG	957950	6811eb49-36ca-4d09-8bd8-fa5950e3310e
FMN_P091_WG02	Absent	Cercidoideae	Cercidoideae	NA	Leguminosae	Bauhinieae	Bauhinia chapulhuacania	Bauhinia chapulhuacania	Wunderlin	NYBG	3196392	6b5f1f10-b6a4-400f-ab0e-4790ab2db11e
FMN_P022_WF01	Absent	Cercidoideae	Cercidoideae	NA	Leguminosae	Bauhinieae	Bauhinia cheilantha	Bauhinia cheilantha	(Bong.) Steud.	NYBG	778643	67eb1c48-55c7-4303-9a66-aa202306070f
FMN_P091_WD10	Absent	Cercidoideae	Cercidoideae	NA	Leguminosae	Bauhinieae	Bauhinia cinnamomea	Bauhinia cinnamomea	DC.	NYBG	3196422	67cdce54-788f-46f5-a2cb-afad1cabc66b
FMN_P022_WF02	Absent	Cercidoideae	Cercidoideae	NA	Leguminosae	Bauhinieae	Bauhinia conwayi	Bauhinia conwayi	Rusby	NYBG	3196423	6770fc5d-3c98-437b-95f4-b90b07e3d960
FMN_P022_WH09	Absent	Cercidoideae	Cercidoideae	NA	Leguminosae	Bauhinieae	Bauhinia cookii	Bauhinia cookii	Britton & Rose	NYBG	3196393	6b3000f4-dfc1-4ac0-81b0-ee53e7b39e31
FMN_P021_WA02	Absent	Cercidoideae	Cercidoideae	NA	Leguminosae	Bauhinieae	Bauhinia corniculata	Bauhinia corniculata	Benth.	NYBG	3196424	67bfa435-5290-4ba7-b55a-595033ff04be
FMN_P022_WH06	Absent	Cercidoideae	Cercidoideae	NA	Leguminosae	Bauhinieae	Bauhinia coulteri	Bauhinia platypetala	Benth.	NYBG	1802202	64e57c25-abb8-47bd-96c0-a89e0b6ac25d
FMN_P022_WH08	Absent	Cercidoideae	Cercidoideae	NA	Leguminosae	Bauhinieae	Bauhinia coulteri	Bauhinia coulteri	J.F.Macbr.	NYBG	3196394	6b24a9ad-0276-49ad-b2d3-2c635ded82b4
FMN_P090_WG07	Absent	Cercidoideae	Cercidoideae	NA	Leguminosae	Bauhinieae	Bauhinia curvula	Bauhinia curvula	Benth.	NYBG	957942	67301dea-0584-47f8-a08e-a65d68be308a
FMN_P022_WH07	Absent	Cercidoideae	Cercidoideae	NA	Leguminosae	Bauhinieae	Bauhinia deserti	Bauhinia deserti	(Britton & Rose) Lundell	NYBG	3196395	6b22b07f-d5db-4b56-b32d-dfb16c3fd3c8
FMN_P085_WC10	Absent	Cercidoideae	Cercidoideae	NA	Leguminosae	Bauhinieae	Bauhinia dubia	Bauhinia nitida	Benth.	NYBG	935781	653a777d-66ac-4ef8-b497-622dd8659fb5
FMN_P085_WA12	Absent	Cercidoideae	Cercidoideae	NA	Leguminosae	Bauhinieae	Bauhinia dumosa var. viscidula	Bauhinia viscidula	Harms	NYBG	958704	62934678-f4ec-4a60-8e0c-096029829cca
FMN_P022_WG06	Absent	Cercidoideae	Cercidoideae	NA	Leguminosae	Bauhinieae	Bauhinia excelsa	Bauhinia excelsa	(Miq.) Prain	NYBG	3196474	5e2511a8-fbbc-41a7-9ddd-b78f36632476
FMN_P021_WA04	Absent	Cercidoideae	Cercidoideae	NA	Leguminosae	Bauhinieae	Bauhinia flexuosa	Bauhinia flexuosa	Moric.	NYBG	573398	66b344b0-f7d0-4c12-b58c-50a3d0c1ded7
FMN_P014_WA03	Absent	Cercidoideae	Cercidoideae	NA	Leguminosae	Bauhinieae	Bauhinia foraminifer	Bauhinia foraminifer	Gagnep.	NYBG	3196499	5a793c53-2675-4d5c-b884-156f847ebac0
FMN_P020_WH08	Absent	Cercidoideae	Cercidoideae	NA	Leguminosae	Bauhinieae	Bauhinia forficata	Bauhinia divaricata	L.	NYBG	3196383	6b77145d-73a0-4105-be9f-3359dca43118
FMN_P023_WA03	Absent	Cercidoideae	Cercidoideae	NA	Leguminosae	Bauhinieae	Bauhinia forficata	Bauhinia forficata	Link	NYBG	3196384	6c165df7-483e-4bf1-ace9-815c90abe3f3
FMN_P022_WG12	Absent	Cercidoideae	Cercidoideae	NA	Leguminosae	Bauhinieae	Bauhinia fusconervis	Bauhinia fusconervis	D.Dietr.	NYBG	1096406	66911499-2421-4937-9547-442a20f65c58
FMN_P023_WA05	Absent	Cercidoideae	Cercidoideae	NA	Leguminosae	Bauhinieae	Bauhinia galpinii	Bauhinia galpinii	N.E.Br.	NYBG	3196397	6b1bfe8e-385d-4b62-b23c-e6ed7d03545b
FMN_P022_WH02	Absent	Cercidoideae	Cercidoideae	NA	Leguminosae	Bauhinieae	Bauhinia gardneri	Bauhinia gardneri	Benth.	NYBG	958017	668aa762-092d-4297-ab88-652069f0a32a
FMN_P012_WE01	Absent	Cercidoideae	Cercidoideae	NA	Leguminosae	Bauhinieae	Bauhinia grandidieri	Bauhinia grandidieri	Baill.	NYBG	3196446	61a8c892-7aa0-402a-945b-0bc4e65f499d
FMN_P116_WD06	Absent	Cercidoideae	Cercidoideae	NA	Leguminosae	Bauhinieae	Bauhinia grandifolia	Bauhinia grandifolia	D.Dietr.	NYBG	1099600	66808373-83d8-4265-8ecb-52e593af97e0
FMN_P012_WD12	Absent	Cercidoideae	Cercidoideae	NA	Leguminosae	Bauhinieae	Bauhinia grevei	Bauhinia grevei	Drake	NYBG	3196447	6194d657-1cbe-4ed8-a192-d25ba5056f3f
FMN_P012_WF09	Absent	Cercidoideae	Cercidoideae	NA	Leguminosae	Bauhinieae	Bauhinia hagenbeckii	Bauhinia hagenbeckii	Harms	NYBG	3196427	66549e1b-30cd-46ad-bd9d-e7f2a68b9ee2
FMN_P001_WE08	Absent	Cercidoideae	Cercidoideae	NA	Leguminosae	Bauhinieae	Bauhinia hildebrandtii	Bauhinia hildebrandtii	Vatke	NYBG	3196448	618c3bd7-e8c4-47b5-88c4-65e8d6eb4092
FMN_P040_WF10	Absent	Cercidoideae	Cercidoideae	NA	Leguminosae	Bauhinieae	Bauhinia hildebrandtii	Bauhinia hildebrandtii	Vatke	NYBG	3196448	618c3bd7-e8c4-47b5-88c4-65e8d6eb4092
FMN_P022_WF08	Absent	Cercidoideae	Cercidoideae	NA	Leguminosae	Bauhinieae	Bauhinia jenningsii	Bauhinia jenningsii	P.Wilson	NYBG	3196401	6ad6bfda-890d-4888-aa08-4ce73238590b
FMN_P091_WF01	Absent	Cercidoideae	Cercidoideae	NA	Leguminosae	Bauhinieae	Bauhinia jucunda	Bauhinia jucunda	Brandegee	NYBG	3196402	6ac5b198-0a0b-44a0-8716-cab63e0945d2
FMN_P091_WD06	Absent	Cercidoideae	Cercidoideae	NA	Leguminosae	Bauhinieae	Bauhinia longicuspis	Bauhinia longicuspis	Benth.	NYBG	1099523	68ceb35a-31a2-4d1d-8675-13e6c3b888ab
FMN_P020_WH06	Absent	Cercidoideae	Cercidoideae	NA	Leguminosae	Bauhinieae	Bauhinia longifolia	Bauhinia longifolia	(Bong.) Steud.	NYBG	1019441	6627da6d-3d5e-4247-995e-8f4a2fef7bf9
FMN_P091_WF11	Absent	Cercidoideae	Cercidoideae	NA	Leguminosae	Bauhinieae	Bauhinia longifolia	Bauhinia geminata	Vogel	NYBG	583607	6684afb8-96f3-4deb-80dd-b74686c0b7e7
FMN_P020_WH09	Absent	Cercidoideae	Cercidoideae	NA	Leguminosae	Bauhinieae	Bauhinia lunarioides	Bauhinia lunarioides	A. Gray ex S. Watson	NYBG	198109	6c5920b2-6002-471c-bfd8-d848c3ef5c98
FMN_P091_WE12	Absent	Cercidoideae	Cercidoideae	NA	Leguminosae	Bauhinieae	Bauhinia macranthera	Bauhinia macranthera	Hemsl.	NYBG	3196404	6a7f0824-15d8-46c4-a476-7ff4fbf311be
FMN_P098_WF06	Absent	Cercidoideae	Cercidoideae	NA	Leguminosae	Bauhinieae	Bauhinia madagascariensis	Bauhinia madagascariensis	Desv.	NYBG	3196451	60822296-3566-437e-8138-107dc7df5a38
FMN_P020_WH05	Absent	Cercidoideae	Cercidoideae	NA	Leguminosae	Bauhinieae	Bauhinia maximilianii	Bauhinia maximilianii	Benth.	NYBG	583701	65d87d4f-28cd-4100-bba2-07c034c0681e
FMN_P090_WF09	Absent	Cercidoideae	Cercidoideae	NA	Leguminosae	Bauhinieae	Bauhinia membranacea	Bauhinia membranacea	Benth.	NYBG	583702	65ce3b0a-2c85-4349-8420-b0b59899c841
FMN_P012_WF11	Absent	Cercidoideae	Cercidoideae	NA	Leguminosae	Bauhinieae	Bauhinia mollis	Bauhinia mollis	(Bong.) D.Dietr.	NYBG	3196429	659e174b-c411-483a-bb1b-5d641b58f367
FMN_P020_WF06	Absent	Cercidoideae	Cercidoideae	NA	Leguminosae	Bauhinieae	Bauhinia mombassae	Bauhinia loeseneriana	Harms		OS0027446	ce1ad400-f15d-4115-bf33-3cbeebc121cc
FMN_P116_WD04	Absent	Cercidoideae	Cercidoideae	NA	Leguminosae	Bauhinieae	Bauhinia monandra	Bauhinia monandra	Kurz	NYBG	2532355	6a5ddf9e-0b61-4ddb-b1a4-770727d0b0ed
FMN_P098_WF03	Absent	Cercidoideae	Cercidoideae	NA	Leguminosae	Bauhinieae	Bauhinia morondavensis	Bauhinia morondavensis	Du Puy & R.Rabev.	NYBG	3196452	604375ff-dc3f-46e5-aa75-d178569bf2b1
FMN_P012_WF10	Absent	Cercidoideae	Cercidoideae	NA	Leguminosae	Bauhinieae	Bauhinia multinervia	Bauhinia multinervia	(Kunth) DC.	NYBG	3196430	65963057-085a-4972-b7bd-ba75384d7adf
FMN_P013_WG06	Absent	Cercidoideae	Cercidoideae	NA	Leguminosae	Bauhinieae	Bauhinia natalensis	Bauhinia natalensis	Hook.	NYBG	3196453	602c30ae-0b15-4e71-a5e3-cd682452db70
FMN_P020_WH03	Absent	Cercidoideae	Cercidoideae	NA	Leguminosae	Bauhinieae	Bauhinia ovata	Bauhinia ovata	Vogel	NYBG	1801113	6531517b-97ae-4923-9219-461b7e44d8d4
FMN_P091_WE10	Absent	Cercidoideae	Cercidoideae	NA	Leguminosae	Bauhinieae	Bauhinia pansamalana	Bauhinia pansamalana	Donn.Sm.	NYBG	3196406	6a58aec2-7883-40da-9fcd-43d804ca99d8
FMN_P020_WH01	Absent	Cercidoideae	Cercidoideae	NA	Leguminosae	Bauhinieae	Bauhinia pentandra	Bauhinia pentandra	(Bong.) Steud.	NYBG	590223	64f7ca6e-ef1e-45d6-90fd-1902eb459ea2
FMN_P022_WF12	Absent	Cercidoideae	Cercidoideae	NA	Leguminosae	Bauhinieae	Bauhinia pes-caprae	Bauhinia pes-caprae	Cav.	NYBG	3196408	6a4f4cf4-b6a4-402d-8261-783cbe8e4877
FMN_P008_WC06	Absent	Cercidoideae	Cercidoideae	NA	Leguminosae	Bauhinieae	Bauhinia petersiana	Bauhinia petersiana	Bolle	NYBG	3196450	6139b4c7-e2ba-4f0b-a872-c454a6a02070
FMN_P020_WG11	Absent	Cercidoideae	Cercidoideae	NA	Leguminosae	Bauhinieae	Bauhinia pichinchensis	Bauhinia pichinchensis	Wunderlin	NYBG	3196431	64008a35-fade-4653-99ed-4c320a416ae5
FMN_P023_WA04	Absent	Cercidoideae	Cercidoideae	NA	Leguminosae	Bauhinieae	Bauhinia picta	Bauhinia picta	(Kunth) DC.	NYBG	3196432	64eb8422-0160-4923-8f50-e547a41d6f8c
FMN_P012_WD11	Absent	Cercidoideae	Cercidoideae	NA	Leguminosae	Bauhinieae	Bauhinia podopetala	Bauhinia podopetala	Baker	NYBG	3196455	60a6945e-824c-42a4-afd6-0b256700607c
FMN_P090_WF06	Absent	Cercidoideae	Cercidoideae	NA	Leguminosae	Bauhinieae	Bauhinia pottsii	Bauhinia pottsii	G.Don	NYBG	3196480	5cfceb79-43ee-434f-9503-9251ae71422c
FMN_P013_WG11	Absent	Cercidoideae	Cercidoideae	NA	Leguminosae	Bauhinieae	Bauhinia pringlei	Bauhinia pringlei	S.Watson	NYBG	3196410	6a266fc7-6e4d-4cb5-a38a-02fd17800e84
FMN_P013_WG05	Absent	Cercidoideae	Cercidoideae	NA	Leguminosae	Bauhinieae	Bauhinia pulchella	Bauhinia pulchella	Benth.	NYBG	573259	64af78b5-e36f-4e1b-8b05-1c1bd7c310ac
FMN_P022_WG04	Absent	Cercidoideae	Cercidoideae	NA	Leguminosae	Bauhinieae	Bauhinia purpurea	Bauhinia purpurea	L.	NYBG	3196411	69ddbc7d-9d1c-40fd-9656-c3e66210eeca
FMN_P023_WA01	Absent	Cercidoideae	Cercidoideae	NA	Leguminosae	Bauhinieae	Bauhinia ramosissima	Bauhinia ramosissima	Hemsl.	NYBG	3196386	6bf61c80-778b-4b73-8216-3dbb5b9a9367
FMN_P022_WG05	Absent	Cercidoideae	Cercidoideae	NA	Leguminosae	Bauhinieae	Bauhinia rubeleruziana	Bauhinia rubeleruziana	Donn.Sm.	NYBG	3196412	69d40288-0619-4a91-be5b-6801339414b2
FMN_P116_WC11	Absent	Cercidoideae	Cercidoideae	NA	Leguminosae	Bauhinieae	Bauhinia rubro-villosa	Bauhinia rubro-villosa	K.Larsen & S.S.Larsen	NYBG	3196479	5d322284-e1c6-413d-957d-ea208af2d111
FMN_P022_WH04	Absent	Cercidoideae	Cercidoideae	NA	Leguminosae	Bauhinieae	Bauhinia rufescens	Bauhinia rufescens	Lam.	NYBG	1184057	649ac901-7c0c-48bc-a364-38ef49fab77d
FMN_P012_WE09	Absent	Cercidoideae	Cercidoideae	NA	Leguminosae	Bauhinieae	Bauhinia saccocalyx	Bauhinia saccocalyx	Pierre	NYBG	3196487	5c216bc9-974b-4ca1-b4ed-bba36c23a8e9
FMN_P091_WF05	Absent	Cercidoideae	Cercidoideae	NA	Leguminosae	Bauhinieae	Bauhinia seleriana	Bauhinia seleriana	Harms	NYBG	3196414	69a06e0f-31fa-477d-9596-105d003b494e
FMN_P020_WG08	Absent	Cercidoideae	Cercidoideae	NA	Leguminosae	Bauhinieae	Bauhinia seminarioi	Bauhinia seminarioi	Eggers	NYBG	3196436	64320b29-8426-4f09-bbae-2ca18f72e375
FMN_P020_WG09	Absent	Cercidoideae	Cercidoideae	NA	Leguminosae	Bauhinieae	Bauhinia siqueiraei	Bauhinia siqueiraei	Ducke	NYBG	3196437	63f8da36-a556-499e-8d62-0b232397309e
FMN_P020_WG10	Absent	Cercidoideae	Cercidoideae	NA	Leguminosae	Bauhinieae	Bauhinia stenantha	Bauhinia stenantha	Diels	NYBG	3196438	63d3b104-f495-411e-bc8d-74dae8ffafa7
FMN_P020_WG07	Absent	Cercidoideae	Cercidoideae	NA	Leguminosae	Bauhinieae	Bauhinia subclavata	Bauhinia subclavata	Benth.	NYBG	1184148	6339a233-0ceb-47fd-9f90-63f884fd4750
FMN_P022_WG08	Absent	Cercidoideae	Cercidoideae	NA	Leguminosae	Bauhinieae	Bauhinia subrotundifolia	Bauhinia subrotundifolia	Cav.	NYBG	3196415	699d4d2e-90ca-4ba6-a3b0-79dbd0641646
FMN_P012_WE03	Absent	Cercidoideae	Cercidoideae	NA	Leguminosae	Bauhinieae	Bauhinia tarapotensis	Bauhinia baina	J.F.Macbr.	NYBG	755091	68d11229-5f07-40ca-a0ce-ee1f058afed6
FMN_P020_WG06	Absent	Cercidoideae	Cercidoideae	NA	Leguminosae	Bauhinieae	Bauhinia tarapotensis	Bauhinia tarapotensis	Benth.	NYBG	755093	631e1739-3099-4715-8281-2ccd41265228
FMN_P013_WG07	Absent	Cercidoideae	Cercidoideae	NA	Leguminosae	Bauhinieae	Bauhinia tessmannii	Bauhinia tessmannii	Harms	NYBG	3196440	62efbec2-b66c-4c24-b73b-5933ef01d12a
FMN_P022_WH12	Absent	Cercidoideae	Cercidoideae	NA	Leguminosae	Bauhinieae	Bauhinia tomentosa	Bauhinia tomentosa	L.	NYBG	3196387	6bde047d-9d79-4d83-8ae6-ecb461a21e5f
FMN_P085_WA11	Absent	Cercidoideae	Cercidoideae	NA	Leguminosae	Bauhinieae	Bauhinia touranensis	Bauhinia touranensis	Gagnep.	NYBG	3196488	5bf550ed-2795-4a69-8c86-3c305680dba3
FMN_P091_WF10	Absent	Cercidoideae	Cercidoideae	NA	Leguminosae	Bauhinieae	Bauhinia ungulata	Bauhinia ungulata	L.	NYBG	3196416	6998ef1c-aa0d-46ac-8879-a4260b853bc1
FMN_P022_WG09	Absent	Cercidoideae	Cercidoideae	NA	Leguminosae	Bauhinieae	Bauhinia unifolia	Bauhinia unifolia			3196417	698972ec-1b40-4e5f-9ea6-4a060faf14fa
FMN_P012_WD09	Absent	Cercidoideae	Cercidoideae	NA	Leguminosae	Bauhinieae	Bauhinia urbaniana	Bauhinia urbaniana	Schinz	NYBG	3196458	5fd7b1ee-2823-481e-b78d-1d26b163181a
FMN_P012_WE10	Absent	Cercidoideae	Cercidoideae	NA	Leguminosae	Bauhinieae	Bauhinia uruguayensis	Bauhinia uruguayensis	Benth.	NYBG	595092	629849bd-ee72-41a7-8d7d-d31d2a35a855
FMN_P020_WH10	Absent	Cercidoideae	Cercidoideae	NA	Leguminosae	Bauhinieae	Bauhinia variegata	Bauhinia variegata	L.	NYBG	201912	6c94998f-4a5b-4e51-8243-dba759cd01b2
FMN_P020_WH02	Absent	Cercidoideae	Cercidoideae	NA	Leguminosae	Bauhinieae	Bauhinia viridescens	Bauhinia viridescens	Desv.	NYBG	3196468	5ea5f487-e0cf-49fd-a0d4-7760436ead43
FMN_P022_WF05	Absent	Detarioideae	Detarioideae	NA	Leguminosae	Amherstieae	Berlinia auriculata	Berlinia auriculata	Benth.	NYBG	3196511	597e6be4-8f87-4882-a21f-ac222bf96395
FMN_P068_WB10	Absent	Detarioideae	Detarioideae	NA	Leguminosae	Amherstieae	Berlinia bisulcata	Microberlinia bisulcata	A.Chev.	NYBG	3196940	7ccf5e49-8080-425f-8f1a-1d7442fb86a2
FMN_P098_WE03	Absent	Detarioideae	Detarioideae	NA	Leguminosae	Amherstieae	Berlinia bracteosa	Berlinia bracteosa	Benth.	NYBG	3196512	58c9bf85-e6fd-44f9-ab94-6ebf5f387759
FMN_P042_WB04	Absent	Detarioideae	Detarioideae	NA	Leguminosae	Amherstieae	Berlinia brazzavillensis	Microberlinia brazzavillensis	A.Chev.	MO		09e7d302-bc13-41d5-b7a4-4cf99c72286d
FMN_P022_WF06	Absent	Detarioideae	Detarioideae	NA	Leguminosae	Amherstieae	Berlinia confusa	Berlinia confusa	Hoyle	NYBG	3196513	58bff4b7-d7c0-4593-a389-0ed1e9980b29
FMN_P085_WA05	Absent	Detarioideae	Detarioideae	NA	Leguminosae	Amherstieae	Berlinia craibiana	Berlinia craibiana	Baker f.	NYBG	3196459	5fa18783-f36b-4f64-b7a7-a636b3105822
FMN_P008_WC05	Absent	Detarioideae	Detarioideae	NA	Leguminosae	Amherstieae	Berlinia grandiflora	Berlinia grandiflora	(Vahl) Hutch. & Dalziel	NYBG	3196515	5886a8de-9196-4ea5-b242-faf7160af810
FMN_P022_WF09	Absent	Detarioideae	Detarioideae	NA	Leguminosae	Amherstieae	Berlinia occidentalis	Berlinia occidentalis	Keay	NYBG	3196516	586ddaf5-323a-4d5f-adb6-711b27fd3ef2
FMN_P091_WF08	Absent	Detarioideae	Detarioideae	NA	Leguminosae	Amherstieae	Berlinia tomentella	Berlinia tomentella	Keay	NYBG	3196518	5851db71-7620-4ef1-bae0-4884b5cd129f
FMN_P098_WD05	Absent	Caesalpinioideae	Caesalpinioideae	NA	Leguminosae	Caesalpinieae	Biancaea sappan	Caesalpinia sappan	L.	NYBG	3196587	4e1c88c2-9d2b-4100-b42e-7804c3537581
FMN_P032_WA10	Absent	Detarioideae	Detarioideae	NA	Leguminosae	Amherstieae	Bikinia coriacea	Bikinia coriacea	(Aubrev.) Wieringa	MO		6d8a4030-8910-43f8-8f9c-fad2477d31de
FMN_P096_WF06	Absent	Detarioideae	Detarioideae	NA	Leguminosae	Amherstieae	Bikinia durandii	Bikinia durandii	(F.Halle & Normand) Wieringa	MO		6d83c19a-761b-4903-9a7a-fc48b72bb6e0
FMN_P034_WF11	Absent	Detarioideae	Detarioideae	NA	Leguminosae	Amherstieae	Bikinia le-testui	Bikinia le-testui	(Pellegr.) Wieringa	MO		6d5c657e-fe51-486a-b8a2-dfd6c6e44588
FMN_P034_WF10	Absent	Detarioideae	Detarioideae	NA	Leguminosae	Amherstieae	Bikinia media	Bikinia media	Wieringa	MO		6d4ce474-20c2-4d6a-afff-a6e5c542ac0a
FMN_P096_WE11	Absent	Detarioideae	Detarioideae	NA	Leguminosae	Amherstieae	Bikinia pellegrinii	Bikinia pellegrinii	(A.Chev.) Wieringa	MO		6d45abc8-01c1-4914-a209-2f51f4c211e7
FMN_P076_WA07	Absent	Papilionoideae	Papilionoideae	NA	Leguminosae	Swartzieae	Bocoa prouacensis	Bocoa prouacensis	Aubl.	NY	3570322	a8c8d1fd-7dca-40de-9d41-4a5a112924c9
FMN_P115_WC05	Absent	Papilionoideae	Papilionoideae	NA	Leguminosae	Swartzieae	Bocoa viridiflora	Bocoa viridiflora	(Ducke) Cowan	NY	3570351	cdde042e-1688-4e48-9b84-17216cad072e
FMN_P022_WG07	Absent	Detarioideae	Detarioideae	NA	Leguminosae	Amherstieae	Brachystegia allenii	Brachystegia allenii	Burtt Davy & Hutch.	NYBG	3196519	583fb652-ef14-42f2-9994-3e00b094bfc1
FMN_P022_WG10	Absent	Detarioideae	Detarioideae	NA	Leguminosae	Amherstieae	Brachystegia boehmii	Brachystegia boehmii	Taub.	NYBG	3196520	582f981d-c9bd-4505-8bab-8600d3291b9a
FMN_P099_WD09	Absent	Detarioideae	Detarioideae	NA	Leguminosae	Amherstieae	Brachystegia bussei	Brachystegia bussei	Harms	MO		08e11b30-d894-4741-a5e6-286134ac43b6
FMN_P091_WE04	Absent	Detarioideae	Detarioideae	NA	Leguminosae	Amherstieae	Brachystegia eurycoma	Brachystegia eurycoma	Harms	NYBG	3196521	58269656-d652-4369-b539-aad89039d5be
FMN_P022_WH01	Absent	Detarioideae	Detarioideae	NA	Leguminosae	Amherstieae	Brachystegia floribunda	Brachystegia floribunda	Benth.	NYBG	3196522	5792def1-4039-4067-8248-8e314f5226f8
FMN_P022_WG11	Absent	Detarioideae	Detarioideae	NA	Leguminosae	Amherstieae	Brachystegia glaberrima	Brachystegia glaberrima	R.E.Fr.	NYBG	3196523	577d8266-bd69-4342-946c-a047a638cab3
FMN_P012_WF08	Absent	Detarioideae	Detarioideae	NA	Leguminosae	Amherstieae	Brachystegia laurentii	Brachystegia laurentii	(De Wild.) Hoyle	NYBG	3196525	57494975-2aa9-4a88-85b2-b492f7595902
FMN_P099_WH02	Absent	Detarioideae	Detarioideae	NA	Leguminosae	Amherstieae	Brachystegia leonensis	Brachystegia leonensis	Burtt Davy & Hutch.	MO		08df0d90-dd33-4987-9eef-6146c5071e71
FMN_P085_WC08	Absent	Detarioideae	Detarioideae	NA	Leguminosae	Amherstieae	Brachystegia longifolia	Brachystegia longifolia	Benth.	NYBG	3196526	5748d32f-0559-40db-84f2-3e96322a00df
FMN_P085_WC09	Absent	Detarioideae	Detarioideae	NA	Leguminosae	Amherstieae	Brachystegia manga	Brachystegia manga	De Wild.	NYBG	3196527	56cbd6b5-560c-4647-a1b1-5c8e9f938bbb
FMN_P085_WB07	Absent	Detarioideae	Detarioideae	NA	Leguminosae	Amherstieae	Brachystegia mildbraedii	Brachystegia mildbraedii	Harms	NYBG	3196529	56267d71-a3b3-494a-b60c-adafb0df8ab8
FMN_P012_WF02	Absent	Detarioideae	Detarioideae	NA	Leguminosae	Amherstieae	Brachystegia spiciformis	Brachystegia spiciformis	Benth.	NYBG	3196530	56214beb-85d2-4cfb-965f-33aeff0280e8
FMN_P098_WE10	Absent	Detarioideae	Detarioideae	NA	Leguminosae	Amherstieae	Brachystegia stipulata	Brachystegia stipulata	De Wild.	NYBG	3196532	558628e1-08ab-41fe-864c-0b76e009b6a7
FMN_P012_WF07	Absent	Detarioideae	Detarioideae	NA	Leguminosae	Amherstieae	Brachystegia tamarindoides	Brachystegia tamarindoides	Benth.	NYBG	3196533	55862502-d9e9-4f86-b874-aa6fc3697f4f
FMN_P098_WE07	Absent	Detarioideae	Detarioideae	NA	Leguminosae	Amherstieae	Brachystegia tamarindoides	Brachystegia wangermeeana	De Wild.	NYBG	3196535	557e1500-f1a8-4300-a70b-e7c35051c4ba
FMN_P012_WF01	Absent	Detarioideae	Detarioideae	NA	Leguminosae	Amherstieae	Brachystegia tamarindoides subsp. microphylla	Brachystegia microphylla	Harms	NYBG	3196528	5638b895-cc7e-495e-9151-8d939b3c1332
FMN_P012_WF03	Absent	Detarioideae	Detarioideae	NA	Leguminosae	Amherstieae	Brachystegia taxifolia	Brachystegia taxifolia	Harms	NYBG	3196531	559700de-7fa2-44dd-bf04-9d372cd125f6
FMN_P098_WE08	Absent	Detarioideae	Detarioideae	NA	Leguminosae	Amherstieae	Brachystegia utilis	Brachystegia utilis	Burtt Davy & Hutch.	NYBG	3196534	5582fa56-9977-46d1-a895-f38525a2ff61
FMN_P100_WH05	Absent	Detarioideae	Detarioideae	NA	Leguminosae	Detarieae	Brandzeia filicifolia	Brandzeia filicifolia	Baill.	MO		2dcd33c8-e6d8-497b-b7a3-31b869d30838
FMN_P012_WF04	Absent	Detarioideae	Detarioideae	NA	Leguminosae	Afzelieae	Brodriguesia santosii	Brodriguesia santosii	Cowan	NYBG	1019644	5555bf75-7d05-4f68-b48c-d97caa3f2c67
FMN_P012_WD03	Absent	Detarioideae	Detarioideae	NA	Leguminosae	Amherstieae	Brownea grandiceps	Brownea loretensis	Standl.	NYBG	1404811	54573d93-a341-45d9-8c0a-3a381ac0ab89
FMN_P012_WE05	Absent	Detarioideae	Detarioideae	NA	Leguminosae	Amherstieae	Brownea grandiceps	Brownea grandiceps	Jacq.	NYBG	42065	62527351-1c39-469a-8336-7c54e2ae8c8b
FMN_P098_WD06	Absent	Detarioideae	Detarioideae	NA	Leguminosae	Amherstieae	Brownea grandiceps	Brownea ariza	Benth.	NYBG	3196540	54c86ef3-3fc3-46a1-a4d7-a9e5dac152fc
FMN_P084_WH07	Absent	Detarioideae	Detarioideae	NA	Leguminosae	Amherstieae	Brownea longipedicellata	Brownea longipedicellata	Huber	NYBG	3196545	54578390-09c8-469b-bf15-e3fcacb2f1c8
FMN_P012_WE12	Absent	Detarioideae	Detarioideae	NA	Leguminosae	Amherstieae	Brownea macrophylla	Brownea macrophylla	Linden	NYBG	3196537	58157d5b-e67a-4ce5-bd2b-ee045b677e25
FMN_P098_WC11	Absent	Detarioideae	Detarioideae	NA	Leguminosae	Amherstieae	Brownea puberula	Brownea puberula	Little	NYBG	3196548	52a89335-2c65-4f7c-a783-32ab50d68aa2
FMN_P012_WE11	Absent	Detarioideae	Detarioideae	NA	Leguminosae	Amherstieae	Brownea rosa-de-monte	Brownea rosa-de-monte	Bergius	NYBG	3196538	580059be-d9f4-4eca-bdd7-65ddfad4d962
FMN_P021_WA01	Absent	Detarioideae	Detarioideae	NA	Leguminosae	Amherstieae	Brownea rosa-de-monte	Brownea coccinea	Jacq.	NYBG	88171	54d3bff7-baf8-40d9-8ac0-11f92a3bf76d
FMN_P012_WD07	Absent	Detarioideae	Detarioideae	NA	Leguminosae	Amherstieae	Brownea stenantha	Brownea stenantha	Britton & Killip	NYBG	3196550	55346977-9d1d-4e25-9e7c-ad3f75c8faf2
FMN_P022_WF03	Absent	Detarioideae	Detarioideae	NA	Leguminosae	Amherstieae	Browneopsis disepala	Browneopsis disepala	(Little) Klitg.	NYBG	3196554	53e995a6-b837-4a84-a8ee-ee2091420717
FMN_P012_WD02	Absent	Detarioideae	Detarioideae	NA	Leguminosae	Amherstieae	Browneopsis excelsa	Browneopsis excelsa	Pittier	NYBG	3196552	5407f854-d0d0-4bfe-8a9b-72ea34d1074f
FMN_P022_WF04	Absent	Detarioideae	Detarioideae	NA	Leguminosae	Amherstieae	Browneopsis ucayalina	Brownea ucayalina	(Huber) Ducke	NYBG	3196555	53abf2e3-ffe2-4936-92b0-ec7e61a19782
FMN_P040_WF11	Absent	Caesalpinioideae	Caesalpinioideae	NA	Leguminosae	Cassieae	Burkea africana	Burkea africana	Hook.	NYBG	211543	53a94b94-a912-4588-a4da-7b674569afc1
FMN_P083_WC01	Absent	Caesalpinioideae	Caesalpinioideae	NA	Leguminosae	Peltophorum	Bussea massaiensis	Bussea massaiensis	(Taub.) Harms	NYBG	3196556	53776a67-c3cd-4146-b914-3066adce737d
FMN_P091_WE06	Absent	Caesalpinioideae	Caesalpinioideae	NA	Leguminosae	Peltophorum	Bussea occidentalis	Bussea occidentalis	Hutch.	NYBG	3196557	533dcc99-c366-44ce-add1-44f1c00bdc51
FMN_P091_WF07	Absent	Caesalpinioideae	Caesalpinioideae	NA	Leguminosae	Peltophorum	Bussea perrieri	Bussea perrieri	R.Vig.	NYBG	3196558	5302cf27-b457-4cc1-a019-b6e4549a3d1c
FMN_P014_WA04	Absent	Papilionoideae	Papilionoideae	NA	Leguminosae	Phaseoleae	Butea buteiformis	Butea buteiformis	(Voigt) Mabb.	huh		fbe4e51c-ece0-46bd-84ef-7d5128281a4f
FMN_P083_WB11	Absent	Caesalpinioideae	Caesalpinioideae	NA	Leguminosae	Caesalpinieae	Caesalpinia angulata	Caesalpinia angulata	(Hook. & Arn.) Baill.	NYBG	3196593	4baa5757-a066-434c-ae57-689239b7de31
KIB03_P001_WE12	Absent	Caesalpinioideae	Caesalpinioideae	NA	Leguminosae	Caesalpinieae	Caesalpinia bahamensis	Caesalpinia bahamensis	Lam.	NYBG	2501878	4ca996da-bedb-4259-a94e-f1155e71d5c7
FMN_P098_WG08	Absent	Caesalpinioideae	Caesalpinioideae	NA	Leguminosae	Caesalpinieae	Caesalpinia cassioides	Caesalpinia cassioides	Willd.	NYBG	3196597	4ae9a0b6-cc26-4ce5-820b-fe143d5e302e
FMN_P091_WE07	Absent	Caesalpinioideae	Caesalpinioideae	NA	Leguminosae	Caesalpinieae	Caesalpinia crista	Caesalpinia crista	L.	NYBG	2724452	51e4390c-9160-4c32-a02a-8397a08dc7f2
FMN_P117_WF01	Absent	Caesalpinioideae	Caesalpinioideae	NA	Leguminosae	Caesalpinieae	Caesalpinia magnifoliolata	Caesalpinia magnifoliolata	F.P.Metcalf	NYBG	3196611	434953f5-ddaf-4777-b5d9-a7080e282147
FMN_P098_WC12	Absent	Caesalpinioideae	Caesalpinioideae	NA	Leguminosae	Caesalpinieae	Caesalpinia monensis	Caesalpinia monensis	Britton	NYBG	1007176	4c6183bb-fe11-4b2c-8106-910d3d15d3f9
FMN_P084_WH12	Absent	Caesalpinioideae	Caesalpinioideae	NA	Leguminosae	Caesalpinieae	Caesalpinia murifructa	Caesalpinia murifructa	Gillis & Proctor	NYBG	1515076	4be78943-22ac-4a6c-8e39-30429d89fc31
FMN_P098_WD08	Absent	Caesalpinioideae	Caesalpinioideae	NA	Leguminosae	Caesalpinieae	Caesalpinia pringlei	Caesalpinia pringlei	(Britton & Rose) Standl.	NYBG	3196585	4b6d992c-cc50-49d5-95bb-ce2f849f8e73
FMN_P098_WE05	Absent	Caesalpinioideae	Caesalpinioideae	NA	Leguminosae	Caesalpinieae	Caesalpinia pulcherrima	Caesalpinia pulcherrima	(L.) Sw.	NYBG	2724522	5107337f-bc3f-4e40-8676-1c71f121abda
FMN_P115_WB08	Absent	Caesalpinioideae	Caesalpinioideae	NA	Leguminosae	Caesalpinieae	Caesalpinia trothae	Caesalpinia trothae	Harms	NYBG	3196610	436f0c58-90c0-4bd3-a8b7-5c31f9bb266f
FMN_P075_WG01	Absent	Caesalpinioideae	Caesalpinioideae	NA	Leguminosae	Cassieae	Cassia abbreviata	Cassia abbreviata	Oliv.	NYBG	3196628	466a2dbe-792c-4617-a8fb-490a5704cce1
FMN_P075_WH01	Absent	Caesalpinioideae	Caesalpinioideae	NA	Leguminosae	Cassieae	Cassia afrofistula	Cassia afrofistula	Brenan	NYBG	1476610	4868a8c0-fe69-43df-8a9c-198bdcb6bfac
FMN_P074_WE09	Absent	Caesalpinioideae	Caesalpinioideae	NA	Leguminosae	Cassieae	Cassia bakeriana	Cassia bakeriana	Craib	NYBG	3196640	44a69525-8b2a-49af-a06b-04aba8c9ad78
FMN_P071_WG09	Absent	Caesalpinioideae	Caesalpinioideae	NA	Leguminosae	Cassieae	Cassia brewsteri	Cassia brewsteri	F.Muell.	NYBG	190626	4483bcab-4078-4faa-973b-0b431b6c5c0e
FMN_P043_WG11	Absent	Caesalpinioideae	Caesalpinioideae	NA	Leguminosae	Cassieae	Cassia burttii	Cassia burttii	Baker f.			099bfbb6-099a-488e-a1dd-beed916a7f61
FMN_P073_WC02	Absent	Caesalpinioideae	Caesalpinioideae	NA	Leguminosae	Cassieae	Cassia cowanii	Cassia cowanii	H.S.Irwin & Barneby	NYBG	1135311	473c4523-d067-42c0-890a-2918f226905d
FMN_P044_WC08	Absent	Caesalpinioideae	Caesalpinioideae	NA	Leguminosae	Cassieae	Cassia eremophila	Cassia eremophila	Vogel	MO		09816671-48bc-4d85-a2c7-38cd0688a480
FMN_P076_WD04	Absent	Caesalpinioideae	Caesalpinioideae	NA	Leguminosae	Cassieae	Cassia ferruginea	Cassia ferruginea	(Schrad.) DC.	NYBG	1096236	4723f4c9-610c-4110-b024-aeb3981ff90f
FMN_P076_WE03	Absent	Caesalpinioideae	Caesalpinioideae	NA	Leguminosae	Cassieae	Cassia fistula	Cassia fistula	L.	NYBG	1476613	47ffb3b2-beb6-4f02-88c8-23993f00db74
FMN_P076_WE02	Absent	Caesalpinioideae	Caesalpinioideae	NA	Leguminosae	Cassieae	Cassia grandis	Cassia grandis	L.f.	NYBG	554619	47835ecf-7277-4e27-a49b-4c36208cbc40
FMN_P073_WC05	Absent	Caesalpinioideae	Caesalpinioideae	NA	Leguminosae	Cassieae	Cassia hintonii	Cassia hintonii	Sandwith	NYBG	554628	47786300-0642-4a57-93f4-23cccb4b1fa1
FMN_P043_WH07	Absent	Caesalpinioideae	Caesalpinioideae	NA	Leguminosae	Cassieae	Cassia javanica subsp. renigera	Cassia renigera	Benth.	MO		09a45d98-601b-47d0-9eb0-a5a747ff7142
FMN_P114_WB05	Absent	Caesalpinioideae	Caesalpinioideae	NA	Leguminosae	Cassieae	Cassia leiandra	Cassia moschata	Kunth	NYBG	3075974	4767a7bf-9a58-44f5-93d6-cd92ef81b471
FMN_P115_WB07	Absent	Caesalpinioideae	Caesalpinioideae	NA	Leguminosae	Cassieae	Cassia leptophylla	Cassia leptophylla	Vogel	NYBG	1476620	4799174c-bd23-4eb5-89f2-035dd95ce54f
FMN_P043_WH06	Absent	Caesalpinioideae	Caesalpinioideae	NA	Leguminosae	Cassieae	Cassia mannii	Cassia mannii	Oliv.	MO		09995601-cfcf-4816-81ec-3a735a0d4641
FMN_P115_WB06	Absent	Caesalpinioideae	Caesalpinioideae	NA	Leguminosae	Cassieae	Cassia midas	Cassia midas	H.S.Irwin & Barneby	NYBG	1477023	46da7414-ee34-4dae-b42c-b42c14615e52
FMN_P115_WB02	Absent	Caesalpinioideae	Caesalpinioideae	NA	Leguminosae	Cassieae	Cassia roxburghii	Cassia roxburghii	DC.	NYBG	1476622	478a6fe9-fedd-4971-af22-f4beb608927d
FMN_P114_WG10	Absent	Caesalpinioideae	Caesalpinioideae	NA	Leguminosae	Cassieae	Cassia rubriflora	Cassia rubriflora	Ducke	NYBG	1551578	46adba42-52c4-4ee1-a973-1feedd1edec6
FMN_P071_WC06	Absent	Caesalpinioideae	Caesalpinioideae	NA	Leguminosae	Cassieae	Cassia sieberiana	Cassia javanica	L.	NYBG	1476614	47ea81b6-13f6-4087-b74f-09c94b5edaec
FMN_P115_WD01	Absent	Caesalpinioideae	Caesalpinioideae	NA	Leguminosae	Cassieae	Cassia sieberiana	Cassia sieberiana	DC.	NYBG	3196636	451d6e3f-c01c-4b0a-a96d-ae9ea86307f0
FMN_P114_WG11	Absent	Caesalpinioideae	Caesalpinioideae	NA	Leguminosae	Cassieae	Cassia spruceana	Cassia spruceana	Benth.	NYBG	1477117	46a7d023-3335-45ae-818e-abf1baa2f55b
FMN_P041_WG04	Absent	Caesalpinioideae	Caesalpinioideae	NA	Leguminosae	Cassieae	Cassia thyrsoidea	Cassia thyrsoidea	Brenan	MO		098e7a40-7b65-4dc7-92d5-0b463a5fc87a
KIB_P017_WG04	Absent	Caesalpinioideae	Caesalpinioideae	NA	Leguminosae	Abarema_Group	Cathormion umbellatum	Potentilla leucopolitana	P.J.Mll.	USNH	2543883	014d6109-99e2-4708-9cbf-817112f3f883
FMN_P098_WD11	Absent	Caesalpinioideae	Caesalpinioideae	NA	Leguminosae	Caesalpinieae	Cenostigma bracteosum	Caesalpinia bracteosa	Tul.	NYBG	1552806	4b595423-3533-477e-ab6a-cc28cd97bd36
FMN_P085_WC04	Absent	Caesalpinioideae	Caesalpinioideae	NA	Leguminosae	Caesalpinieae	Cenostigma eriostachys	Caesalpinia eriostachys	Benth.	NYBG	3196565	501f18e8-5898-46b3-8958-da88c7650c55
FMN_P085_WA10	Absent	Caesalpinioideae	Caesalpinioideae	NA	Leguminosae	Caesalpinieae	Cenostigma gaumeri	Caesalpinia gaumeri	Greenm.	NYBG	3196568	4fff4ba2-d0cf-4c83-bedb-d8d7170e9940
FMN_P098_WG02	Absent	Caesalpinioideae	Caesalpinioideae	NA	Leguminosae	Caesalpinieae	Cenostigma laxiflorum	Caesalpinia laxiflora	Tul.	NYBG	593343	49f32539-ad65-452d-bb8f-2bd2089ddabc
FMN_P076_WB09	Absent	Caesalpinioideae	Caesalpinioideae	NA	Leguminosae	Caesalpinieae	Cenostigma macrophyllum	Cenostigma gardnerianum	Tul.	NYBG	981730	43ef7127-b3a2-4c12-aca4-2f51a9febaf7
FMN_P076_WB12	Absent	Caesalpinioideae	Caesalpinioideae	NA	Leguminosae	Caesalpinieae	Cenostigma macrophyllum	Cenostigma macrophyllum	Tul.	NYBG	958720	43dc5202-9994-4f33-8a15-687f42705ae4
FMN_P098_WF11	Absent	Caesalpinioideae	Caesalpinioideae	NA	Leguminosae	Caesalpinieae	Cenostigma marginatum	Caesalpinia marginata	Tul.	NYBG	958930	49c3cb98-58d9-4f1c-baf1-ee6868bfce7d
FMN_P098_WF12	Absent	Caesalpinioideae	Caesalpinioideae	NA	Leguminosae	Caesalpinieae	Cenostigma microphyllum	Caesalpinia microphylla	G.Don	NYBG	2687016	496eae5a-c0b0-4468-97c1-3738edf20c2d
FMN_P110_WE10	Absent	Caesalpinioideae	Caesalpinioideae	NA	Leguminosae	Caesalpinieae	Cenostigma pellucidum	Caesalpinia pellucida	Vogel	NYBG	1561202	93af801b-a601-420c-8c84-1a13341eda4c
FMN_P098_WF08	Absent	Caesalpinioideae	Caesalpinioideae	NA	Leguminosae	Caesalpinieae	Cenostigma pyramidale	Caesalpinia pyramidalis	Tul.	NYBG	1738348	493d19bd-348f-4230-af7f-0ec5a57a4801
KIB_P003_WB07	Absent	Caesalpinioideae	Caesalpinioideae	NA	Leguminosae	Poincianella	Cenostigma pyramidale	Poincianella pyramidalis		ZR		096832fb-6366-44ca-8e38-aea5bb19084c
FMN_P074_WD12	Absent	Caesalpinioideae	Caesalpinioideae	NA	Leguminosae	Umtiza	Ceratonia siliqua	Ceratonia siliqua	L.	NYBG	40481	43c913c7-3ae5-427e-b420-6d734e001c44
FMN_P063_WH12	Absent	Cercidoideae	Cercidoideae	NA	Leguminosae	Cercideae	Cercis canadensis	Cercis canadensis	L.	NYBG	2724633	3e51df85-e32a-41e0-822a-df6ee72b140c
FMN_P115_WD05	Absent	Cercidoideae	Cercidoideae	NA	Leguminosae	Cercideae	Cercis canadensis var. texensis	Cercis occidentalis	A.Gray	NYBG	2724852	3e491da3-7c06-439d-a02b-b07bbc7034de
FMN_P069_WB03	Absent	Cercidoideae	Cercidoideae	NA	Leguminosae	Cercideae	Cercis chinensis	Cercis chinensis	Bunge	NYBG	3196648	3e0a67b8-b8d3-4ef4-ab89-feb5cd20964e
FMN_P069_WG03	Absent	Cercidoideae	Cercidoideae	NA	Leguminosae	Cercideae	Cercis glabra	Cercis glabra	Pamp.	NYBG	1288404	3e006d96-f724-4ef4-9946-3ee557678a51
FMN_P069_WG02	Absent	Cercidoideae	Cercidoideae	NA	Leguminosae	Cercideae	Cercis griffithii	Cercis griffithii	Boiss.	NYBG	3196650	3ffbc2c9-1669-4eb9-8cc1-42459e7f2065
FMN_P113_WD05	Absent	Cercidoideae	Cercidoideae	NA	Leguminosae	Cercideae	Cercis racemosa	Cercis racemosa	Oliv.	NYBG	3196651	3ff16130-432a-434f-956d-77600f7fec46
FMN_P113_WB02	Absent	Cercidoideae	Cercidoideae	NA	Leguminosae	Cercideae	Cercis siliquastrum	Cercis siliquastrum	L.	NYBG	3196647	3e391010-6b22-414f-8bee-1c1a0e504581
KIB_P027_WD04	Absent	Papilionoideae	Papilionoideae	NA	Leguminosae	Adesmia	Chaetocalyx longiflora	Chaetocalyx longiflora	Benth. ex A. Gray	F	872025	b50351b6-a14c-49e5-8386-3358821b8c61
FMN_P073_WC03	Absent	Caesalpinioideae	Caesalpinioideae	NA	Leguminosae	Cassieae	Chamaecrista barbata	Chamaecrista barbata	(Nees & Mart.) H.S.Irwin & Barn	NYBG	471798	39e83a70-9cda-45b1-8b3d-9b20b9348daf
FMN_P114_WE01	Absent	Caesalpinioideae	Caesalpinioideae	NA	Leguminosae	Cassieae	Chamaecrista eitenorum	Chamaecrista eitenorum	(H.S.Irwin & Barneby) H.S.Irwin	NYBG	960176	37c05768-a672-4eb8-9ad6-8fee786471ae
FMN_P117_WF02	Absent	Caesalpinioideae	Caesalpinioideae	NA	Leguminosae	Cassieae	Chamaecrista glaziovii	Chamaecrista glaziovii	(Harms) H.S.Irwin & Barneby	NYBG	960293	326f51fc-36b2-406c-a8e3-ab1b299db6af
FMN_P114_WB06	Absent	Caesalpinioideae	Caesalpinioideae	NA	Leguminosae	Cassieae	Chamaecrista nomame	Chamaecrista nomame	(Sieber) H.Ohashi	NYBG	3196638	44341da1-01d7-4788-8b45-9457a95b80b6
FMN_P115_WE01	Absent	Caesalpinioideae	Caesalpinioideae	NA	Leguminosae	Cassieae	Chamaecrista polymorpha	Chamaecrista polymorpha	(Harms) H.S.Irwin & Barneby	NYBG	978645	2de9ee7a-d8b5-4c5d-bc37-b29d2a3edcf5
FMN_P020_WH07	Absent	Cercidoideae	Cercidoideae	NA	Leguminosae	Bauhinieae	Cheniella corymbosa	Bauhinia corymbosa	Roxb.	NYBG	3196382	6c2ef022-a509-47d8-a236-989f2a8d2356
FMN_P012_WF12	Absent	Cercidoideae	Cercidoideae	NA	Leguminosae	Bauhinieae	Cheniella glauca	Bauhinia glauca	(Benth.) Benth.	NYBG	3196465	5f3bc02c-16d9-4a36-8861-5a300c989503
FMN_P068_WH08	Absent	Papilionoideae	Papilionoideae	NA	Leguminosae	Cladrastis	Cladrastis delavayi	Cladrastis delavayi	(Franch.) Prain	huh		eaa2b0a3-f540-468a-9ce7-de04c6274acc
FMN_P093_WC06	Absent	Papilionoideae	Papilionoideae	NA	Leguminosae	Cladrastis	Cladrastis kentukea	Cladrastis kentukea	(Dum.Cours.) Rudd	FLAS	FLAS 214063	e9e1e27a-9b4a-4e4a-98e4-b66198eb2b14
FMN_P068_WH04	Absent	Papilionoideae	Papilionoideae	NA	Leguminosae	Cladrastis	Cladrastis platycarpa	Cladrastis platycarpa	(Maxim.) Makino	huh		eaa248f3-ab63-44ce-ba8d-9345b77fafa9
FMN_P068_WH12	Absent	Papilionoideae	Papilionoideae	NA	Leguminosae	Cladrastis	Cladrastis sikokiana	Cladrastis sikokiana	(Makino) Makino	huh		ea88d3dd-2e05-4eea-84ad-d5dcb2edd59d
FMN_P017_WG02	Absent	Detarioideae	Detarioideae	NA	Leguminosae	Detarieae	Colophospermum mopane	Colophospermum mopane	(Benth.) Leonard	NYBG	211514	1eece5ba-6c05-4695-90d1-7b69f344f2d3
FMN_P089_WA11	Absent	Caesalpinioideae	Caesalpinioideae	NA	Leguminosae	Peltophorum	Colvillea racemosa	Colvillea racemosa	Bojer	NYBG	3196664	1ef8de6f-92d8-4f35-9c7f-838e4f124921
FMN_P089_WA06	Absent	Caesalpinioideae	Caesalpinioideae	NA	Leguminosae	Peltophorum	Conzattia multiflora	Conzattia multiflora	(Robinson) Standl.	NYBG	3196663	1f0fc820-ccd0-4199-b35f-bc735eaeb38a
FMN_P089_WA05	Absent	Caesalpinioideae	Caesalpinioideae	NA	Leguminosae	Peltophorum	Conzattia sericea	Conzattia sericea	Standl.	NYBG	3196665	1f2b47f8-2550-4e5d-8d0d-2ede60a2a2ae
FMN_P089_WA01	Absent	Detarioideae	Detarioideae	NA	Leguminosae	Detarieae	Copaifera aromatica	Copaifera aromatica	Dwyer	NYBG	3196675	1f516842-74d3-4bca-bf4c-0f1bc5a61ded
FMN_P001_WD11	Absent	Detarioideae	Detarioideae	NA	Leguminosae	Detarieae	Copaifera baumiana	Copaifera baumiana	Harms		OS0026760	e59983ec-25ba-479d-89f0-6f3d38dde835
FMN_P088_WH11	Absent	Detarioideae	Detarioideae	NA	Leguminosae	Detarieae	Copaifera camibar	Copaifera camibar	Poveda, Zamora & Sanchez	NYBG	3196666	22373774-aa68-4b70-acf7-335bbb43509c
FMN_P088_WH09	Absent	Detarioideae	Detarioideae	NA	Leguminosae	Detarieae	Copaifera coriacea	Copaifera coriacea	Mart.	NYBG	1015501	22a632bb-da0d-4fb9-b3b1-50994fc3cfe3
FMN_P088_WH03	Absent	Detarioideae	Detarioideae	NA	Leguminosae	Detarieae	Copaifera depilis	Copaifera depilis	Dwyer	NYBG	2063080	22971ba0-3a10-4d8e-8881-5c85beaaa6e9
FMN_P083_WC02	Absent	Detarioideae	Detarioideae	NA	Leguminosae	Detarieae	Copaifera duckei	Copaifera duckei	Dwyer	NYBG	1738391	25fd3e02-9223-48b0-ace7-a91a197a78e1
FMN_P088_WH08	Absent	Detarioideae	Detarioideae	NA	Leguminosae	Detarieae	Copaifera duckei	Copaifera cearensis	Ducke	NYBG	1144315	22bbda24-4090-4841-99df-fbeb78551137
KIB03_P002_WC07	Absent	Detarioideae	Detarioideae	NA	Leguminosae	Detarieae	Copaifera glycycarpa	Copaifera glycycarpa	Ducke	NYBG	3097560	23dd9d19-1d1e-4c39-b6e0-9655ed3ca148
KIB03_P002_WC06	Absent	Detarioideae	Detarioideae	NA	Leguminosae	Detarieae	Copaifera guyanensis	Copaifera guyanensis	Desf.	NYBG	1161556	23d7ad31-3941-4a40-930c-2fe3f16ef722
KIB03_P002_WC05	Absent	Detarioideae	Detarioideae	NA	Leguminosae	Detarieae	Copaifera langsdorffii	Copaifera langsdorffii	Desf.	NYBG	2703521	239bc9cb-6b36-4cba-9080-3346a814911b
FMN_P090_WD02	Absent	Detarioideae	Detarioideae	NA	Leguminosae	Detarieae	Copaifera lucens	Copaifera lucens	Dwyer	NYBG	2636705	23737243-3577-41d9-aed0-caa51331f056
FMN_P090_WD01	Absent	Detarioideae	Detarioideae	NA	Leguminosae	Detarieae	Copaifera luetzelburgii	Copaifera luetzelburgii	Harms	NYBG	470906	23690779-dc07-4efc-89dc-229d7699195c
FMN_P090_WC12	Absent	Detarioideae	Detarioideae	NA	Leguminosae	Detarieae	Copaifera magnifolia	Copaifera magnifolia	Dwyer	NYBG	470926	230e5e04-0a69-41b4-9811-eef00c94689a
KIB03_P002_WC03	Absent	Detarioideae	Detarioideae	NA	Leguminosae	Detarieae	Copaifera majorina	Copaifera majorina	Dwyer	NYBG	298258	24722be6-ada0-4303-ba5c-4413519c0e73
FMN_P090_WC10	Absent	Detarioideae	Detarioideae	NA	Leguminosae	Detarieae	Copaifera malmei	Copaifera malmei	Harms	NYBG	1921662	24fe7fab-ef46-4b83-bee9-4da37037e024
KIB03_P002_WC04	Absent	Detarioideae	Detarioideae	NA	Leguminosae	Detarieae	Copaifera marginata	Copaifera marginata	Benth.	NYBG	470699	2485f6f5-65f8-4e6c-a8bd-344a20e5bae1
FMN_P088_WH07	Absent	Detarioideae	Detarioideae	NA	Leguminosae	Detarieae	Copaifera martii	Copaifera martii	Hayne	NYBG	979732	229ad127-bb63-4ecf-9168-496185b25222
FMN_P090_WC02	Absent	Detarioideae	Detarioideae	NA	Leguminosae	Detarieae	Copaifera mildbraedii	Copaifera mildbraedii	Harms	NYBG	3196672	1f958b2e-c275-48d5-8546-f22ee7729427
KIB03_P002_WC02	Absent	Detarioideae	Detarioideae	NA	Leguminosae	Detarieae	Copaifera multijuga	Copaifera multijuga	Hayne	NYBG	2144634	24fb2a43-987a-48d7-8f68-f5b19a2cefee
FMN_P090_WC11	Absent	Detarioideae	Detarioideae	NA	Leguminosae	Detarieae	Copaifera oblongifolia	Copaifera oblongifolia	Mart.	NYBG	2063044	24055912-f0b7-4bd5-ae69-59bb817f8f72
FMN_P090_WC08	Absent	Detarioideae	Detarioideae	NA	Leguminosae	Detarieae	Copaifera officinalis	Copaifera officinalis	L.	NYBG	3196669	24b87d61-c6cc-476b-881b-1d3ebd1dac4f
FMN_P088_WH10	Absent	Detarioideae	Detarioideae	NA	Leguminosae	Detarieae	Copaifera panamensis	Copaifera panamensis	(Britton & Rose) Standl.	NYBG	3196667	22e52e60-5a85-43aa-b11a-282ce2c32001
FMN_P090_WC09	Absent	Detarioideae	Detarioideae	NA	Leguminosae	Detarieae	Copaifera paupera	Copaifera paupera	(Herzog) Dwyer	NYBG	3196668	24e85e8d-7ca1-4a76-b1d9-066b7ed06fd6
FMN_P090_WC07	Absent	Detarioideae	Detarioideae	NA	Leguminosae	Detarieae	Copaifera piresii	Copaifera piresii	Ducke	NYBG	2062965	24b3cac5-5a2b-4aa0-a062-f3a50c77c955
FMN_P116_WC10	Absent	Detarioideae	Detarioideae	NA	Leguminosae	Detarieae	Copaifera rondonii	Copaifera rondonii	Hoehne	NYBG	2063020	25e8c9be-cb34-4afc-83d4-c454ac9c215c
FMN_P090_WC05	Absent	Detarioideae	Detarioideae	NA	Leguminosae	Detarieae	Copaifera sabulicola	Copaifera sabulicola	J.A.S.Costa & L.P. Queiroz	NYBG	470923	25bd5610-7598-400a-ad50-20173717b937
FMN_P090_WC04	Absent	Detarioideae	Detarioideae	NA	Leguminosae	Detarieae	Copaifera salikounda	Copaifera salikounda	Heckel	NYBG	3196671	1f7ca958-41a5-450d-b96a-afb542059823
FMN_P090_WC03	Absent	Detarioideae	Detarioideae	NA	Leguminosae	Detarieae	Copaifera trapezifolia	Copaifera trapezifolia	Hayne	NYBG	1921755	1faa5338-370c-4f07-a192-83ca17bd1ddd
FMN_P101_WA03	Absent	Caesalpinioideae	Caesalpinioideae	NA	Leguminosae	Caesalpinieae	Cordeauxia edulis	Cordeauxia edulis	Hemsl.	MO		2db8763f-c066-4425-b4d4-b2116cfb6151
FMN_P083_WB01	Absent	Papilionoideae	Papilionoideae	NA	Leguminosae	Cordyla	Cordyla africana	Cordyla africana	Lour.		OS0026761	e598ad5a-662b-48da-aea0-6de6f07d5b6e
FMN_P097_WE09	Absent	Papilionoideae	Papilionoideae	NA	Leguminosae	Cordyla	Cordyla densiflora	Cordyla densiflora	Milne-Redh.	MO		bd2c111d-2c16-4e05-94d0-7ea2b6c53701
FMN_P096_WD03	Absent	Papilionoideae	Papilionoideae	NA	Leguminosae	Cordyla	Cordyla pinnata	Cordyla pinnata	(A.Rich.) Milne-Redh.			bd8c2108-e296-473a-917f-48a01dacadcc
FMN_P098_WE12	Absent	Caesalpinioideae	Caesalpinioideae	NA	Leguminosae	Caesalpinieae	Coulteria cubensis	Caesalpinia violacea	(Mill.) Standl.	NYBG	201237	50c62ccf-71a3-4965-b3e5-93f1273d050b
FMN_P085_WA08	Absent	Caesalpinioideae	Caesalpinioideae	NA	Leguminosae	Caesalpinieae	Coulteria mollis	Caesalpinia mollis	(Kunth) Spreng.	NYBG	3196576	4ecfdedf-2aff-47f0-a7ab-ee63096c28ed
FMN_P085_WB04	Absent	Caesalpinioideae	Caesalpinioideae	NA	Leguminosae	Caesalpinieae	Coulteria platyloba	Caesalpinia platyloba	S.Watson	NYBG	3147484	4b31f7a9-bf2f-4691-8497-70ea100aa849
KIB_P003_WA09	Absent	Caesalpinioideae	Caesalpinioideae	NA	Leguminosae	Caesalpinieae	Coulteria platyloba	Coulteria platyloba	(S. Watson) N. Zamora	ZR		095fe9cb-2f69-4fc6-ba79-c4b2e44c1ccc
FMN_P085_WB11	Absent	Caesalpinioideae	Caesalpinioideae	NA	Leguminosae	Caesalpinieae	Coulteria pumila	Caesalpinia pumila	(Britton & Rose) F.J.Herm.	NYBG	3196569	4ffd708c-bed8-4b24-a7b6-d742b1f2f346
FMN_P098_WD02	Absent	Caesalpinioideae	Caesalpinioideae	NA	Leguminosae	Caesalpinieae	Coulteria velutina	Caesalpinia velutina	(Britton & Rose) Standl.	NYBG	3147481	4d2ce517-f99a-48c4-885f-7c7510b1b918
FMN_P020_WD01	Absent	Detarioideae	Detarioideae	NA	Leguminosae	Amherstieae	Crudia acuminata	Crudia lacus	Standl. & Steyerm.	NYBG	3196679	1ff4b03c-7d40-4298-a706-4bfe6bbe03e3
FMN_P020_WD02	Absent	Detarioideae	Detarioideae	NA	Leguminosae	Amherstieae	Crudia acuminata	Crudia choussyana	(Standl.) Standl.	NYBG	3196678	1fe5696a-7fea-4b65-b385-e3e1e9646dec
FMN_P020_WD03	Absent	Detarioideae	Detarioideae	NA	Leguminosae	Amherstieae	Crudia acuminata	Crudia acuminata	Benth.	NYBG	3196677	1fc152b5-6393-4819-acb0-16dbd6bdcec3
FMN_P020_WC09	Absent	Detarioideae	Detarioideae	NA	Leguminosae	Amherstieae	Crudia aequalis	Crudia aequalis	Ducke	NYBG	3196680	2040f57e-8fec-497c-903a-f60f20aca91a
FMN_P020_WC10	Absent	Detarioideae	Detarioideae	NA	Leguminosae	Amherstieae	Crudia amazonica	Crudia amazonica	Benth.	NYBG	2692428	20607fc5-9ea9-4484-a428-a912e016fba4
FMN_P020_WC11	Absent	Detarioideae	Detarioideae	NA	Leguminosae	Amherstieae	Crudia blancoi	Crudia spicata	(Aubl.) Willd.	NYBG	1514841	2031341d-df7b-484e-837a-3d205fcc463a
FMN_P020_WC08	Absent	Detarioideae	Detarioideae	NA	Leguminosae	Amherstieae	Crudia bracteata	Crudia bracteata	Benth.	NYBG	3196682	20ac1891-83e6-4cf6-b7de-7ae5a537af11
FMN_P090_WD03	Absent	Detarioideae	Detarioideae	NA	Leguminosae	Amherstieae	Crudia caudata	Crudia caudata	Prain	NYBG	3196692	2a416cf3-c433-4985-a653-5e6da063c2b4
FMN_P020_WD06	Absent	Detarioideae	Detarioideae	NA	Leguminosae	Amherstieae	Crudia chrysantha	Crudia chrysantha	(Pierre) K.Schum.	NYBG	3196693	2a21e90e-0ad0-495b-bbc0-02f1598b071f
FMN_P020_WC12	Absent	Detarioideae	Detarioideae	NA	Leguminosae	Amherstieae	Crudia glaberrima	Crudia glaberrima	(Steud.) J.F.Macbr.	NYBG	1514839	200f5e4b-946c-48ee-ae57-aee7aa3d931f
FMN_P090_WB12	Absent	Detarioideae	Detarioideae	NA	Leguminosae	Amherstieae	Crudia glaberrima	Crudia oblonga	Benth.	NYBG	1098036	209bbe15-3026-423e-a80f-e94745fce82c
FMN_P020_WD07	Absent	Detarioideae	Detarioideae	NA	Leguminosae	Amherstieae	Crudia gracilis	Crudia gracilis	Prain	NYBG	3196694	2503819c-4016-4bb7-8fca-1bb6eae2a3fe
FMN_P090_WE03	Absent	Detarioideae	Detarioideae	NA	Leguminosae	Amherstieae	Crudia harmsiana	Crudia harmsiana	De Wild.	NYBG	3196685	21d5b149-76f2-44b1-9f22-b7d5f1ca236e
FMN_P020_WD09	Absent	Detarioideae	Detarioideae	NA	Leguminosae	Amherstieae	Crudia laurentii	Crudia laurentii	De Wild.	NYBG	3196688	22b9aa40-800b-4613-b536-7abca9ac4124
FMN_P020_WD08	Absent	Detarioideae	Detarioideae	NA	Leguminosae	Amherstieae	Crudia senegalensis	Crudia senegalensis	Benth.	NYBG	3196689	22af2439-220b-4f83-8940-44cb41fd7b12
FMN_P020_WE04	Absent	Detarioideae	Detarioideae	NA	Leguminosae	Amherstieae	Crudia tomentosa	Crudia tomentosa	(Aubl.) J.F.Macbr.	NYBG	1182007	208db294-86bf-45c1-9769-9d97a3cb1d73
FMN_P046_WD03	Absent	Caesalpinioideae	Caesalpinioideae	NA	Leguminosae	Unassigned	Cylicodiscus gabunensis	Cylicodiscus gabunensis	Harms	MO		fdd10a7e-9152-463c-bdd3-7a6226e0ea3d
FMN_P017_WE11	Absent	Detarioideae	Detarioideae	NA	Leguminosae	Amherstieae	Cynometra alexandri	Cynometra alexandri	C.H.Wright	NYBG	3196704	2758117c-944c-4eeb-822d-d95ac17c16a1
FMN_P017_WE10	Absent	Detarioideae	Detarioideae	NA	Leguminosae	Amherstieae	Cynometra ananta	Cynometra ananta	Hutch. & Dalziel	NYBG	3196705	275046f0-6fed-41e3-b6d4-a46c81ca9f9d
FMN_P017_WE09	Absent	Detarioideae	Detarioideae	NA	Leguminosae	Amherstieae	Cynometra aurita	Cynometra aurita	R.Vig.	NYBG	3196706	27389888-d87b-4285-8cb6-57560755ab57
FMN_P090_WE06	Absent	Detarioideae	Detarioideae	NA	Leguminosae	Amherstieae	Cynometra bauhiniifolia	Cynometra bauhiniifolia	Benth.	NYBG	3196702	261be443-42a6-40e3-96dd-e0fab279046e
FMN_P017_WG10	Absent	Detarioideae	Detarioideae	NA	Leguminosae	Amherstieae	Cynometra cauliflora	Cynometra cauliflora	L.	NYBG	3196721	29640cd2-df07-46da-9e65-f51b91aa1bcb
FMN_P017_WE04	Absent	Detarioideae	Detarioideae	NA	Leguminosae	Amherstieae	Cynometra commersoniana	Cynometra commersoniana	(DC.) Baill.	NYBG	3196707	2714e559-21df-4528-aac8-5d6bc6823a2b
FMN_P017_WE05	Absent	Detarioideae	Detarioideae	NA	Leguminosae	Amherstieae	Cynometra hankei	Cynometra hankei	Harms	NYBG	3196709	27b5950e-6be4-4bad-a964-835fdf6c726d
FMN_P089_WB03	Absent	Detarioideae	Detarioideae	NA	Leguminosae	Amherstieae	Cynometra inaequifolia	Cynometra inaequifolia	A.Gray	NYBG	3196723	290d9fd3-17c2-4df9-8de2-7e2295fe227f
FMN_P020_WE09	Absent	Detarioideae	Detarioideae	NA	Leguminosae	Amherstieae	Cynometra insularis	Cynometra insularis	A.C.Sm.	NYBG	3196725	29af346b-c8a8-4850-b050-6eb0d780ce24
FMN_P003_WB05	Absent	Detarioideae	Detarioideae	NA	Leguminosae	Amherstieae	Cynometra longicuspis	Cynometra longicuspis	Ducke	CAS		184906c2-e1d2-4347-a57d-3be0c9aab30e
FMN_P017_WE12	Absent	Detarioideae	Detarioideae	NA	Leguminosae	Amherstieae	Cynometra lujae	Cynometra lujae	De Wild.	NYBG	3196713	27fc24c5-fb20-416e-bb2b-6a8384de190e
FMN_P017_WF01	Absent	Detarioideae	Detarioideae	NA	Leguminosae	Amherstieae	Cynometra lyallii	Cynometra lyallii	Baker	NYBG	3196715	2835981e-ed59-4058-b31e-d6d431ad698d
FMN_P017_WF04	Absent	Detarioideae	Detarioideae	NA	Leguminosae	Amherstieae	Cynometra madagascariensis	Cynometra madagascariensis	Baill.	NYBG	3196716	2832e23d-c96e-4a20-84ad-9a4ad133fd89
FMN_P020_WE08	Absent	Detarioideae	Detarioideae	NA	Leguminosae	Amherstieae	Cynometra malaccensis	Cynometra malaccensis	Meeuwen	NYBG	3196728	29efbfe7-aadc-45a3-b68b-dcf6fd063145
FMN_P089_WB01	Absent	Detarioideae	Detarioideae	NA	Leguminosae	Amherstieae	Cynometra mannii	Cynometra mannii	Oliv.	NYBG	3196719	291e3abe-eddf-4e67-8e45-2cd90092ad52
FMN_P020_WE12	Absent	Detarioideae	Detarioideae	NA	Leguminosae	Amherstieae	Cynometra marginata	Cynometra marginata	Benth.	NYBG	3196703	2602acec-fd54-473a-998c-6cf657cb3e46
FMN_P020_WE07	Absent	Detarioideae	Detarioideae	NA	Leguminosae	Amherstieae	Cynometra mirabilis	Cynometra mirabilis	Meeuwen	NYBG	3196729	29daec4f-60d9-4756-87c0-599858540b31
FMN_P002_WF07	Absent	Detarioideae	Detarioideae	NA	Leguminosae	Amherstieae	Cynometra oaxacana	Cynometra oaxacana	Brandegee	CAS	397961	1843f7ba-dee8-4a98-b79d-74de37c22304
FMN_P017_WG11	Absent	Detarioideae	Detarioideae	NA	Leguminosae	Amherstieae	Cynometra oddonii	Cynometra oddonii	De Wild.	NYBG	3196722	29329a78-d5f5-4317-9bf4-3abdf9783b00
FMN_P017_WG12	Absent	Detarioideae	Detarioideae	NA	Leguminosae	Amherstieae	Cynometra pedicellata	Cynometra pedicellata	De Wild.	NYBG	3196724	291a4441-c92b-4143-83b4-e62dc0ae5bfd
FMN_P090_WE05	Absent	Detarioideae	Detarioideae	NA	Leguminosae	Amherstieae	Cynometra pervilleana	Cynometra pervilleana	Baill.	NYBG	3196726	29f0fbba-f494-4998-82d6-b417f048b9d9
FMN_P020_WE01	Absent	Detarioideae	Detarioideae	NA	Leguminosae	Amherstieae	Cynometra ramiflora	Cynometra ramiflora	L.	NYBG	204875	2ae28c8e-4f94-4479-a32f-8524babd1a2d
FMN_P003_WA04	Absent	Detarioideae	Detarioideae	NA	Leguminosae	Amherstieae	Cynometra retusa	Cynometra retusa	Britton & Rose	CAS		1841528a-5529-456d-bf61-a9c629572225
FMN_P088_WE09	Absent	Detarioideae	Detarioideae	NA	Leguminosae	Amherstieae	Cynometra sakalava	Cynometra sakalava	Du Puy & R.Rabev.	NYBG	273760	27a4af57-6df7-4c60-a963-acbcf9bc410a
FMN_P088_WE10	Absent	Detarioideae	Detarioideae	NA	Leguminosae	Amherstieae	Cynometra schlechteri	Cynometra schlechteri	Harms	NYBG	3196710	27aba706-d263-49c8-a7e5-0168424d56bd
FMN_P017_WE07	Absent	Detarioideae	Detarioideae	NA	Leguminosae	Amherstieae	Cynometra sessiliflora	Cynometra sessiliflora	Harms	NYBG	3196712	27bde436-8163-46ee-a3a2-82d5d6912e1c
FMN_P090_WD12	Absent	Detarioideae	Detarioideae	NA	Leguminosae	Amherstieae	Cynometra simplicifolia	Cynometra simplicifolia	Harms	NYBG	3196733	2afedaad-0925-4c56-a2a3-f77d59291aa3
FMN_P017_WE08	Absent	Detarioideae	Detarioideae	NA	Leguminosae	Amherstieae	Cynometra suaheliensis	Cynometra suaheliensis	(Taub.) Baker f.	NYBG	3196714	287d72ee-4511-49c0-ae9a-0f8d29325ecd
FMN_P020_WD12	Absent	Detarioideae	Detarioideae	NA	Leguminosae	Amherstieae	Cynometra warburgii	Cynometra warburgii	Harms	NYBG	3196735	2adfbc54-fd5d-4b62-b3dc-d4dbbae969e8
FMN_P090_WD11	Absent	Detarioideae	Detarioideae	NA	Leguminosae	Detarieae	Daniellia ogea	Daniellia ogea	(Harms) Holland	NYBG	3196734	2ae13764-da55-4dc1-a194-6468b6a51222
FMN_P090_WD10	Absent	Detarioideae	Detarioideae	NA	Leguminosae	Detarieae	Daniellia oliveri	Daniellia oliveri	(Rolfe) Hutch. & Dalziel	NYBG	3196736	2ab2616f-1aa2-495e-9377-865a0a337717
FMN_P090_WD09	Absent	Detarioideae	Detarioideae	NA	Leguminosae	Detarieae	Daniellia thurifera	Daniellia thurifera	Benn.	NYBG	3196737	2aa825ec-3f4b-43c9-830d-9330dfc7e386
FMN_P088_WH01	Absent	Caesalpinioideae	Caesalpinioideae	NA	Leguminosae	Peltophorum	Delonix boiviniana	Delonix boiviniana	(Baill.) Capuron	NYBG	3196739	2b719edb-8470-4ad9-8f19-30f8a64cd8f5
FMN_P088_WG11	Absent	Caesalpinioideae	Caesalpinioideae	NA	Leguminosae	Peltophorum	Delonix decaryi	Delonix decaryi	(R.Vig.) Capuron	NYBG	3196731	2b3f597f-b310-469e-bd5c-a1e15b228030
FMN_P066_WE03	Absent	Caesalpinioideae	Caesalpinioideae	NA	Leguminosae	Peltophorum	Delonix edule	Lemuropisum edule	H.Perrier	NYBG	3196894	78a408ea-14b6-4f27-bd9e-4d5a9162f071
FMN_P088_WG10	Absent	Caesalpinioideae	Caesalpinioideae	NA	Leguminosae	Peltophorum	Delonix elata	Delonix elata	(L.) Gamble	NYBG	3196732	2b61187c-e4f1-471b-93c2-a88c824374d2
FMN_P088_WG09	Absent	Caesalpinioideae	Caesalpinioideae	NA	Leguminosae	Peltophorum	Delonix pumila	Delonix pumila	"Du Puy, Phillipson & R.Rabev."	NYBG	3196741	2cf2d2b2-80fa-404e-8f00-66e1641c1635
FMN_P090_WD08	Absent	Caesalpinioideae	Caesalpinioideae	NA	Leguminosae	Peltophorum	Delonix regia	Delonix regia	(Hook.) Raf.	NYBG	1514859	2bd8e8e3-8743-4ad8-9190-8e46f3d350af
FMN_P116_WH06	Absent	Caesalpinioideae	Caesalpinioideae	NA	Leguminosae	Caesalpinieae	Denisophytum buchii	Caesalpinia buchii	Urb.	NYBG	1515075	4c823ba7-6d94-4cc7-ab38-951145f632bf
FMN_P085_WC01	Absent	Caesalpinioideae	Caesalpinioideae	NA	Leguminosae	Caesalpinieae	Denisophytum pauciflorum	Caesalpinia pauciflora	(Griseb.) C.Wright	NYBG	2724512	514fa085-c06e-4798-b43b-4fbab360861b
FMN_P116_WH05	Absent	Caesalpinioideae	Caesalpinioideae	NA	Leguminosae	Caesalpinieae	Denisophytum sessilifolium	Caesalpinia sessilifolia	S.Watson	NYBG	2724532	50cb6e50-4ea5-431d-89f0-41c0df630834
FMN_P091_WD11	Absent	Caesalpinioideae	Caesalpinioideae	NA	Leguminosae	Caesalpinieae	Denisophytum stuckertii	Caesalpinia stuckertii	Hassl.	NYBG	3196606	48d11432-cdc5-4a8e-a058-179d10310557
KIB_P002_WH07	Absent	Caesalpinioideae	Caesalpinioideae	NA	Leguminosae	Caesalpinieae	Denisophytum stuckertii	Denisophytum stuckertii		NY	3758003	064f674f-90b4-49bd-8f83-6e64bc25f5c6
FMN_P088_WG12	Absent	Detarioideae	Detarioideae	NA	Leguminosae	Detarieae	Detarium senegalense	Detarium senegalense	J.F.Gmel.	NYBG	3075315	2d25dec1-1744-47db-bbe1-d34ae261d6ac
FMN_P088_WG07	Absent	Dialioideae_and_Duparquetioideae	Dialioideae	NA	Leguminosae	Dialium	Dialium aubrevillei	Dialium aubrevillei	Pellegr.	NYBG	3075304	a3d052cb-5775-4250-91c6-1b155fc5d148
FMN_P088_WG03	Absent	Dialioideae_and_Duparquetioideae	Dialioideae	NA	Leguminosae	Dialium	Dialium bipindense	Dialium eurysepalum	Harms	NYBG	3196746	a3617bcf-f75f-4592-82f1-b0c5c06d3cc2
FMN_P088_WG06	Absent	Dialioideae_and_Duparquetioideae	Dialioideae	NA	Leguminosae	Dialium	Dialium bipindense	Dialium bipindense	Harms	NYBG	3196743	a3c8f67d-a6ea-434a-9e85-e2e1904e1ddc
FMN_P088_WF06	Absent	Dialioideae_and_Duparquetioideae	Dialioideae	NA	Leguminosae	Dialium	Dialium cochinchinense	Dialium cochinchinense	Pierre	NYBG	3196756	a296d9c8-0ea2-4025-8bc0-471c0b790b0f
FMN_P088_WG04	Absent	Dialioideae_and_Duparquetioideae	Dialioideae	NA	Leguminosae	Dialium	Dialium dinklagei	Dialium dinklagei	Harms	NYBG	3196745	a362cff9-c974-4148-b53f-63f265dd6985
FMN_P088_WG02	Absent	Dialioideae_and_Duparquetioideae	Dialioideae	NA	Leguminosae	Dialium	Dialium excelsum	Dialium excelsum	Steyaert	NYBG	3196747	a355c5a7-c122-4ca7-a466-be02e0abc9b6
FMN_P088_WF08	Absent	Dialioideae_and_Duparquetioideae	Dialioideae	NA	Leguminosae	Dialium	Dialium guineense	Dialium zenkeri	Harms	NYBG	3196754	a2b1ff4f-24ea-46bf-87ab-f79263a7f7d0
FMN_P088_WF10	Absent	Dialioideae_and_Duparquetioideae	Dialioideae	NA	Leguminosae	Dialium	Dialium guineense	Dialium soyauxii	Harms	NYBG	3196752	a2cbce79-ffd4-4708-9a49-820af66a0c4b
FMN_P088_WG01	Absent	Dialioideae_and_Duparquetioideae	Dialioideae	NA	Leguminosae	Dialium	Dialium guineense	Dialium guineense	Willd.	NYBG	3196748	a3416400-bad2-48d6-abcb-b68c456f2e57
FMN_P088_WF12	Absent	Dialioideae_and_Duparquetioideae	Dialioideae	NA	Leguminosae	Dialium	Dialium pachyphyllum	Dialium pachyphyllum	Harms	NYBG	3196750	a32a9fbf-6250-4928-aaf6-fd43026f4889
FMN_P088_WF11	Absent	Dialioideae_and_Duparquetioideae	Dialioideae	NA	Leguminosae	Dialium	Dialium pentandrum	Dialium pentandrum	Steyaert	NYBG	3196749	a3244dcb-e0ae-43d3-bc0a-80f75d8b6146
FMN_P088_WG05	Absent	Dialioideae_and_Duparquetioideae	Dialioideae	NA	Leguminosae	Dialium	Dialium polyanthum	Dialium corbisieri	Staner	NYBG	3196744	a3b59f5a-6951-457e-8ae8-3152347d91e9
FMN_P088_WF09	Absent	Dialioideae_and_Duparquetioideae	Dialioideae	NA	Leguminosae	Dialium	Dialium tessmannii	Dialium tessmannii	Harms	NYBG	3196753	a2b80a04-3824-448a-8868-0c6215cb038c
FMN_P088_WF07	Absent	Dialioideae_and_Duparquetioideae	Dialioideae	NA	Leguminosae	Dialium	Dialium unifoliolatum	Dialium unifoliolatum	Capuron	NYBG	3196755	a15bd88f-db1d-4b32-b964-2271411b8513
FMN_P088_WF02	Absent	Dialioideae_and_Duparquetioideae	Dialioideae	NA	Leguminosae	Dicorynia	Dicorynia guianensis	Dicorynia guianensis	Amshoff	NYBG	3196762	a140c849-5b41-469c-92f8-d161ee74b11f
FMN_P088_WF01	Absent	Dialioideae_and_Duparquetioideae	Dialioideae	NA	Leguminosae	Dicorynia	Dicorynia paraensis	Dicorynia paraensis	Benth.	NYBG	3196763	a12c3bb8-fdf8-4938-a621-cfae08d4eca1
FMN_P017_WF05	Absent	Detarioideae	Detarioideae	NA	Leguminosae	Amherstieae	Dicymbe altsonii	Dicymbe altsonii	Sandwith	NYBG	904670	a0d9b351-da32-4246-8dca-cfe91b33d322
FMN_P088_WE12	Absent	Detarioideae	Detarioideae	NA	Leguminosae	Amherstieae	Dicymbe corymbosa	Dicymbe corymbosa	Benth.	NYBG	1109521	a0c48df1-b956-42b0-9b21-6c8f35f4bad7
FMN_P010_WD02	Absent	Detarioideae	Detarioideae	NA	Leguminosae	Amherstieae	Dicymbe duidae	Dicymbe duidae	Cowan	NYBG	3196764	a0b9d5a6-1818-4ebd-b906-788374f2f3ae
FMN_P010_WC03	Absent	Detarioideae	Detarioideae	NA	Leguminosae	Amherstieae	Dicymbe fraterna	Dicymbe fraterna	Cowan	NYBG	3196765	a0b809d7-fe33-4b5f-aa75-86de2a071a5d
FMN_P010_WB11	Absent	Detarioideae	Detarioideae	NA	Leguminosae	Amherstieae	Dicymbe pharangophila	Dicymbe pharangophila	Cowan	NYBG	1109517	a0b4cb77-04bd-414b-8576-fae1f9be9e19
FMN_P010_WB01	Absent	Detarioideae	Detarioideae	NA	Leguminosae	Amherstieae	Didelotia africana	Didelotia africana	Baill.	NYBG	3196766	a0b1c17e-735b-4a8c-afee-265bf6c3dab6
FMN_P042_WC01	Absent	Detarioideae	Detarioideae	NA	Leguminosae	Amherstieae	Didelotia afzelii	Didelotia afzelii	Taub.	MO		09127c7c-0364-438c-8b4f-f2c060c5b03e
FMN_P042_WC07	Absent	Detarioideae	Detarioideae	NA	Leguminosae	Amherstieae	Didelotia brevipaniculata	Didelotia brevipaniculata	J.Leonard	MO		090db459-a2c8-4ace-8230-932aac665d67
FMN_P010_WA12	Absent	Detarioideae	Detarioideae	NA	Leguminosae	Amherstieae	Didelotia unifoliolata	Didelotia unifoliolata	J.Leonard	NYBG	3196767	a0925967-e876-42aa-b66b-dd23ff76fadb
FMN_P010_WA05	Absent	Caesalpinioideae	Caesalpinioideae	NA	Leguminosae	Cassieae	Dimorphandra conjugata	Dimorphandra conjugata	(Splitg.) Sandwith	NYBG	3196769	a05fd8ec-6f79-48c0-a219-afd83ca5582e
FMN_P010_WA07	Absent	Caesalpinioideae	Caesalpinioideae	NA	Leguminosae	Cassieae	Dimorphandra cuprea	Dimorphandra cuprea	Sprague & Sandwith	NYBG	3196768	a063d27e-6cc6-4ab3-bbd8-474b56559d01
FMN_P112_WC02	Absent	Caesalpinioideae	Caesalpinioideae	NA	Leguminosae	Cassieae	Dimorphandra ignea	Dimorphandra ignea	Ducke	NYBG	3196770	9c115531-5691-4550-ac70-2c0d93d632d2
FMN_P114_WH07	Absent	Caesalpinioideae	Caesalpinioideae	NA	Leguminosae	Cassieae	Dimorphandra pennigera	Dimorphandra pennigera	Tul.	NYBG	1171328	9db60490-0aca-4dc7-a455-5c0e6b991c74
FMN_P114_WB02	Absent	Caesalpinioideae	Caesalpinioideae	NA	Leguminosae	Cassieae	Dimorphandra polyandra	Dimorphandra polyandra	Benoist	NYBG	3196772	9c6c9bd7-e8ef-4b9a-be7a-2acd97f98290
FMN_P114_WH11	Absent	Caesalpinioideae	Caesalpinioideae	NA	Leguminosae	Cassieae	Dimorphandra vernicosa	Dimorphandra vernicosa	Benth.	NYBG	3196776	9dba6ef2-7b72-4f14-815a-d8151ffd0ea1
FMN_P078_WH10	Absent	Papilionoideae	Papilionoideae	NA	Leguminosae	Dipterygeae	Dipteryx alata	Dipteryx alata	Vogel	CAS		c86095fa-454c-4459-b3fd-5f8dc4ffb314
FMN_P078_WA04	Absent	Papilionoideae	Papilionoideae	NA	Leguminosae	Dipterygeae	Dipteryx micrantha	Dipteryx micrantha	Harms	CAS		18c53e5d-7aae-4bba-b7c1-2b48ca9b0dd1
FMN_P078_WA03	Absent	Papilionoideae	Papilionoideae	NA	Leguminosae	Dipterygeae	Dipteryx odorata	Dipteryx odorata	(Aubl.) Willd.	CAS		18b9f4af-b75a-4bed-b152-2c92a09a17b6
FMN_P078_WH12	Absent	Papilionoideae	Papilionoideae	NA	Leguminosae	Dipterygeae	Dipteryx oleifera	Dipteryx oleifera	Benth.	CAS		c84e0e5c-a83a-4375-b4ba-c3459366cc40
FMN_P079_WA09	Absent	Papilionoideae	Papilionoideae	NA	Leguminosae	Dipterygeae	Dipteryx polyphylla	Dipteryx polyphylla	Huber	CAS		c884ad43-ef3d-4b7c-9b8a-71a27380b972
FMN_P079_WA04	Absent	Papilionoideae	Papilionoideae	NA	Leguminosae	Dipterygeae	Dipteryx rosea	Dipteryx rosea	Benth.	CAS		c8797fa1-0300-40af-993b-be424198af7e
FMN_P076_WA06	Absent	Dialioideae_and_Duparquetioideae	Dialioideae	NA	Leguminosae	Distemonanthus	Distemonanthus benthamianus	Distemonanthus benthamianus	Baill.	NYBG	3196777	9f038171-ea94-4d63-a0bc-6f9da233129e
FMN_P068_WD08	Absent	Dialioideae_and_Duparquetioideae	Duparquetioideae	NA	Leguminosae	Duparquetia	Duparquetia orchidacea	Duparquetia orchidacea	Baill.	NYBG	3196778	9f1dd288-ce14-470c-b61b-f3eb7390a0c7
FMN_P095_WH09	Absent	Papilionoideae	Papilionoideae	NA	Leguminosae	Dupuya	Dupuya haraka	Dupuya haraka	(Capuron) J.H. Kirkbr.	MO		2f59b333-023a-4e6f-9e65-b6bb2bc57ad5
FMN_P090_WC01	Absent	Papilionoideae	Papilionoideae	NA	Leguminosae	Cordyla	Dupuya madagascariensis	Cordyla madagascariensis	R.Vig.	NYBG	3196676	1fb520f4-a3f1-4344-a1d8-0d5c71c6df3e
FMN_P095_WH03	Absent	Papilionoideae	Papilionoideae	NA	Leguminosae	Dupuya	Dupuya madagascariensis	Dupuya madagascariensis	(R. Vig.) J.H. Kirkbr.	MO		2f6d49f5-7afc-4c88-93e4-4b515334ba9c
FMN_P068_WB11	Absent	Detarioideae	Detarioideae	NA	Leguminosae	Amherstieae	Ecuadendron acosta-solisianum	Ecuadendron acosta-solisianum	D.A.Neill	NYBG	3196780	9f55ccd2-9036-4c1d-b27a-f5285f747642
FMN_P068_WC10	Absent	Dialioideae_and_Duparquetioideae	Dialioideae	NA	Leguminosae	Eligmocarpus	Eligmocarpus cynometroides	Eligmocarpus cynometroides	Capuron	NYBG	3196779	9f3c5147-224d-4fea-9c38-f1ac0010f3ee
FMN_P010_WA04	Absent	Detarioideae	Detarioideae	NA	Leguminosae	Amherstieae	Elizabetha bicolor	Elizabetha bicolor	Ducke	NYBG	3082628	9f6d7514-8bf1-412d-af23-1ba4110282ad
FMN_P010_WA03	Absent	Detarioideae	Detarioideae	NA	Leguminosae	Amherstieae	Elizabetha coccinea	Elizabetha coccinea	Benth.	NYBG	3196781	9f7a99a2-4ddb-414f-b854-5aee23049c9f
FMN_P075_WA02	Absent	Detarioideae	Detarioideae	NA	Leguminosae	Amherstieae	Elizabetha duckei	Elizabetha duckei	Huber	NYBG	1747584	a0257e30-73e3-4574-a7fc-c8af94456412
FMN_P017_WG09	Absent	Detarioideae	Detarioideae	NA	Leguminosae	Amherstieae	Elizabetha durissima	Elizabetha durissima	Ducke	NYBG	3196782	a0245c13-2ba6-4709-8a7c-2ef53b02972f
FMN_P017_WG08	Absent	Detarioideae	Detarioideae	NA	Leguminosae	Amherstieae	Elizabetha fanshawei	Elizabetha fanshawei	Cowan	NYBG	3196783	a003d10e-4bf8-4020-9b43-3f8f296a6987
FMN_P114_WD11	Absent	Detarioideae	Detarioideae	NA	Leguminosae	Amherstieae	Elizabetha macrostachya	Elizabetha macrostachya	Benth.	NYBG	3196785	9fb2b2e9-a3ac-4f8a-a05b-14db562f87fa
FMN_P113_WF05	Absent	Detarioideae	Detarioideae	NA	Leguminosae	Amherstieae	Elizabetha paraensis	Elizabetha paraensis	Ducke	NYBG	3082657	9fad161f-f527-42ef-8edf-4c60a64eb23d
FMN_P017_WG04	Absent	Detarioideae	Detarioideae	NA	Leguminosae	Amherstieae	Elizabetha princeps	Elizabetha princeps	Benth.	NYBG	3082597	9c00aaaf-eec0-49c1-b051-86c571d422d2
FMN_P017_WG05	Absent	Detarioideae	Detarioideae	NA	Leguminosae	Amherstieae	Elizabetha speciosa	Elizabetha speciosa	Ducke	NYBG	3082666	9c7ece7c-83bd-43f6-b15a-668d7bd9a354
FMN_P077_WC01	Absent	Detarioideae	Detarioideae	NA	Leguminosae	Saraceae	Endertia spectabilis	Endertia spectabilis	Steenis & de Wit	NYBG	3196786	9c896be7-6ab5-4f76-bb65-b4cd80c30569
FMN_P099_WD02	Absent	Detarioideae	Detarioideae	NA	Leguminosae	Amherstieae	Englerodendron conchyliophorum	Anthonotha conchyliophora	(Pellegr.) J.Leonard	MO		09e004f8-eaf6-4bc7-8538-3ca2b5dca5d1
FMN_P017_WG01	Absent	Detarioideae	Detarioideae	NA	Leguminosae	Englerodendron	Englerodendron usambarense	Englerodendron usambarense	Harms	NYBG	3107037	9ca06470-51f7-4f68-a0ec-299192fe06f4
FMN_P089_WA12	Absent	Detarioideae	Detarioideae	NA	Leguminosae	Detarieae	Eperua bijuga	Eperua bijuga	Benth.	NYBG	1280059	9c8d04aa-e995-4c33-a292-c620171c358f
FMN_P089_WA10	Absent	Detarioideae	Detarioideae	NA	Leguminosae	Detarieae	Eperua duckeana	Eperua duckeana	Cowan	NYBG	1171152	9ccd88db-d419-426d-8594-80dbd14971a6
FMN_P064_WA02	Absent	Detarioideae	Detarioideae	NA	Leguminosae	Detarieae	Eperua falcata	Eperua falcata	Aubl.	NYBG	3196787	9cd812d9-0279-4ca7-809c-33fa626ab19d
FMN_P116_WC04	Absent	Detarioideae	Detarioideae	NA	Leguminosae	Detarieae	Eperua glabra	Eperua glabra	Cowan	NYBG	3196791	9bd4932f-5278-43c4-9024-78ed2585070a
FMN_P089_WA08	Absent	Detarioideae	Detarioideae	NA	Leguminosae	Detarieae	Eperua grandiflora	Eperua grandiflora	(Aubl.) Benth.	NYBG	3196788	9cdc4fd7-34cd-46a0-b869-babbf8798c12
FMN_P115_WA01	Absent	Detarioideae	Detarioideae	NA	Leguminosae	Detarieae	Eperua leucantha	Eperua leucantha	Benth.	NYBG	3196789	9cf10c0c-92ee-4650-a552-5902f37b90ae
FMN_P089_WA04	Absent	Detarioideae	Detarioideae	NA	Leguminosae	Detarieae	Eperua oleifera	Eperua oleifera	Ducke	NYBG	1171252	9bcd7d66-07d7-4914-995f-c4b269d59e24
FMN_P089_WA03	Absent	Detarioideae	Detarioideae	NA	Leguminosae	Detarieae	Eperua praesagata	Eperua praesagata	Cowan	NYBG	1171254	9bb7d10f-244e-4a46-a8d2-08669164922c
FMN_P089_WA02	Absent	Detarioideae	Detarioideae	NA	Leguminosae	Detarieae	Eperua purpurea	Eperua purpurea	Benth.	NYBG	3196792	9bbfb37c-c7b3-4bac-8174-02bcdd54b72e
FMN_P088_WH12	Absent	Detarioideae	Detarioideae	NA	Leguminosae	Detarieae	Eperua rubiginosa	Eperua rubiginosa	Miq.	NYBG	3196793	9bb2ff13-882c-480c-8937-f9bb5e46e97a
FMN_P116_WC03	Absent	Detarioideae	Detarioideae	NA	Leguminosae	Detarieae	Eperua schomburgkiana	Eperua schomburgkiana	Benth.	NYBG	3196794	9baa023a-7acf-4953-b468-0a6c81a86f39
FMN_P088_WH06	Absent	Detarioideae	Detarioideae	NA	Leguminosae	Detarieae	Eperua venosa	Eperua venosa	Cowan	NYBG	3196795	9b9a35d0-73d5-4ff8-b5b1-7a12c9a92d96
FMN_P083_WB10	Absent	Caesalpinioideae	Caesalpinioideae	NA	Leguminosae	Caesalpinieae	Erythrostemon acapulcensis	Caesalpinia acapulcensis	Standl.	NYBG	3196553	50af98ba-1124-4c28-a65f-f3d4eaf1f2f2
FMN_P098_WE01	Absent	Caesalpinioideae	Caesalpinioideae	NA	Leguminosae	Caesalpinieae	Erythrostemon argentinus	Caesalpinia argentina	Burkart	NYBG	3196595	4b9f0a09-5e89-46ef-97ed-938b1bb4d455
FMN_P085_WC06	Absent	Caesalpinioideae	Caesalpinioideae	NA	Leguminosae	Caesalpinieae	Erythrostemon caladenia	Caesalpinia caladenia	Standl.	NYBG	3196562	5049c3e0-3d8c-41f5-87ac-aad8a2be8ec8
KIB_P003_WA05	Absent	Caesalpinioideae	Caesalpinioideae	NA	Leguminosae	Caesalpinieae	Erythrostemon calycinum	Erythrostemon calycinum		ZR		07d805fe-de45-4f6f-8a37-3e2936795dc8
FMN_P116_WH08	Absent	Caesalpinioideae	Caesalpinioideae	NA	Leguminosae	Caesalpinieae	Erythrostemon calycinus	Caesalpinia calycina	Benth.	NYBG	595148	4b234dcc-8f22-4140-acca-8d1992c5b158
FMN_P091_WE08	Absent	Caesalpinioideae	Caesalpinioideae	NA	Leguminosae	Caesalpinieae	Erythrostemon caudatus	Caesalpinia caudata	(A.Gray) Fisher	NYBG	2724451	529eb27b-f97a-48d1-b701-609cfbbf4be5
FMN_P090_WF05	Absent	Caesalpinioideae	Caesalpinioideae	NA	Leguminosae	Caesalpinieae	Erythrostemon coccineus	Caesalpinia coccinea	G.P.Lewis & J.L.Contr.	NYBG	3196563	50221b02-71f9-4bbd-9bcd-919d21817478
FMN_P014_WA02	Absent	Caesalpinioideae	Caesalpinioideae	NA	Leguminosae	Caesalpinieae	Erythrostemon coulterioides	Caesalpinia coulterioides	Griseb.emend.Burkart	NYBG	3196600	4aaed0fb-d976-46a7-b143-b54417104d1d
FMN_P098_WG06	Absent	Caesalpinioideae	Caesalpinioideae	NA	Leguminosae	Caesalpinieae	Erythrostemon coulterioides	Caesalpinia coulterioides	Griseb.emend.Burkart	NYBG	3196600	4aaed0fb-d976-46a7-b143-b54417104d1d
FMN_P098_WG04	Absent	Caesalpinioideae	Caesalpinioideae	NA	Leguminosae	Caesalpinieae	Erythrostemon exilifolius	Caesalpinia exilifolia	Griseb.	NYBG	3196602	4a4220f8-b3d9-45cd-a825-ea97949a2494
FMN_P085_WC02	Absent	Caesalpinioideae	Caesalpinioideae	NA	Leguminosae	Caesalpinieae	Erythrostemon exostemma	Caesalpinia exostemma	DC.	NYBG	3196566	501a1b18-b78a-470d-ab91-01baa60daa39
FMN_P098_WD12	Absent	Caesalpinioideae	Caesalpinioideae	NA	Leguminosae	Caesalpinieae	Erythrostemon fimbriatus	Caesalpinia fimbriata	Tul.	NYBG	3196596	4b82eb55-51f6-4dbf-b801-d59eab86098e
FMN_P085_WB03	Absent	Caesalpinioideae	Caesalpinioideae	NA	Leguminosae	Caesalpinieae	Erythrostemon gilliesii	Caesalpinia gilliesii	(Hook.) D.Dietr.	NYBG	2724460	51aa8738-af30-41d7-830f-d0c880601fd9
FMN_P063_WA02	Absent	Caesalpinioideae	Caesalpinioideae	NA	Leguminosae	Caesalpinieae	Erythrostemon glandulosus	Caesalpinia glandulosa	DC.	NYBG	1561186	93f81f0c-d925-45ed-aed7-4bbd337a3d98
FMN_P085_WB09	Absent	Caesalpinioideae	Caesalpinioideae	NA	Leguminosae	Caesalpinieae	Erythrostemon hintonii	Caesalpinia hintonii	Sandwith	NYBG	3196570	4ffafa76-c5f3-4480-9011-8df7fe021904
FMN_P098_WE11	Absent	Caesalpinioideae	Caesalpinioideae	NA	Leguminosae	Caesalpinieae	Erythrostemon hughesii	Caesalpinia hughesii	G.P.Lewis	NYBG	3196571	4ff56d01-2c2e-4bb6-8941-abb1fa320eee
FMN_P085_WA07	Absent	Caesalpinioideae	Caesalpinioideae	NA	Leguminosae	Caesalpinieae	Erythrostemon melanadenius	Caesalpinia melanadenia	(Rose) Standl.	NYBG	3196575	4f59c090-7c02-4e64-8d29-adecbaf74714
FMN_P085_WB08	Absent	Caesalpinioideae	Caesalpinioideae	NA	Leguminosae	Caesalpinieae	Erythrostemon mexicanus	Caesalpinia mexicana	A.Gray	NYBG	2724500	51507ba5-06ca-4f28-812d-febd29737313
FMN_P085_WA09	Absent	Caesalpinioideae	Caesalpinioideae	NA	Leguminosae	Caesalpinieae	Erythrostemon nelsonii	Caesalpinia nelsonii	(Britton & Rose) J.L.Contr.	NYBG	3196577	4ec65646-de64-411d-b0a0-da00e960867a
FMN_P085_WB10	Absent	Caesalpinioideae	Caesalpinioideae	NA	Leguminosae	Caesalpinieae	Erythrostemon nicaraguensis	Caesalpinia nicaraguensis	G.P.Lewis	NYBG	3075971	4ec07751-ea7d-4b8b-bee4-8254a8eb26f0
FMN_P098_WE09	Absent	Caesalpinioideae	Caesalpinioideae	NA	Leguminosae	Caesalpinieae	Erythrostemon palmeri	Caesalpinia palmeri	S.Watson	NYBG	3196580	4e8dc756-7b1a-4a35-9beb-3814c064045f
FMN_P091_WE02	Absent	Caesalpinioideae	Caesalpinioideae	NA	Leguminosae	Caesalpinieae	Erythrostemon pannosus	Caesalpinia pannosa	Brandegee	NYBG	3196560	50a51f6a-2b27-488c-abe7-ca74b6d52e65
FMN_P091_WD07	Absent	Caesalpinioideae	Caesalpinioideae	NA	Leguminosae	Caesalpinieae	Erythrostemon placidus	Caesalpinia placida	Brandegee	NYBG	3196584	4e5c3915-21fd-4168-8425-3843c43d6444
FMN_P098_WD03	Absent	Caesalpinioideae	Caesalpinioideae	NA	Leguminosae	Caesalpinieae	Erythrostemon standleyi	Caesalpinia standleyi	(Britton & Rose) Standl.	NYBG	3196589	4dbc3224-1f04-4cd2-8bcb-4d0bc62894d5
FMN_P088_WH04	Absent	Detarioideae	Detarioideae	NA	Leguminosae	Detarieae	Eurypetalum tessmannii	Eurypetalum tessmannii	Harms	NYBG	3196801	9a8d02f1-98c6-4572-a411-f40d5408e48f
FMN_P088_WH05	Absent	Detarioideae	Detarioideae	NA	Leguminosae	Detarieae	Eurypetalum tessmannii	Eurypetalum batesii	Baker f.	NYBG	3196799	9aeaef92-6dae-4884-bb04-0c9b54f35261
FMN_P076_WF08	Absent	Detarioideae	Detarioideae	NA	Leguminosae	Detarieae	Eurypetalum unijugum	Eurypetalum unijugum	Harms	NYBG	3196802	9a6a2387-b95d-415b-9717-6b2ed6c017db
FMN_P073_WF11	Absent	Papilionoideae	Papilionoideae	NA	Leguminosae	Exostyles	Exostyles amazonica	Exostyles amazonica	Yakovlev	NY	3570343	cdcc59ae-bd1f-4518-afaf-9d2240fcc912
FMN_P073_WF12	Absent	Papilionoideae	Papilionoideae	NA	Leguminosae	Exostyles	Exostyles godoyensis	Exostyles godoyensis	Soares-Silva & Mansano	NYBG	687445	cdcba737-8786-47f6-8a15-23943221c945
FMN_P076_WG06	Absent	Papilionoideae	Papilionoideae	NA	Leguminosae	Exostyles	Exostyles venusta	Exostyles venusta	Spreng.	NYBG	2423344	9a379ff5-cfb2-4639-8a8c-ec5fa52f9ada
KIB_P012_WB10	Absent	Detarioideae	Detarioideae	NA	Leguminosae	Amherstieae	Gabonius ngouniensis	Gabonius ngouniensis	(Pellegr.) Wieringa & Mackinder	MO	6712229	9148f5de-722f-43b5-8cd8-b1b9f77db0e4
KIB_P002_WH08	Absent	Caesalpinioideae	Caesalpinioideae	NA	Leguminosae	Caesalpinieae	Gelrebia trothae	Gelrebia trothae		NY	3196610	064cee05-bcb8-4690-9127-eb452473a72a
FMN_P085_WA04	Absent	Cercidoideae	Cercidoideae	NA	Leguminosae	Bauhinieae	Gigasiphon amplum	Bauhinia ampla	Span.	NYBG	3196492	5b808f43-059d-42ac-90fe-f1686a08c6d6
FMN_P012_WE04	Absent	Cercidoideae	Cercidoideae	NA	Leguminosae	Bauhinieae	Gigasiphon gossweileri	Gigasiphon gossweileri	(Baker f.) Torre & Hillc.	NYBG	3196445	61be054e-fc59-4c3f-8c38-5e29dfcdcc57
FMN_P040_WG04	Absent	Cercidoideae	Cercidoideae	NA	Leguminosae	Bauhinieae	Gigasiphon humblotianum	Gigasiphon humblotianum	(Baill.) Drake	NYBG	3196449	61812b9d-7466-4105-bcce-a6b6f2b7f5e4
FMN_P069_WE10	Absent	Detarioideae	Detarioideae	NA	Leguminosae	Amherstieae	Gilbertiodendron demonstrans	Gilbertiodendron demonstrans	(Baill.) J.Leonard	NYBG	3196806	99c921fd-b675-4447-80d7-9a05e7fd5de3
FMN_P110_WE08	Absent	Detarioideae	Detarioideae	NA	Leguminosae	Pellegriniodendron	Gilbertiodendron diphyllum	Pellegriniodendron diphyllum	(Harms) J.Leonard	NYBG	3196960	8233926e-c276-4e1b-8a61-ee83d31e131e
FMN_P075_WC02	Absent	Detarioideae	Detarioideae	NA	Leguminosae	Amherstieae	Gilbertiodendron limba	Gilbertiodendron limba	(Scott-Elliot) J.Leonard	NYBG	3196811	991a8ff3-7ff4-4a9f-9cd6-af51b037ecaf
FMN_P041_WH11	Absent	Detarioideae	Detarioideae	NA	Leguminosae	Amherstieae	Gilbertiodendron limosum	Gilbertiodendron limosum	(Pellegr.) J.Leonard	MO		0908ec79-5a4f-45a6-9985-5bdd03f137b2
FMN_P115_WB10	Absent	Detarioideae	Detarioideae	NA	Leguminosae	Amherstieae	Gilbertiodendron mayombense	Gilbertiodendron mayombense	(Pellegr.) J.Leonard	NYBG	3196813	98bff1ca-865a-448c-b7dd-1ea237e24298
FMN_P113_WD10	Absent	Detarioideae	Detarioideae	NA	Leguminosae	Amherstieae	Gilbertiodendron ngounyense	Gilbertiodendron ngounyense	(Pellegr.) J.Leonard	NYBG	3196814	9897099f-ab56-4a52-8899-9cc677ee53d6
FMN_P114_WA04	Absent	Detarioideae	Detarioideae	NA	Leguminosae	Amherstieae	Gilbertiodendron preussii	Gilbertiodendron preussii	(Harms) J.Leonard	NYBG	3196816	981c52f1-98f4-49b8-89de-8e2838d8e2a3
FMN_P112_WF08	Absent	Detarioideae	Detarioideae	NA	Leguminosae	Amherstieae	Gilbertiodendron stipulaceum	Gilbertiodendron stipulaceum	(Benth.) Leonard	NYBG	3196817	97fb0dcb-afd0-4379-9d20-a02ba4ff35d7
FMN_P042_WC03	Absent	Detarioideae	Detarioideae	NA	Leguminosae	Amherstieae	Gilbertiodendron unijugum	Gilbertiodendron unijugum	(Pellegr.) J.Leonard	MO		09005392-c0d5-4a87-833f-77266484232d
FMN_P088_WE08	Absent	Detarioideae	Detarioideae	NA	Leguminosae	Detarieae	Gilletiodendron kisantuense	Gilletiodendron kisantuense	(De Wild.) J.Leonard	NYBG	3196708	278dc101-0c5a-4fce-95df-c7f037de3d8e
FMN_P072_WA01	Absent	Caesalpinioideae	Caesalpinioideae	NA	Leguminosae	Umtiza	Gleditsia amorphoides	Gleditsia amorphoides	(Griseb.) Taub.	NYBG	3196818	97ae3d2c-719f-41b7-b008-38bd19eaf6e7
FMN_P077_WF04	Absent	Caesalpinioideae	Caesalpinioideae	NA	Leguminosae	Umtiza	Gleditsia aquatica	Gleditsia aquatica	Marshall	NYBG	200145	98aff841-f024-4be2-a7fc-70278ef53a1b
FMN_P071_WD05	Absent	Caesalpinioideae	Caesalpinioideae	NA	Leguminosae	Umtiza	Gleditsia caspia	Gleditsia caspia	Desf.	NYBG	3196820	9770e534-a5de-4239-ade7-4ee818707e05
FMN_P113_WC12	Absent	Caesalpinioideae	Caesalpinioideae	NA	Leguminosae	Umtiza	Gleditsia japonica	Gleditsia japonica	Miq.	NYBG	3196824	97313cde-2967-48a7-a985-afc4329e2362
FMN_P115_WE07	Absent	Caesalpinioideae	Caesalpinioideae	NA	Leguminosae	Umtiza	Gleditsia microphylla	Gleditsia microphylla	Isely	NYBG	3196821	976a3189-1e60-4ed2-9153-cbb5a0973f31
FMN_P113_WD01	Absent	Caesalpinioideae	Caesalpinioideae	NA	Leguminosae	Umtiza	Gleditsia sinensis	Gleditsia sinensis	Lam.	NYBG	2725027	983c7ef4-1254-419a-abfe-2ce04f47a20c
FMN_P111_WB07	Absent	Caesalpinioideae	Caesalpinioideae	NA	Leguminosae	Umtiza	Gleditsia triacanthos	Gleditsia triacanthos	L.	NYBG	2549816	9813fa94-960d-44aa-b721-bd7ef84f4a93
FMN_P069_WE03	Absent	Detarioideae	Detarioideae	NA	Leguminosae	Goniorrhachis	Goniorrhachis marginata	Goniorrhachis marginata	Taub.	NYBG	470636	96e13a72-aad8-442d-b04b-6adcdc00de66
FMN_P020_WE10	Absent	Cercidoideae	Cercidoideae	NA	Leguminosae	Cercideae	Griffonia physocarpa	Griffonia physocarpa	Baill.	NYBG	3196832	965a6ee4-6352-408b-944d-eb02373a5196
FMN_P072_WC09	Absent	Cercidoideae	Cercidoideae	NA	Leguminosae	Cercideae	Griffonia simplicifolia	Griffonia simplicifolia	(DC.) Baill.	NYBG	3196833	9613d56a-ec90-4a0b-b886-199de3434bc9
KIB_P028_WF11	Absent	Detarioideae	Detarioideae	NA	Leguminosae	Detarieae	Guibourtia chodatiana	Guibourtia chodatiana	(Hassl.) J.Leonard	F	1803439	71657d44-a5cf-48b4-b3c2-8f293743d314
FMN_P070_WH07	Absent	Detarioideae	Detarioideae	NA	Leguminosae	Detarieae	Guibourtia coleosperma	Guibourtia coleosperma	(Benth.) Leonard	NYBG	3196830	969ece0e-d051-44a8-9e65-e5d424048c95
FMN_P020_WD05	Absent	Detarioideae	Detarioideae	NA	Leguminosae	Detarieae	Guibourtia demeusei	Guibourtia demeusei	(Harms) J.Leonard	NYBG	3196670	25d1432e-3845-4750-8234-6b79b94966c8
FMN_P076_WG09	Absent	Detarioideae	Detarioideae	NA	Leguminosae	Detarieae	Guibourtia hymenaefolia	Guibourtia hymenaefolia	(Moric.) J.Leonard	NYBG	3196826	96c1c951-dfd2-47a4-a2a3-b9d85b389ca6
FMN_P020_WD04	Absent	Detarioideae	Detarioideae	NA	Leguminosae	Detarieae	Guibourtia tessmannii	Guibourtia tessmannii	(Harms) J.Leonard	NYBG	3196673	1fabadf3-11fa-4747-b07c-876fa9cb3410
FMN_P091_WE05	Absent	Caesalpinioideae	Caesalpinioideae	NA	Leguminosae	Caesalpinieae	Guilandina bonduc	Caesalpinia bonduc	(L.) Roxb.	NYBG	2724397	52f4a55e-72bd-4cf3-8760-7498015a585d
FMN_P113_WC03	Absent	Caesalpinioideae	Caesalpinioideae	NA	Leguminosae	Caesalpinieae	Guilandina intermedia	Caesalpinia intermedia	Urb.	NYBG	1515083	9653fcb5-2b2a-461c-9607-00938199b054
FMN_P098_WG07	Absent	Caesalpinioideae	Caesalpinioideae	NA	Leguminosae	Caesalpinieae	Guilandina major	Caesalpinia globulorum	Bakh.f. & P.Royen	NYBG	3196574	4fc70999-7f0c-4f44-86ae-5ec6bc00ada8
FMN_P113_WC09	Absent	Caesalpinioideae	Caesalpinioideae	NA	Leguminosae	Caesalpinieae	Guilandina sphaerosperma	Caesalpinia sphaerosperma	Urb. & Ekman	NYBG	1515084	9648ec3f-e19a-4b7b-835c-b811a5335c19
FMN_P069_WB05	Absent	Caesalpinioideae	Caesalpinioideae	NA	Leguminosae	Umtiza	Gymnocladus chinensis	Gymnocladus chinensis	Baill.	NYBG	3196834	95a4c204-73d4-4980-9289-f3383639f28f
FMN_P077_WD05	Absent	Caesalpinioideae	Caesalpinioideae	NA	Leguminosae	Umtiza	Gymnocladus dioica	Gymnocladus dioica	(L.) K.Koch	NYBG	2725328	95b25043-e82d-4244-b345-13b661d1537a
FMN_P071_WH11	Absent	Caesalpinioideae	Caesalpinioideae	NA	Leguminosae	Caesalpinieae	Haematoxylum brasiletto	Haematoxylum brasiletto	H.Karst.	NYBG	3196835	70e752da-6e11-4ebd-9a69-c1aec9c07c57
FMN_P070_WH12	Absent	Caesalpinioideae	Caesalpinioideae	NA	Leguminosae	Caesalpinieae	Haematoxylum campechianum	Haematoxylum campechianum	L.	NYBG	3146047	70e77418-683c-4d5e-8470-7f04591089c7
FMN_P068_WF07	Absent	Detarioideae	Detarioideae	NA	Leguminosae	Amherstieae	Heterostemon ellipticus	Heterostemon ellipticus	Benth.	NYBG	2913150	708dce5d-e839-4854-a256-0a7e7598835d
FMN_P073_WG02	Absent	Detarioideae	Detarioideae	NA	Leguminosae	Amherstieae	Heterostemon ingifolius	Heterostemon ingifolius	Sandwith	NYBG	3075909	707ad2ea-7fa4-452d-b808-d23546c158f9
FMN_P113_WH08	Absent	Detarioideae	Detarioideae	NA	Leguminosae	Amherstieae	Heterostemon mimosoides	Heterostemon mimosoides	Desf.	NYBG	2697522	706b2118-f21b-4f32-a104-621a0e9fdc22
FMN_P112_WH07	Absent	Detarioideae	Detarioideae	NA	Leguminosae	Amherstieae	Heterostemon otophorus	Heterostemon otophorus	Sandwith	NYBG	3196849	7067b38a-7efc-4e07-86b5-962f739c6be8
FMN_P098_WE02	Absent	Caesalpinioideae	Caesalpinioideae	NA	Leguminosae	Caesalpinieae	Hoffmannseggia aphylla	Caesalpinia aphylla	Phil.	NYBG	3196594	4ba8856b-6fc5-4966-818c-ddc45d1ea159
FMN_P068_WG05	Absent	Caesalpinioideae	Caesalpinioideae	NA	Leguminosae	Caesalpinieae	Hoffmannseggia doelli	Hoffmannseggia doelli	Phil.	NYBG	3196837	711ae1a9-5e33-4aa8-91bf-8866d2bffc55
FMN_P085_WA06	Absent	Caesalpinioideae	Caesalpinioideae	NA	Leguminosae	Caesalpinieae	Hoffmannseggia drepanocarpa	Hoffmannseggia drepanocarpa	A.Gray	NYBG	1260145	51b50d13-2224-42b2-be83-ca8be2294c89
FMN_P068_WF12	Absent	Caesalpinioideae	Caesalpinioideae	NA	Leguminosae	Caesalpinieae	Hoffmannseggia erecta	Hoffmannseggia erecta	Phil.	NYBG	3196829	7157dde9-2be0-4230-be33-15f474fde32b
FMN_P067_WD08	Absent	Caesalpinioideae	Caesalpinioideae	NA	Leguminosae	Caesalpinieae	Hoffmannseggia eremophila	Hoffmannseggia eremophila	(Phil.) Ulibarri	NYBG	3196839	71bbeb37-7f05-4ff0-b331-68bb940bc440
FMN_P068_WG08	Absent	Caesalpinioideae	Caesalpinioideae	NA	Leguminosae	Caesalpinieae	Hoffmannseggia glauca	Hoffmannseggia glauca	(Ortega) Eifert	NYBG	2725353	705a64cd-d476-43fe-acdf-8a72bc152f11
FMN_P085_WC03	Absent	Caesalpinioideae	Caesalpinioideae	NA	Leguminosae	Caesalpinieae	Hoffmannseggia intricata	Hoffmannseggia intricata	Brandegee	NYBG	3196572	4ff258dc-195d-458f-ba24-28025817f655
FMN_P098_WF04	Absent	Caesalpinioideae	Caesalpinioideae	NA	Leguminosae	Caesalpinieae	Hoffmannseggia microphylla	Hoffmannseggia microphylla	Torr.	NYBG	3196592	4cbe2a5d-bf6a-4313-a291-32b3ca899f7e
FMN_P073_WH11	Absent	Caesalpinioideae	Caesalpinioideae	NA	Leguminosae	Caesalpinieae	Hoffmannseggia minor	Hoffmannseggia minor	(Phil.) Ulibarri	NYBG	3196842	720eb616-826c-4788-81cf-7dd08fb62247
FMN_P114_WB10	Absent	Caesalpinioideae	Caesalpinioideae	NA	Leguminosae	Caesalpinieae	Hoffmannseggia miranda	Hoffmannseggia miranda	Sandwith	NYBG	3196844	727ccff4-5320-4ab4-9667-bee049de3704
FMN_P112_WH05	Absent	Caesalpinioideae	Caesalpinioideae	NA	Leguminosae	Caesalpinieae	Hoffmannseggia peninsularis	Hoffmannseggia peninsularis	(Britton & Rose) Wiggins	NYBG	3196847	7006b038-873c-424e-bbe8-c5f9cbe3c3b2
FMN_P112_WH03	Absent	Caesalpinioideae	Caesalpinioideae	NA	Leguminosae	Caesalpinieae	Hoffmannseggia prostrata	Hoffmannseggia prostrata	DC.	NYBG	3196828	713198a4-6dfa-4662-8478-c29181a5b676
FMN_P112_WH01	Absent	Caesalpinioideae	Caesalpinioideae	NA	Leguminosae	Caesalpinieae	Hoffmannseggia viscosa	Hoffmannseggia viscosa	Hook. & Arn.	NYBG	3196840	71ce2e03-5a74-4054-b7ff-c011dc6988ff
FMN_P112_WH02	Absent	Caesalpinioideae	Caesalpinioideae	NA	Leguminosae	Caesalpinieae	Hoffmannseggia viscosa	Hoffmannseggia ternata	Phil.	NYBG	3196838	719f07b4-f13b-4a83-b0dc-78f30a3a5685
FMN_P112_WH04	Absent	Caesalpinioideae	Caesalpinioideae	NA	Leguminosae	Caesalpinieae	Hoffmannseggia watsonii	Hoffmannseggia watsonii	(Fisher) Rose	NYBG	3196836	70ffa7bc-d69b-45e4-ac48-f94ed4123791
FMN_P112_WC07	Absent	Caesalpinioideae	Caesalpinioideae	NA	Leguminosae	Caesalpinieae	Hoffmannseggia yaviensis	Hoffmannseggia yaviensis	Ulibarri	NYBG	3196841	71ededfb-1f33-40c0-a553-192bdf216d27
FMN_P083_WD09	Absent	Papilionoideae	Papilionoideae	NA	Leguminosae	Holocalyx	Holocalyx balansae	Holocalyx balansae	Micheli	CAS		c51056db-7732-497c-a03c-b7377570d121
FMN_P099_WE03	Absent	Detarioideae	Detarioideae	NA	Leguminosae	Amherstieae	Humboldtia brunonis	Humboldtia brunonis	Wall.	MO		0917602a-4c40-42ae-9019-28cc05796051
FMN_P073_WH12	Absent	Detarioideae	Detarioideae	NA	Leguminosae	Detarieae	Hylodendron gabunense	Hylodendron gabunense	Taub.	NYBG	3196846	72e3b2c6-9b44-4be6-8f76-6ecd689d9b30
FMN_P070_WA12	Absent	Detarioideae	Detarioideae	NA	Leguminosae	Detarieae	Hymenaea courbaril	Hymenaea courbaril	L.	NYBG	3196851	72f2eae5-6881-4699-af3a-5cca59a50179
FMN_P065_WB02	Absent	Detarioideae	Detarioideae	NA	Leguminosae	Detarieae	Hymenaea eriogyne	Hymenaea eriogyne	Benth.	NYBG	1015505	72ee417a-5552-414f-b30d-1ac9119a171f
FMN_P067_WD04	Absent	Detarioideae	Detarioideae	NA	Leguminosae	Detarieae	Hymenaea fariana	Hymenaea fariana			2423802	72f58f15-f35c-469d-971e-a2063c00c2f8
FMN_P074_WF12	Absent	Detarioideae	Detarioideae	NA	Leguminosae	Detarieae	Hymenaea intermedia	Hymenaea intermedia	Ducke	NYBG	2059963	73120dfc-096f-473e-8130-5ca134d3f5c5
FMN_P113_WD11	Absent	Detarioideae	Detarioideae	NA	Leguminosae	Detarieae	Hymenaea maranhensis	Hymenaea maranhensis	Lee & Langenh.	NYBG	979576	736b9fb4-b7a0-407d-8b62-da775148a1e3
FMN_P113_WD08	Absent	Detarioideae	Detarioideae	NA	Leguminosae	Detarieae	Hymenaea martiana	Hymenaea martiana	Hayne	NYBG	470675	733250b4-6d9c-4420-884c-3fe5a18c402b
FMN_P113_WH12	Absent	Detarioideae	Detarioideae	NA	Leguminosae	Detarieae	Hymenaea parvifolia	Hymenaea parvifolia	Huber	NYBG	3196853	73d04ab6-fa29-463c-bdbd-a6d2bdf69d02
FMN_P114_WA10	Absent	Detarioideae	Detarioideae	NA	Leguminosae	Detarieae	Hymenaea stigonocarpa	Hymenaea stigonocarpa	Hayne	NYBG	2474384	751397e8-ec9c-490f-b245-3089943abcc7
KIB03_P008_WA04	Absent	Detarioideae	Detarioideae	NA	Leguminosae	Detarieae	Hymenaea verrucosa	Hymenaea verrucosa	Gaertn.	NYBG	3196854	74c9b8a1-ed3a-4b89-8936-d596e352127d
FMN_P071_WB11	Absent	Detarioideae	Detarioideae	NA	Leguminosae	Amherstieae	Hymenostegia bakeriana	Hymenostegia bakeriana	Hutch. & Dalziel	NYBG	3196857	74673e00-442e-4ff6-b6b8-246ff88f9ad2
FMN_P070_WD10	Absent	Detarioideae	Detarioideae	NA	Leguminosae	Amherstieae	Hymenostegia elgans	Hymenostegia elgans			2065578	746331cd-b151-4751-97be-54a64dbe7dbe
FMN_P071_WB04	Absent	Detarioideae	Detarioideae	NA	Leguminosae	Amherstieae	Hymenostegia floribunda	Hymenostegia floribunda	(Benth.) Harms	NYBG	3196859	742c9821-c56e-4191-b950-642bbfcbdd50
FMN_P070_WD12	Absent	Detarioideae	Detarioideae	NA	Leguminosae	Amherstieae	Hymenostegia klainei	Hymenostegia klainei	Pellegr.	NYBG	3196860	742bab04-194d-4a90-b2fb-ec773f78f64c
FMN_P112_WD02	Absent	Detarioideae	Detarioideae	NA	Leguminosae	Amherstieae	Hymenostegia mundungu	Hymenostegia mundungu	(Pellegr.) J.Leonard	NYBG	3196864	739c2bb6-9dd0-4726-b299-534f8b9c18af
FMN_P113_WG03	Absent	Detarioideae	Detarioideae	NA	Leguminosae	Amherstieae	Hymenostegia neoaubrevillei	Hymenostegia neoaubrevillei	J.Leonard	NYBG	2705523	7c229915-aa9e-4241-b8a1-8e0071a62add
FMN_P117_WD06	Absent	Detarioideae	Detarioideae	NA	Leguminosae	Amherstieae	Hymenostegia ngounyensis	Hymenostegia ngounyensis	Pellegr.	NYBG	3196867	7c089610-1593-45b1-8daa-37bce90d7d7f
FMN_P117_WD05	Absent	Detarioideae	Detarioideae	NA	Leguminosae	Amherstieae	Hymenostegia pellegrinii	Hymenostegia pellegrinii	(A.Chev.) J.Leonard	NYBG	3196889	7af2221b-25b9-43e0-ab3d-5cc2f07f7997
FMN_P113_WG02	Absent	Detarioideae	Detarioideae	NA	Leguminosae	Amherstieae	Hymenostegia talbotii	Hymenostegia talbotii	Baker f.	NYBG	3196888	7ac6c7e7-623e-45ea-8bc8-d99e05b7a501
FMN_P045_WC12	Absent	Detarioideae	Detarioideae	NA	Leguminosae	Amherstieae	Icuria dunensis	Icuria dunensis	Wieringa	MO		2db66d3a-88a9-4672-b1dc-24e47384c7df
FMN_P021_WA09	Absent	Detarioideae	Detarioideae	NA	Leguminosae	Afzelieae	Intsia bijuga	Intsia bijuga	(Colebr.) Kuntze	NYBG	3196354	6f5bc099-ff55-4740-8a2f-e63466b47892
FMN_P065_WA08	Absent	Detarioideae	Detarioideae	NA	Leguminosae	Afzelieae	Intsia palembanica	Intsia palembanica	Miq.	NYBG	3196858	744cbdf6-a424-4d7c-90f1-ead7cbeccd88
FMN_P070_WE01	Absent	Detarioideae	Detarioideae	NA	Leguminosae	Amherstieae	Isoberlinia angolensis	Isoberlinia angolensis	(Benth.) Hoyle & Brenan	NYBG	3196862	73d0c7e8-8dbb-477d-9030-e28b156e841c
FMN_P069_WG09	Absent	Detarioideae	Detarioideae	NA	Leguminosae	Amherstieae	Isoberlinia doka	Isoberlinia doka	Craib & Stapf	NYBG	3196863	73a6697d-44fe-45a5-9c4d-13090c7d4829
FMN_P069_WH01	Absent	Detarioideae	Detarioideae	NA	Leguminosae	Amherstieae	Isoberlinia tomentosa	Isoberlinia tomentosa	(Harms) Craib & Stapf	NYBG	3196868	7c01880d-5d45-4581-bbcf-f08e619e8b1c
FMN_P099_WE01	Absent	Detarioideae	Detarioideae	NA	Leguminosae	Amherstieae	Isomacrolobium graciliflorum	Anthonotha graciliflora	(Harms) J.Leonard	MO		09dbdcdf-c264-46cc-a242-0aaefc2c6d80
FMN_P041_WH04	Absent	Detarioideae	Detarioideae	NA	Leguminosae	Amherstieae	Isomacrolobium hallei	Anthonotha hallei	(Aubrev.) J.Leonard	MO		09d87259-48fe-4cad-9626-c60c27e89226
FMN_P021_WB08	Absent	Detarioideae	Detarioideae	NA	Leguminosae	Amherstieae	Isomacrolobium leptorrhachis	Anthonotha leptorrhachis	(Harms) J.Leonard	NYBG	3196368	6e4667dc-81ab-4b3e-beab-1ac0a98c27de
FMN_P041_WH07	Absent	Detarioideae	Detarioideae	NA	Leguminosae	Amherstieae	Isomacrolobium obanense	Anthonotha obanensis	(Baker f.) J.Leonard			09d446e1-4425-4472-92b9-a9afcad2e6c7
FMN_P099_WD12	Absent	Detarioideae	Detarioideae	NA	Leguminosae	Amherstieae	Isomacrolobium triplisomere	Anthonotha triplisomeris	(Pellegr.) J.Leonard	MO		09d2058e-42ed-4199-bce8-ce23ee4b5f57
FMN_P021_WB11	Absent	Detarioideae	Detarioideae	NA	Leguminosae	Amherstieae	Isomacrolobium vignei	Anthonotha vignei	(Hoyle) J.Leonard	NYBG	3196371	6e09db88-5f4b-4326-9234-22ccd751e0b4
FMN_P070_WD09	Absent	Detarioideae	Detarioideae	NA	Leguminosae	Amherstieae	Julbernardia brieyi	Julbernardia brieyi	(De Wild.) Troupin	NYBG	2578751	7a571b8f-69f5-4fed-83c0-b43003fba412
FMN_P069_WH08	Absent	Detarioideae	Detarioideae	NA	Leguminosae	Amherstieae	Julbernardia hochreutineri	Julbernardia hochreutineri	Pellegr.	NYBG	3196881	79cf26a6-1edb-4ec2-addb-606b33e9366d
FMN_P069_WH06	Absent	Detarioideae	Detarioideae	NA	Leguminosae	Amherstieae	Julbernardia letouzeyi	Julbernardia letouzeyi	Villiers	NYBG	3196878	79372c36-00c9-48e0-84be-5d7485bb784f
FMN_P113_WH02	Absent	Detarioideae	Detarioideae	NA	Leguminosae	Amherstieae	Julbernardia pellegriniana	Julbernardia pellegriniana	Troupin	NYBG	3196872	78ef5f1d-a088-47b0-93fa-de5b4ebe5209
FMN_P112_WA06	Absent	Detarioideae	Detarioideae	NA	Leguminosae	Amherstieae	Julbernardia seretii	Julbernardia seretii	(De Wild.) Troupin	NYBG	3196871	78e9ca79-1d24-40bb-bd17-cb348898eeac
FMN_P069_WH03	Absent	Dialioideae_and_Duparquetioideae	Dialioideae	NA	Leguminosae	Koompassia	Koompassia excelsa	Koompassia excelsa	(Becc.) Taub.	NYBG	3196880	79bef51b-4924-4078-95cb-3a776d091d89
FMN_P069_WH02	Absent	Dialioideae_and_Duparquetioideae	Dialioideae	NA	Leguminosae	Koompassia	Koompassia grandiflora	Koompassia grandiflora	Kosterm.	NYBG	3196879	793983c8-8446-45ef-9e63-ea43795e9961
FMN_P070_WE02	Absent	Dialioideae_and_Duparquetioideae	Dialioideae	NA	Leguminosae	Koompassia	Koompassia malaccensis	Koompassia malaccensis	Benth.	NYBG	3196882	79dac673-33b3-488f-943c-7a2a9468436c
FMN_P071_WA01	Absent	Dialioideae_and_Duparquetioideae	Dialioideae	NA	Leguminosae	Labichea	Labichea lanceolata	Labichea lanceolata	Benth.	NYBG	3196877	79356cef-cda3-46e8-857a-91f9a266cf1e
FMN_P071_WB09	Absent	Dialioideae_and_Duparquetioideae	Dialioideae	NA	Leguminosae	Labichea	Labichea rupestris	Labichea rupestris	Benth.	NYBG	3196874	79047f53-d2db-4cae-a722-f22c30f83a63
FMN_P070_WH10	Absent	Dialioideae_and_Duparquetioideae	Dialioideae	NA	Leguminosae	Labichea	Labichea teretifolia	Labichea teretifolia	C.A.Gardner	NYBG	3196873	78feb894-b370-47e7-93b9-75957db383cc
FMN_P012_WE07	Absent	Cercidoideae	Cercidoideae	NA	Leguminosae	Bauhinieae	Lasiobema championii	Bauhinia championii	(Benth.) Benth.	NYBG	3196460	5f8e4ccf-510d-4694-8732-5cf06c3c8bd5
FMN_P091_WF02	Absent	Cercidoideae	Cercidoideae	NA	Leguminosae	Bauhinieae	Lasiobema curtisii	Bauhinia curtisii	Prain	NYBG	3196472	5e54d589-954a-40f0-a2fd-15d178784cc5
FMN_P020_WG04	Absent	Cercidoideae	Cercidoideae	NA	Leguminosae	Bauhinieae	Lasiobema penicillilobum	Bauhinia penicilliloba	Gagnep.	NYBG	3196482	5c9e79ec-eb8f-4e73-9631-7c4405263393
FMN_P017_WE06	Absent	Detarioideae	Detarioideae	NA	Leguminosae	Amherstieae	Lebruniodendron leptanthum	Lebruniodendron leptanthum	(Harms) J.Leonard	NYBG	3196711	27aa28d0-02f1-4f64-8087-954f11304c57
FMN_P088_WE05	Absent	Papilionoideae	Papilionoideae	NA	Leguminosae	Lecointea	Lecointea amazonica	Lecointea amazonica	Ducke	CAS		7d9eefc1-61a7-4ca6-9274-f9f3f2f702b7
FMN_P089_WC12	Absent	Papilionoideae	Papilionoideae	NA	Leguminosae	Lecointea	Lecointea amazonica	Lecointea tango	(Standl.) Emygdio & A.G.Andrade	CAS		175ef1e7-e047-4373-bfef-12eaec03990e
KIB_P003_WB04	Absent	Papilionoideae	Papilionoideae	NA	Leguminosae	Lecointea	Lecointea amazonica	Lecointea amazonica		ZR		094f89be-0711-46b4-baa3-219fd74273eb
KIB_P020_WG05	Absent	Papilionoideae	Papilionoideae	NA	Leguminosae	Lecointea	Lecointea marcano-bertii	Lecointea marcano-bertii	Barneby	BRIT	Dorr 5766	544ce96f-badf-4e0b-880a-8569aebf2c74
KIB_P030_WC04	Absent	Papilionoideae	Papilionoideae	NA	Leguminosae	Lecointea	Lecointea peruviana	Lecointea peruviana	J.F.Macbr.	BRIT	Aguilar 876	6f6252a5-28fd-4a37-a14c-245172474d3f
FMN_P071_WB12	Absent	Detarioideae	Detarioideae	NA	Leguminosae	Amherstieae	Leonardoxa africana	Leonardoxa africana	(Baill.) Aubrev.	NYBG	3196892	78b879fc-304e-42c8-a878-56aa9bae9b4c
FMN_P090_WF04	Absent	Caesalpinioideae	Caesalpinioideae	NA	Leguminosae	Caesalpinieae	Libidibia coriaria	Caesalpinia coriaria	(Jacq.) Willd.	NYBG	3196564	50209360-f8a5-45a0-baec-e91135f64022
FMN_P076_WA10	Absent	Caesalpinioideae	Caesalpinioideae	NA	Leguminosae	Caesalpinieae	Libidibia ferrea	Caesalpinia ferrea	C.Mart.	NYBG	190378	42bfc357-0aa3-4077-b342-1d4cfeed9606
KIB_P003_WB11	Absent	Caesalpinioideae	Caesalpinioideae	NA	Leguminosae	Caesalpinieae	Libidibia ferrea	Libidibia ferrea		ZR		07da83f8-56ae-4489-8b9b-7c0ccbce6119
FMN_P098_WG01	Absent	Caesalpinioideae	Caesalpinioideae	NA	Leguminosae	Caesalpinieae	Libidibia ferrea var. leiostachya	Caesalpinia leiostachya	(Benth.) Ducke	NYBG	1034318	49d44dab-7457-4e56-b746-f3e6ad910f1d
FMN_P092_WD09	Absent	Caesalpinioideae	Caesalpinioideae	NA	Leguminosae	Stahlia	Libidibia monosperma	Stahlia monosperma	(Tul.) Urb.	NY	1561236	42870490-4610-4012-b9f4-3d731f6e6d41
FMN_P001_WE05	Absent	Caesalpinioideae	Caesalpinioideae	NA	Leguminosae	Caesalpinieae	Libidibia paraguariensis	Caesalpinia paraguariensis	(Parodi) Burkart	NYBG	3196605	49520e89-ecc9-4ead-a269-0881390851ab
FMN_P085_WB12	Absent	Caesalpinioideae	Caesalpinioideae	NA	Leguminosae	Caesalpinieae	Libidibia punctata	Caesalpinia punctata	Willd.	NYBG	2724508	51668bf9-3440-49d7-9491-aabbca3cc2c9
FMN_P098_WG03	Absent	Caesalpinioideae	Caesalpinioideae	NA	Leguminosae	Caesalpinieae	Libidibia punctata	Caesalpinia granadillo	Pittier	NYBG	3196603	4a0065da-8011-467c-a82a-5367758f4749
FMN_P116_WH07	Absent	Caesalpinioideae	Caesalpinioideae	NA	Leguminosae	Caesalpinieae	Libidibia punctata	Caesalpinia ebano	H.Karst.	NYBG	3196601	4aa3f06e-51ab-4e1d-ab4c-974ebeb207c7
FMN_P116_WH04	Absent	Caesalpinioideae	Caesalpinioideae	NA	Leguminosae	Caesalpinieae	Libidibia sclerocarpa	Caesalpinia sclerocarpa	Standl.	NYBG	3196588	4de4fbf0-9e12-4ad8-8dcd-dee6753bdfeb
FMN_P071_WD06	Absent	Detarioideae	Detarioideae	NA	Leguminosae	Amherstieae	Librevillea klainei	Librevillea klainei	(Harms) Hoyle	NYBG	3196870	78d9ddbf-e1a1-43f9-ba48-d75ece40fcea
FMN_P042_WA04	Absent	Detarioideae	Detarioideae	NA	Leguminosae	Amherstieae	Loesenera gabonensis	Loesenera gabonensis	Pellegr.	MO		092f086b-fc6a-4d87-8d96-a0907a5ba168
FMN_P074_WF11	Absent	Caesalpinioideae	Caesalpinioideae	NA	Leguminosae	Caesalpinieae	Lophocarpinia aculeatifolia	Lophocarpinia aculeatifolia	(Burkart) Burkart	NYBG	3196891	78bb8dbe-e5f4-4345-8956-1c5af0700316
FMN_P094_WF04	Absent	Papilionoideae	Papilionoideae	NA	Leguminosae	Luetzelburgia	Luetzelburgia auriculata	Luetzelburgia auriculata	(Allemao) Ducke	MO		6744b7e0-97e1-4b66-b4b1-e87cfa358f3b
FMN_P094_WC03	Absent	Papilionoideae	Papilionoideae	NA	Leguminosae	Luetzelburgia	Luetzelburgia guaissara	Luetzelburgia guaissara	Toledo	MO		674090fd-199f-4bb1-ad36-355cc590aa11
FMN_P064_WC04	Absent	Detarioideae	Detarioideae	NA	Leguminosae	Saraceae	Lysidice rhodostegia	Lysidice rhodostegia	Hance	NYBG	3196895	78a1eebe-b896-4000-85ec-73361ed526aa
KIB_P017_WG08	Absent	Cercidoideae	Cercidoideae	NA	Leguminosae	Bauhinieae	Lysiphyllum carronii	Quercus mulleri	Martnez	USNH	2790847	0247ec72-e0df-44a3-a2f8-d353c08bcfbb
FMN_P012_WE08	Absent	Cercidoideae	Cercidoideae	NA	Leguminosae	Bauhinieae	Lysiphyllum cunninghamii	Bauhinia cunninghamii	(Benth.) Benth.	NYBG	3196489	5bee70c2-3101-4713-a56b-0eb1f7b4dcad
KIB_P017_WG07	Absent	Cercidoideae	Cercidoideae	NA	Leguminosae	Bauhinieae	Lysiphyllum cunninghamii	Leobordea schoenfelderi	(Dinter ex Merxm. & A.Schreib.) B.-E.van Wyk & Boatwr.	USNH	1926147	0190842c-c0df-4881-a6f8-c1c1ca218cc9
FMN_P012_WF05	Absent	Cercidoideae	Cercidoideae	NA	Leguminosae	Bauhinieae	Lysiphyllum dewitii	Bauhinia dewitii	K.Larsen & S.S.Larsen	NYBG	3196462	5f7c6009-2994-485d-8880-228d1ad14053
FMN_P098_WD04	Absent	Cercidoideae	Cercidoideae	NA	Leguminosae	Bauhinieae	Lysiphyllum gilvum	Bauhinia gilva	(Bailey) Govaerts	NYBG	3196490	5bde08dc-d7dc-4a7d-8d55-4864062b74c4
FMN_P022_WH05	Absent	Cercidoideae	Cercidoideae	NA	Leguminosae	Bauhinieae	Lysiphyllum hookeri	Bauhinia hookeri	F.Muell.	NYBG	3196476	5df517ec-3273-44b8-a3d8-a5f0ea0ccb4a
KIB_P003_WB10	Absent	Cercidoideae	Cercidoideae	NA	Leguminosae	Bauhinieae	Lysiphyllum hookeri	Lysiphyllum hookeri	(F.Muell.) Pedley	ZR		904f4072-c2ed-42dd-83a3-9ae25ea338e2
FMN_P077_WD07	Absent	Detarioideae	Detarioideae	NA	Leguminosae	Amherstieae	Macrolobium acaciifolium	Macrolobium acaciifolium	(Benth.) Benth.	NYBG	2736368	787f4b32-81dd-43e8-b2ba-c8f58eee98ec
FMN_P074_WE05	Absent	Detarioideae	Detarioideae	NA	Leguminosae	Amherstieae	Macrolobium acrothamnos	Macrolobium acrothamnos	Cowan	NYBG	3196901	786ba772-759a-4906-820a-4342794e5d38
FMN_P074_WE08	Absent	Detarioideae	Detarioideae	NA	Leguminosae	Amherstieae	Macrolobium angustifolium	Macrolobium angustifolium	(Benth.) Cowan	NYBG	3196903	78006335-248c-422e-8bd2-5089e42097c7
FMN_P074_WE03	Absent	Detarioideae	Detarioideae	NA	Leguminosae	Amherstieae	Macrolobium archeri	Macrolobium archeri	Cowan	NYBG	3196905	77ae0904-b41a-4f65-a0ea-e8a44174aba6
FMN_P074_WE04	Absent	Detarioideae	Detarioideae	NA	Leguminosae	Amherstieae	Macrolobium arenarium	Macrolobium arenarium	Ducke	NYBG	1162118	77b28b08-58e7-4334-bcdd-8f496c9bed27
FMN_P074_WE06	Absent	Detarioideae	Detarioideae	NA	Leguminosae	Amherstieae	Macrolobium bifolium	Macrolobium bifolium	(Aubl.) Pers.	NYBG	3196906	77908eb0-0a07-44cd-b7fb-07ff92d5f8bf
FMN_P074_WB07	Absent	Detarioideae	Detarioideae	NA	Leguminosae	Amherstieae	Macrolobium brevense	Macrolobium brevense	Ducke	NYBG	1162174	774d8ba3-47c9-443f-abc3-c66491f8e3ce
FMN_P076_WE04	Absent	Detarioideae	Detarioideae	NA	Leguminosae	Amherstieae	Macrolobium campestre	Macrolobium campestre	Huber	NYBG	2144684	77811b98-ed6b-44a1-b342-d1b22d29ed4a
FMN_P069_WC12	Absent	Detarioideae	Detarioideae	NA	Leguminosae	Amherstieae	Macrolobium canaliculatum	Macrolobium canaliculatum	Benth.	NYBG	1162212	774c3557-9427-4dbe-bcd5-6fad4aa3d97e
FMN_P064_WB11	Absent	Detarioideae	Detarioideae	NA	Leguminosae	Amherstieae	Macrolobium colombianum	Macrolobium colombianum	(Britton & Killip) Uribe	NYBG	3196896	78a25fb7-e5d1-476d-9a05-b5dfa536ef70
FMN_P077_WA09	Absent	Detarioideae	Detarioideae	NA	Leguminosae	Amherstieae	Macrolobium costaricense	Macrolobium costaricense	W.C.Burger	NYBG	3196897	78a1a5eb-459c-47d1-85a8-b349073e5ea8
FMN_P074_WE02	Absent	Detarioideae	Detarioideae	NA	Leguminosae	Amherstieae	Macrolobium cowanii	Macrolobium cowanii	Barneby	NYBG	980389	7740b676-337a-453c-9640-be915d4871f2
FMN_P075_WE06	Absent	Detarioideae	Detarioideae	NA	Leguminosae	Amherstieae	Macrolobium discolor	Macrolobium discolor	Benth.	NYBG	3196907	772cf685-7784-4c43-a6dc-05822febbcf8
KIB03_P009_WF12	Absent	Detarioideae	Detarioideae	NA	Leguminosae	Amherstieae	Macrolobium dressleri	Macrolobium dressleri	Cowan	NYBG	3196900	7871805b-f464-47a1-a9ac-ef9e648ad78b
FMN_P075_WF08	Absent	Detarioideae	Detarioideae	NA	Leguminosae	Amherstieae	Macrolobium duckeanum	Macrolobium duckeanum	Cowan	NYBG	1162229	77013dfb-e1da-4806-bfdf-d5453327ab98
FMN_P077_WE04	Absent	Detarioideae	Detarioideae	NA	Leguminosae	Amherstieae	Macrolobium evenulosum	Macrolobium evenulosum	Cowan	NYBG	3196909	76c35f86-0390-4c69-af59-5dcc4c14aa11
FMN_P075_WB02	Absent	Detarioideae	Detarioideae	NA	Leguminosae	Amherstieae	Macrolobium flexuosum	Macrolobium flexuosum	Benth.	NYBG	1162235	76f71a74-1e5b-44f2-9229-b17a9bf266de
FMN_P077_WD03	Absent	Detarioideae	Detarioideae	NA	Leguminosae	Amherstieae	Macrolobium floridum	Macrolobium floridum	H.Karst.	NYBG	3196910	7656fe81-b608-44fb-8297-1a83d5a9014e
FMN_P117_WF05	Absent	Detarioideae	Detarioideae	NA	Leguminosae	Amherstieae	Macrolobium gracile	Macrolobium gracile	Benth.	NYBG	3196908	76e00cca-a833-4027-98fc-aca6e44e379a
FMN_P117_WF03	Absent	Detarioideae	Detarioideae	NA	Leguminosae	Amherstieae	Macrolobium guianense	Macrolobium guianense	(Aubl.) Pulle	NYBG	3196911	7647b66f-8c04-414d-b463-0d4b135cf406
FMN_P111_WA05	Absent	Detarioideae	Detarioideae	NA	Leguminosae	Amherstieae	Macrolobium hartshornii	Macrolobium hartshornii	Cowan	NYBG	3196898	7882faed-92ff-4168-840d-080f942917ae
FMN_P115_WF07	Absent	Detarioideae	Detarioideae	NA	Leguminosae	Amherstieae	Macrolobium huberianum	Macrolobium huberianum	Ducke	NYBG	1162413	75bc86b2-41cd-45c5-8877-1308acb73161
FMN_P112_WA09	Absent	Detarioideae	Detarioideae	NA	Leguminosae	Amherstieae	Macrolobium klugii	Macrolobium klugii	Cowan	NYBG	3196915	7535365a-1b20-46bf-9de3-d19900c554ba
FMN_P114_WC09	Absent	Detarioideae	Detarioideae	NA	Leguminosae	Amherstieae	Macrolobium latifolium	Macrolobium latifolium	Vogel	NYBG	979937	80bbc8fd-273c-4cf4-8593-5e84054fb6c6
FMN_P115_WD04	Absent	Detarioideae	Detarioideae	NA	Leguminosae	Amherstieae	Macrolobium longipedicellatum	Macrolobium longipedicellatum	Ducke	NYBG	1162447	805837ec-0c18-44e6-8fb4-72c83789e377
FMN_P112_WB04	Absent	Detarioideae	Detarioideae	NA	Leguminosae	Amherstieae	Macrolobium longipes	Macrolobium longipes	Cowan	NYBG	3196917	80383182-7bde-4f76-a02e-37e534881082
FMN_P112_WE12	Absent	Detarioideae	Detarioideae	NA	Leguminosae	Amherstieae	Macrolobium machaerioides	Macrolobium machaerioides	Killip & J.F.Macbr.	NYBG	3196918	8017f01f-9651-4096-8348-0f4c5f8ebc11
FMN_P112_WD08	Absent	Detarioideae	Detarioideae	NA	Leguminosae	Amherstieae	Macrolobium microcalyx	Macrolobium microcalyx	Ducke	NYBG	2686803	80071875-925d-456b-ac46-dfe073abb1dc
KIB03_P007_WF12	Absent	Detarioideae	Detarioideae	NA	Leguminosae	Amherstieae	Macrolobium multijugum	Macrolobium multijugum	(DC.) Benth.	NYBG	3196920	7fcede74-32c5-4b1b-90c4-b7a0778df82e
KIB03_P009_WH07	Absent	Detarioideae	Detarioideae	NA	Leguminosae	Amherstieae	Macrolobium obtusum	Macrolobium obtusum	Pittier	NYBG	3196921	7fbc4757-6c1b-4415-9707-216435c6aa51
FMN_P113_WA08	Absent	Detarioideae	Detarioideae	NA	Leguminosae	Amherstieae	Macrolobium prancei	Macrolobium prancei	R.S. Cowan	NYBG	3196923	7f94bc23-3411-4011-94b5-dd3e897ce5d7
FMN_P113_WA09	Absent	Detarioideae	Detarioideae	NA	Leguminosae	Amherstieae	Macrolobium punctatum	Macrolobium punctatum	Benth.	NYBG	1162034	7f8602be-19bf-48d9-bbb2-87d362b0ac55
FMN_P113_WA10	Absent	Detarioideae	Detarioideae	NA	Leguminosae	Amherstieae	Macrolobium rigidum	Macrolobium rigidum	Cowan	NYBG	582271	7f771cac-d954-4d9f-99ef-af846ef60199
FMN_P111_WB01	Absent	Detarioideae	Detarioideae	NA	Leguminosae	Amherstieae	Macrolobium rubrum	Macrolobium rubrum	Cowan	NYBG	1162019	7f282eef-18b7-43ad-af62-a7421cf40991
KIB03_P008_WF07	Absent	Detarioideae	Detarioideae	NA	Leguminosae	Amherstieae	Macrolobium savannarum	Macrolobium savannarum	Cowan	NYBG	3196925	7eb6e945-4672-45f3-91ea-36f08b088e2a
FMN_P117_WD08	Absent	Detarioideae	Detarioideae	NA	Leguminosae	Amherstieae	Macrolobium schinifolium	Macrolobium schinifolium	Cowan	NYBG	3196926	7e919ce5-a28a-4c2a-a0fc-c66855c74359
FMN_P113_WA12	Absent	Detarioideae	Detarioideae	NA	Leguminosae	Amherstieae	Macrolobium stenosiphon	Macrolobium stenosiphon	Harms	NYBG	2286713	7ee37931-023f-4e94-bcf5-cd737a30359f
FMN_P115_WF10	Absent	Detarioideae	Detarioideae	NA	Leguminosae	Amherstieae	Macrolobium suaveolens	Macrolobium suaveolens	Benth.	NYBG	3196927	7e8cbe8d-a311-4049-916b-35d6b1b90568
FMN_P117_WC11	Absent	Detarioideae	Detarioideae	NA	Leguminosae	Amherstieae	Macrolobium trinitense	Macrolobium trinitense	Urb.	NYBG	3196928	7e7f0386-34ca-4259-9802-ddfa1d611741
FMN_P111_WA01	Absent	Detarioideae	Detarioideae	NA	Leguminosae	Amherstieae	Macrolobium wurdackii	Macrolobium wurdackii	Cowan	NYBG	2687099	7e2d8b63-aa88-44ce-830a-2931e2add5d0
FMN_P067_WG06	Absent	Detarioideae	Detarioideae	NA	Leguminosae	Amherstieae	Maniltoa floribunda	Maniltoa floribunda	A.C.Sm.	NYBG	3196934	7d40696b-71a9-4f2d-a491-1760b7413dc1
FMN_P073_WF03	Absent	Detarioideae	Detarioideae	NA	Leguminosae	Amherstieae	Maniltoa grandiflora	Maniltoa grandiflora	(A.Gray) Scheff.	NYBG	3196937	7d2f7471-5a5a-4b63-bcda-40f9e9933fcb
FMN_P076_WH04	Absent	Detarioideae	Detarioideae	NA	Leguminosae	Amherstieae	Maniltoa grandiflora	Maniltoa amicorum	Benth.	NYBG	3196933	7d6a4f64-1e37-4f92-b7cd-ee304042f45b
KIB03_P009_WF11	Absent	Detarioideae	Detarioideae	NA	Leguminosae	Amherstieae	Maniltoa megalocephala	Maniltoa megalocephala	Harms	NYBG	3196935	7d3f1e20-4d27-4224-9eb5-49a8d27914cd
FMN_P017_WF03	Absent	Detarioideae	Detarioideae	NA	Leguminosae	Amherstieae	Maniltoa polyandra	Maniltoa polyandra	(Roxb.) Harms	NYBG	3196718	2816beb7-0d5b-4a38-ba46-e02c63d230ee
FMN_P020_WD11	Absent	Detarioideae	Detarioideae	NA	Leguminosae	Amherstieae	Maniltoa yokotai	Maniltoa yokotai	(Kaneh.) Hosok.	NYBG	3196730	2ab48bb6-0472-4a0e-aa14-ac356519ebf7
FMN_P075_WC04	Absent	Dialioideae_and_Duparquetioideae	Dialioideae	NA	Leguminosae	Martiodendron	Martiodendron mediterraneum	Martiodendron mediterraneum	(Benth.) R.C.Koeppen	NYBG	2480383	7d2852e0-fe54-4b56-8090-cb2fbb51088d
KIB_P028_WF10	Absent	Dialioideae_and_Duparquetioideae	Dialioideae	NA	Leguminosae	Martiodendron	Martiodendron parviflorum	Martiodendron parviflorum	(Amshoff) R.C.Koeppen	F	1589311	5f24d05a-7c78-40e1-8090-4465fec40064
FMN_P094_WD02	Absent	Papilionoideae	Papilionoideae	NA	Leguminosae	Desmodieae	Mecopus nidulans	Mecopus nidulans	Benn.	MO		66fa5678-7f5e-4621-abb4-c6eea0eee1fc
FMN_P102_WD08	Absent	Dialioideae_and_Duparquetioideae	Dialioideae	NA	Leguminosae	Mendoravia	Mendoravia dumaziana	Mendoravia dumaziana	Capuron	MO		2d874105-81fa-4ef7-a15d-a15fc1e280b3
KIB_P017_WH03	Absent	Caesalpinioideae	Caesalpinioideae	NA	Leguminosae	Caesalpinieae	Mezoneuron angolense	Leobordea schoenfelderi	(Dinter ex Merxm. & A.Schreib.) B.-E.van Wyk & Boatwr.	USNH	1926147	0190842c-c0df-4881-a6f8-c1c1ca218cc9
FMN_P113_WE09	Absent	Caesalpinioideae	Caesalpinioideae	NA	Leguminosae	Caesalpinieae	Mezoneuron latisiliquum	Caesalpinia latisiliqua	(Cav.) Hattink	NYBG	3196615	430d291f-8ec4-4b08-ba49-2e35751cae11
FMN_P098_WD07	Absent	Caesalpinioideae	Caesalpinioideae	NA	Leguminosae	Caesalpinieae	Mezoneuron pubescens	Caesalpinia pubescens	(Desf.) Hattink	NYBG	3196586	4e554b31-5950-40b4-95f4-857ebe983d69
KIB_P017_WH02	Absent	Caesalpinioideae	Caesalpinioideae	NA	Leguminosae	Caesalpinieae	Mezoneuron sumatranum	Alchemilla glacialis	Buser	USNH	2060278	0306979c-d56e-4172-9803-235a333a8745
KIB_P028_WF09	Absent	Caesalpinioideae	Caesalpinioideae	NA	Leguminosae	Mezonevron	Mezonevron kauaiense	Mezonevron kauaiense	Hillebr.	F	1473604	5c1ba1a7-c887-4846-b431-c601109e13e4
FMN_P067_WH02	Absent	Papilionoideae	Papilionoideae	NA	Leguminosae	Mildbraediodendron	Mildbraediodendron excelsum	Mildbraediodendron excelsum	Harms	NY	2571753	cda15283-7d9d-4a31-b2e4-1b2715c01bc0
FMN_P011_WH05	Absent	Caesalpinioideae	Caesalpinioideae	NA	Leguminosae	Piptadenia_Group	Mimosa weddelliana	Mimosa eurycarpa	Robinson	CAS		716c74c0-a8f8-44e2-a705-202b8fb15802
FMN_P093_WF11	Absent	Papilionoideae	Papilionoideae	NA	Leguminosae	Dipterygeae	Monopteryx inpae	Monopteryx inpae	W.A.Rodrigues	MO		66801a96-34e4-4e44-a6cf-31de94b022d3
FMN_P062_WF10	Absent	Caesalpinioideae	Caesalpinioideae	NA	Leguminosae	Cassieae	Mora abbottii	Mora abbottii	Britton & Rose	NYBG	1561041	8504f561-2650-49f4-be7d-ea3befdc7a8b
FMN_P062_WF02	Absent	Caesalpinioideae	Caesalpinioideae	NA	Leguminosae	Cassieae	Mora ekmanii	Mora ekmanii	(Urb.) Britton & Rose	NYBG	1561030	84bff4c4-99b3-4bb8-89d4-7fccb039dc4a
FMN_P062_WH01	Absent	Caesalpinioideae	Caesalpinioideae	NA	Leguminosae	Cassieae	Mora excelsa	Mora excelsa	Benth.	NYBG	3196944	84b226e4-131d-41d8-b17a-5d712f20a1dc
FMN_P062_WE11	Absent	Caesalpinioideae	Caesalpinioideae	NA	Leguminosae	Cassieae	Mora gonggrijpii	Mora gonggrijpii	(Kleinhoonte) Sandwith	NYBG	3196945	849daf32-99e4-4348-b149-0120acb9a9e7
FMN_P110_WG04	Absent	Caesalpinioideae	Caesalpinioideae	NA	Leguminosae	Cassieae	Mora oleifera	Mora megistosperma	(Pittier) Britton & Rose	NYBG	3196946	8474cda0-7b2a-4cc2-a183-e054bad30ef0
FMN_P069_WE12	Absent	Caesalpinioideae	Caesalpinioideae	NA	Leguminosae	Caesalpinieae	Moullava digyna	Caesalpinia digyna	Rottler	NYBG	3196616	42ef4ab3-1049-457e-a7ee-3706adb71aaa
FMN_P063_WA08	Absent	Caesalpinioideae	Caesalpinioideae	NA	Leguminosae	Caesalpinieae	Moullava spicata	Moullava spicata	(Dalzell) Nicolson	NYBG	3196950	83ff6897-2f89-4a08-b61a-51b0914a62d0
FMN_P113_WE05	Absent	Caesalpinioideae	Caesalpinioideae	NA	Leguminosae	Caesalpinieae	Moullava spicata	Caesalpinia mimosoides	Lam.	NYBG	3196617	42cdc01f-4ca9-4f07-a9cf-bd2efe8baaac
KIB_P028_WG06	Absent	Caesalpinioideae	Caesalpinioideae	NA	Leguminosae	Wagatea	Moullava spicata	Wagatea spicata	Dalzell	F	21243928	6c9b58ca-1de6-410e-a375-caaba37df19c
KIB_P021_WG06	Absent	Papilionoideae	Papilionoideae	NA	Leguminosae	Myrocarpus	Myrocarpus fastigiatus	Myrocarpus fastigiatus	Allemao	BRIT	Cardoso 1230	62a4a952-12bf-4530-933e-57237f35f6d3
FMN_P087_WG05	Absent	Papilionoideae	Papilionoideae	NA	Leguminosae	Myrocarpus	Myrocarpus frondosus	Myrocarpus frondosus	Allemao	CAS		72b48b38-f638-403f-b0d9-08af483ed8f5
FMN_P087_WE05	Absent	Papilionoideae	Papilionoideae	NA	Leguminosae	Myrospermum	Myrospermum frutescens	Myrospermum frutescens	Jacq.	CAS		72aef005-3c8b-49b2-8fe5-47dacb6a6a32
FMN_P087_WG04	Absent	Papilionoideae	Papilionoideae	NA	Leguminosae	Myroxylon	Myroxylon balsamum	Myroxylon balsamum	(L.) Harms	CAS		72adbdad-6a75-467c-b8ec-b88e159ee8c6
KIB_P029_WD07	Absent	Papilionoideae	Papilionoideae	NA	Leguminosae	Myroxylon	Myroxylon peruiferum	Myroxylon peruiferum	L.f.	F	V0371423F	b2dd7db1-2e41-4283-9e63-585584ff7194
FMN_P062_WD11	Absent	Detarioideae	Detarioideae	NA	Leguminosae	Detarieae	Neoapaloxylon madagascariense	Neoapaloxylon madagascariense	(Drake) Rauschert	NYBG	3196952	83ecc648-3394-4b6f-a690-f5690af12b51
FMN_P063_WA01	Absent	Detarioideae	Detarioideae	NA	Leguminosae	Amherstieae	Neochevalierodendron stephanii	Neochevalierodendron stephanii	(A.Chev.) J.Leonard	NYBG	3196947	8462f447-2c28-4a2e-ab76-92d430134535
KIB_P021_WG05	Absent	Caesalpinioideae	Caesalpinioideae	NA	Leguminosae	Newtonia_Group	Newtonia buchananii	Newtonia buchananii	(Baker) G.C.C.Gilbert & Boutiqu	BRTI	Mlangwa 1092	62754b90-5ca3-463b-8b5b-fb373f79dd3b
FMN_P044_WG01	Absent	Caesalpinioideae	Caesalpinioideae	NA	Leguminosae	Newtonia_Group	Newtonia hildebrandtii	Newtonia hildebrandtii	(Vatke) Torre	MO		fde52676-16cf-4f94-b90c-ea82b4541fa1
FMN_P044_WF12	Absent	Caesalpinioideae	Caesalpinioideae	NA	Leguminosae	Newtonia_Group	Newtonia leucocarpa	Newtonia leucocarpa	(Harms) G.C.C.Gilbert & Boutiqu	MO		fc25e590-fb51-4353-944d-fb1c60824a9c
FMN_P008_WB07	Absent	Caesalpinioideae	Caesalpinioideae	NA	Leguminosae	Newtonia_Group	Newtonia paucijuga	Newtonia paucijuga	(Harms) Brenan		OS0056741	cf175faf-e575-499f-a27d-2ce0a3bac64b
FMN_P087_WG03	Absent	Papilionoideae	Papilionoideae	NA	Leguminosae	Adesmia	Nissolia gentryi	Nissolia gentryi	Rudd	CAS		72834927-7f19-4e83-8630-ae45be101f41
FMN_P087_WF11	Absent	Papilionoideae	Papilionoideae	NA	Leguminosae	Adesmia	Nissolia microptera	Nissolia microptera	Poir.	CAS		726b2e8f-cc31-4f05-8b50-7cd869ce34ce
FMN_P087_WG02	Absent	Papilionoideae	Papilionoideae	NA	Leguminosae	Adesmia	Nissolia microptera	Nissolia hirsuta	DC.	CAS		727a471b-90f7-45d4-a9fc-b3a34b8dfa31
FMN_P087_WG01	Absent	Papilionoideae	Papilionoideae	NA	Leguminosae	Adesmia	Nissolia montana	Nissolia montana	Rose	CAS	480270	726ba279-870d-4b9b-b069-300ed5dd5d28
FMN_P087_WF12	Absent	Papilionoideae	Papilionoideae	NA	Leguminosae	Adesmia	Nissolia platycalyx	Nissolia platycalyx	S.Watson	CAS		726b3cde-8be6-4c96-8baa-fdb64fa2b955
FMN_P087_WF08	Absent	Papilionoideae	Papilionoideae	NA	Leguminosae	Adesmia	Nissolia pringlei	Nissolia pringlei	Rose	CAS		725de277-4076-4bef-8aeb-4bebbacb22c1
FMN_P087_WF07	Absent	Papilionoideae	Papilionoideae	NA	Leguminosae	Adesmia	Nissolia schottii	Nissolia schottii	A.Gray	CAS		751ce799-6d87-4852-89e6-aca085ca5082
FMN_P062_WF04	Absent	Detarioideae	Detarioideae	NA	Leguminosae	Amherstieae	Normandiodendron bequaertii	Leonardoxa bequaertii	(De Wild.) Aubrev.	NYBG	3196988	9143aff7-3d15-4111-b7d6-27566f5e388b
FMN_P101_WA01	Absent	Detarioideae	Detarioideae	NA	Leguminosae	Amherstieae	Normandiodendron bequaertii	Normandiodendron bequaertii	(De Wild.) Leonard	MO		2d8014ec-e146-4a98-9091-4fe8b77fed2c
[truncated: 11,218 more rows]
