# Supplementary material for: Shifts in evolutionary lability underlie independent gains and losses of root-nodule symbiosis in a single clade of plants
Source: Nat Commun. 2024 May 27;15:4262. doi: 10.1038/s41467-024-48036-3 (PMC11130336; doi:10.1038/s41467-024-48036-3)
Supplement: Supplementary file 6 — Supplementary Dataset 3 [file 41467_2024_48036_MOESM6_ESM.txt]

((((((Vitaceae_Tetrastigma_dubium.Vitaceae_Tetrastigma_dubium:0.1366260181,(Vitaceae_Tetrastigma_leucostaphylum.Vitaceae_Tetrastigma_leucostaphylum:0.09535001809,(Vitaceae_Tetrastigma_obovatum.Vitaceae_Tetrastigma_obovatum:0.06510501809,(Vitaceae_Tetrastigma_rumicispermum.Vitaceae_Tetrastigma_rumicispermum:0.03705201809,Vitaceae_Tetrastigma_voinierianum.Vitaceae_Tetrastigma_voinierianum:0.03705201809):0.028053):0.030245):0.041276):49.02980855,((Vitaceae_Vitis_rotundifolia.Vitaceae_Vitis_rotundifolia:24.21307544,(Vitaceae_Vitis_vinifera.Vitaceae_Vitis_vinifera:3.967507413,(Vitaceae_Vitis_riparia.Vitaceae_Vitis_riparia:3.703739908,((Vitaceae_Vitis_arizonica.Vitaceae_Vitis_arizonica:0.195529508,(Vitaceae_Vitis_cordifolia.Vitaceae_Vitis_cordifolia:0.131596008,((Vitaceae_Vitis_yeshanensis.Vitaceae_Vitis_yeshanensis:0.04911800805,Vitaceae_Vitis_californica.Vitaceae_Vitis_californica:0.04911800805):0.044651,(Vitaceae_Vitis_vulpina.Vitaceae_Vitis_vulpina:0.04911700805,Vitaceae_Vitis_cinerea.Vitaceae_Vitis_cinerea:0.04911700805):0.044652):0.037827):0.0639335):3.469138405,((Vitaceae_Vitis_treleasei.Vitaceae_Vitis_treleasei:2.306797758,((Vitaceae_Vitis_flexuosa.Vitaceae_Vitis_flexuosa:0.1020870075,Vitaceae_Vitis_amurensis.Vitaceae_Vitis_amurensis:0.1020870075):2.151246688,(Vitaceae_Vitis_aestivalis.Vitaceae_Vitis_aestivalis:0.2617886505,(Vitaceae_Vitis_betulifolia.Vitaceae_Vitis_betulifolia:0.102355591,(Vitaceae_Vitis_palmata.Vitaceae_Vitis_palmata:0.08522450769,(Vitaceae_Vitis_ficifolia.Vitaceae_Vitis_ficifolia:0.06981600769,((Vitaceae_Vitis_quinquangularis.Vitaceae_Vitis_quinquangularis:0.03233800769,Vitaceae_Vitis_jacquemontii.Vitaceae_Vitis_jacquemontii:0.03233800769):0.022953,(Vitaceae_Vitis_coignetiae.Vitaceae_Vitis_coignetiae:0.03233800769,Vitaceae_Vitis_thunbergii.Vitaceae_Vitis_thunbergii:0.03233800769):0.022953):0.014525):0.0154085):0.01713108333):0.1594330595):1.991545045):0.0534640625):1.332902023,(Vitaceae_Vitis_rupestris.Vitaceae_Vitis_rupestris:3.496333008,(Vitaceae_Vitis_acerifolia.Vitaceae_Vitis_acerifolia:0.03295100832,Vitaceae_Vitis_girdiana.Vitaceae_Vitis_girdiana:0.03295100832):3.463382):0.1433667727):0.02496813203):0.03907199524):0.2637675048):20.24556803):7.884982025,((Vitaceae_Tetrastigma_lauterbachianum.Vitaceae_Tetrastigma_lauterbachianum:26.83935301,(Vitaceae_Cayratia_acris.Vitaceae_Cayratia_acris:3.880107012,Vitaceae_Cayratia_mollissima.Vitaceae_Cayratia_mollissima:3.880107012):22.959246):4.427002,(Vitaceae_Vitis_labrusca.Vitaceae_Vitis_labrusca:1.130827012,Vitaceae_Vitis_tiliifolia.Vitaceae_Vitis_tiliifolia:1.130827012):30.135528):0.8317024565):17.0683771):1.46600334,((Vitaceae_Parthenocissus_dalzielii.Vitaceae_Parthenocissus_dalzielii:49.53422922,((Vitaceae_Cissus_elongata.Vitaceae_Cissus_elongata:43.8529567,((Vitaceae_Cissus_carnosa.Vitaceae_Cissus_carnosa:36.70479651,(Vitaceae_Rhoicissus_tridentata.Vitaceae_Rhoicissus_tridentata:2.535464014,(Vitaceae_Rhoicissus_revoilii.Vitaceae_Rhoicissus_revoilii:0.09914901398,Vitaceae_Rhoicissus_tomentosa.Vitaceae_Rhoicissus_tomentosa:0.09914901398):2.436315):34.1693325):7.114884815,((Vitaceae_Tetrastigma_sp.Vitaceae_Tetrastigma_sp:33.41577668,(Vitaceae_Cissus_trianae.Vitaceae_Cissus_trianae:23.64481551,(Vitaceae_Cissus_simsiana.Vitaceae_Cissus_simsiana:9.704598013,Vitaceae_Cissus_striata.Vitaceae_Cissus_striata:9.704598013):13.9402175):9.770961167):7.525580768,((Vitaceae_Cissus_tiliacea.Vitaceae_Cissus_tiliacea:13.51990772,((Vitaceae_Cissus_tinctoria.Vitaceae_Cissus_tinctoria:6.275903018,Vitaceae_Cissus_campestris.Vitaceae_Cissus_campestris:6.275903018):5.789239625,(Vitaceae_Cissus_descoingsii.Vitaceae_Cissus_descoingsii:12.03225216,(Vitaceae_Cissus_fuliginea.Vitaceae_Cissus_fuliginea:11.99988018,(Vitaceae_Cissus_pseudoverticillata.Vitaceae_Cissus_pseudoverticillata:10.90885922,(Vitaceae_Cissus_neei.Vitaceae_Cissus_neei:10.38365664,(Vitaceae_Cissus_araguainensis.Vitaceae_Cissus_araguainensis:9.778306518,(Vitaceae_Cissus_pteroclada.Vitaceae_Cissus_pteroclada:9.477645018,(Vitaceae_Cissus_alata.Vitaceae_Cissus_alata:0.09256201765,Vitaceae_Cissus_verticillata.Vitaceae_Cissus_verticillata:0.09256201765):9.385083):0.3006615):0.605350125):0.525202575):1.091020967):0.03237197619):0.03289048214):1.454765075):14.26588269,(((Vitaceae_Cissus_obliqua.Vitaceae_Cissus_obliqua:17.70651371,((Vitaceae_Cissus_decidua.Vitaceae_Cissus_decidua:7.625772872,((Vitaceae_Cissus_pulcherrima.Vitaceae_Cissus_pulcherrima:3.195359015,Vitaceae_Cissus_serroniana.Vitaceae_Cissus_serroniana:3.195359015):4.3026195,((Vitaceae_Cissus_paullinifolia.Vitaceae_Cissus_paullinifolia:6.075133015,(Vitaceae_Cissus_bahiensis.Vitaceae_Cissus_bahiensis:4.352603015,Vitaceae_Cissus_spinosa.Vitaceae_Cissus_spinosa:4.352603015):1.72253):0.712573,(Vitaceae_Cissus_blanchetiana.Vitaceae_Cissus_blanchetiana:6.510960015,Vitaceae_Cissus_pinnatifolia.Vitaceae_Cissus_pinnatifolia:6.510960015):0.276746):0.7102725):0.1277943571):4.323378568,(Vitaceae_Cissus_erosa.Vitaceae_Cissus_erosa:11.57082407,(Vitaceae_Cissus_stipulata.Vitaceae_Cissus_stipulata:8.928015078,(Vitaceae_Cissus_ulmifolia.Vitaceae_Cissus_ulmifolia:8.895311087,(Vitaceae_Cissus_sp.Vitaceae_Cissus_sp:7.670337099,(Vitaceae_Cissus_gongylodes.Vitaceae_Cissus_gongylodes:5.231388516,((Vitaceae_Cissus_apendiculata.Vitaceae_Cissus_apendiculata:2.914250016,Vitaceae_Cissus_surinamensis.Vitaceae_Cissus_surinamensis:2.914250016):0.605003,(Vitaceae_Cissus_paraensis.Vitaceae_Cissus_paraensis:3.277675016,(Vitaceae_Cissus_sulcicaulis.Vitaceae_Cissus_sulcicaulis:3.068851016,Vitaceae_Cissus_duarteana.Vitaceae_Cissus_duarteana:3.068851016):0.208824):0.241578):1.7121355):2.438948583):1.224973988):0.03270399107):2.642808993):0.3783273694):5.757362269):7.524303516,((Vitaceae_Cissus_assamica.Vitaceae_Cissus_assamica:19.40473101,Vitaceae_Cissus_quadrangularis.Vitaceae_Cissus_quadrangularis:19.40473101):3.620698,(Vitaceae_Cissus_reniformis.Vitaceae_Cissus_reniformis:9.386331014,Vitaceae_Cissus_cactiformis.Vitaceae_Cissus_cactiformis:9.386331014):13.639098):2.205388211):1.205868088,(Vitaceae_Cissus_repens.Vitaceae_Cissus_repens:26.39640651,(Vitaceae_Cissus_cornifolia.Vitaceae_Cissus_cornifolia:22.76519801,(Vitaceae_Cissus_javana.Vitaceae_Cissus_javana:20.98000801,Vitaceae_Cissus_hastata.Vitaceae_Cissus_hastata:20.98000801):1.78519):3.6312085):0.04027879891):1.349105095):13.15556704):2.878323881):0.03327536931):4.572560007,(Vitaceae_Parthenocissus_quinquefolia.Vitaceae_Parthenocissus_quinquefolia:5.990119015,Vitaceae_Parthenocissus_inserta.Vitaceae_Parthenocissus_inserta:5.990119015):42.43539769):1.108712513):0.8981798159,((Vitaceae_Vitis_japonica.Vitaceae_Vitis_japonica:0.08308851752,(Vitaceae_Vitis_bryoniifolia.Vitaceae_Vitis_bryoniifolia:0.04486701752,Vitaceae_Vitis_davidii.Vitaceae_Vitis_davidii:0.04486701752):0.0382215):0.04954116667,(Vitaceae_Vitis_heyneana.Vitaceae_Vitis_heyneana:0.06185001752,Vitaceae_Vitis_bellula.Vitaceae_Vitis_bellula:0.06185001752):0.07077966667):50.29977935):0.2000288739):15.36756126,(Vitaceae_Ampelopsis_delavayana.Vitaceae_Ampelopsis_delavayana:48.71511472,((Vitaceae_Ampelopsis_megalophylla.Vitaceae_Ampelopsis_megalophylla:12.04086702,Vitaceae_Ampelopsis_chaffanjonii.Vitaceae_Ampelopsis_chaffanjonii:12.04086702):2.6226055,(Vitaceae_Ampelopsis_grossedentata.Vitaceae_Ampelopsis_grossedentata:12.98049502,(Vitaceae_Ampelopsis_arborea.Vitaceae_Ampelopsis_arborea:12.68074102,Vitaceae_Ampelopsis_cantoniensis.Vitaceae_Ampelopsis_cantoniensis:12.68074102):0.299754):1.6829775):34.0516422):17.28488445):9.771905772,(((Vitaceae_Leea_longifolia.Vitaceae_Leea_longifolia:8.69871801,(Vitaceae_Leea_javanica.Vitaceae_Leea_javanica:8.52922201,Vitaceae_Leea_compactiflora.Vitaceae_Leea_compactiflora:8.52922201):0.169496):2.677985,(Vitaceae_Leea_guineense.Vitaceae_Leea_guineense:10.35839501,((Vitaceae_Leea_rubra.Vitaceae_Leea_rubra:9.54711801,(Vitaceae_Leea_spinea.Vitaceae_Leea_spinea:9.48510601,Vitaceae_Vitis_monticola.Vitaceae_Vitis_monticola:9.48510601):0.062012):0.590573,((Vitaceae_Leea_aequata.Vitaceae_Leea_aequata:6.46329801,(Vitaceae_Yua_thomsonii.Vitaceae_Yua_thomsonii:0.06526701009,Vitaceae_Leea_indica.Vitaceae_Leea_indica:0.06526701009):6.398031):2.025187,(Vitaceae_Leea_coccinea.Vitaceae_Leea_coccinea:4.92137901,Vitaceae_Leea_guineensis.Vitaceae_Leea_guineensis:4.92137901):3.567106):1.649206):0.220704):1.018308):21.424789,((Vitaceae_Leea_asiatica.Vitaceae_Leea_asiatica:4.02575701,Vitaceae_Leea_macrophylla.Vitaceae_Leea_macrophylla:4.02575701):22.303949,((Vitaceae_Leea_amabilis.Vitaceae_Leea_amabilis:10.40313401,(Vitaceae_Leea_macropus.Vitaceae_Leea_macropus:9.13491901,((Vitaceae_Leea_papuana.Vitaceae_Leea_papuana:5.14251401,(Vitaceae_Leea_coryphantha.Vitaceae_Leea_coryphantha:4.06195401,Vitaceae_Leea_gonioptera.Vitaceae_Leea_gonioptera:4.06195401):1.08056):0.784742,(Vitaceae_Leea_philippinensis.Vitaceae_Leea_philippinensis:4.49221101,(Vitaceae_Leea_acuminatissima.Vitaceae_Leea_acuminatissima:1.95100901,Vitaceae_Leea_congesta.Vitaceae_Leea_congesta:1.95100901):2.541202):1.435045):3.207663):1.268215):8.787582,(Vitaceae_Leea_aculeata.Vitaceae_Leea_aculeata:8.41979401,(Vitaceae_Leea_sp.Vitaceae_Leea_sp:2.04917101,Vitaceae_Leea_angulata.Vitaceae_Leea_angulata:2.04917101):6.370623):10.770922):7.13899):6.471786):42.97041293):42.15589522,(((((((Combretaceae_Strephonema_mannii.Combretaceae_Strephonema_mannii:3.710762023,Combretaceae_Strephonema_pseudocola.Combretaceae_Strephonema_pseudocola:3.710762023):31.92088134,((Combretaceae_Anogeissus_leiocarpa.Combretaceae_Anogeissus_leiocarpa:1.896880021,(Combretaceae_Anogeissus_latifolia.Combretaceae_Anogeissus_latifolia:1.372413021,(Combretaceae_Anogeissus_pendula.Combretaceae_Anogeissus_pendula:1.323285021,(Combretaceae_Anogeissus_sericea.Combretaceae_Anogeissus_sericea:1.296435021,Combretaceae_Anogeissus_acuminata.Combretaceae_Anogeissus_acuminata:1.296435021):0.02685):0.049128):0.524467):32.55827928,(Combretaceae_Guiera_senegalensis.Combretaceae_Guiera_senegalensis:30.9620258,(Combretaceae_Conocarpus_erectus.Combretaceae_Conocarpus_erectus:30.90870979,(Combretaceae_Getonia_floribunda.Combretaceae_Getonia_floribunda:25.91194479,(((Combretaceae_Quisqualis_parviflora.Combretaceae_Quisqualis_parviflora:13.29830607,((((Combretaceae_Combretum_oxystachyum.Combretaceae_Combretum_oxystachyum:8.005832967,(Combretaceae_Combretum_wattii.Combretaceae_Combretum_wattii:7.965220517,(Combretaceae_Combretum_platypetalum.Combretaceae_Combretum_platypetalum:7.93410558,(Combretaceae_Thiloa_glaucocarpa.Combretaceae_Thiloa_glaucocarpa:7.093252089,((Combretaceae_Combretum_wallichii.Combretaceae_Combretum_wallichii:2.698436018,Combretaceae_Combretum_alfredii.Combretaceae_Combretum_alfredii:2.698436018):3.3727001,(Combretaceae_Combretum_pisoniiflorum.Combretaceae_Combretum_pisoniiflorum:5.446953143,(Combretaceae_Combretum_englerii.Combretaceae_Combretum_englerii:1.627436185,(Combretaceae_Combretum_kirkii.Combretaceae_Combretum_kirkii:1.606026518,(Combretaceae_Combretum_zeyheri.Combretaceae_Combretum_zeyheri:0.06268701803,Combretaceae_Combretum_mkuzense.Combretaceae_Combretum_mkuzense:0.06268701803):1.5433395):0.02140966667):3.819516958):0.624182975):1.022115971):0.8408534911):0.0311149375):0.04061245):0.04351350455,(Combretaceae_Combretum_coccineum.Combretaceae_Combretum_coccineum:3.156714017,(Combretaceae_Combretum_microphyllum.Combretaceae_Combretum_microphyllum:0.09159201685,Combretaceae_Combretum_paniculatum.Combretaceae_Combretum_paniculatum:0.09159201685):3.065122):4.892632455):2.178206617,(Combretaceae_Calopyxis_grandidieri.Combretaceae_Calopyxis_grandidieri:10.09812802,Combretaceae_Combretum_grandiflorum.Combretaceae_Combretum_grandiflorum:10.09812802):0.1294250714):0.5665809911,(Combretaceae_Quisqualis_caudata.Combretaceae_Quisqualis_caudata:7.964552018,Combretaceae_Combretum_indicum.Combretaceae_Combretum_indicum:7.964552018):2.829582062):2.504171993):2.298290428,(Combretaceae_Combretum_bracteosum.Combretaceae_Combretum_bracteosum:15.09359795,(Combretaceae_Quisqualis_littorea.Combretaceae_Quisqualis_littorea:15.07629794,(Combretaceae_Combretum_goldieanum.Combretaceae_Combretum_goldieanum:15.06140994,((Combretaceae_Combretum_elaeagnoides.Combretaceae_Combretum_elaeagnoides:9.501056642,(Combretaceae_Combretum_imberbe.Combretaceae_Combretum_imberbe:7.854148517,(Combretaceae_Combretum_hereroense.Combretaceae_Combretum_hereroense:6.962818017,(Combretaceae_Combretum_adenogonium.Combretaceae_Combretum_adenogonium:0.7355290175,Combretaceae_Combretum_collinum.Combretaceae_Combretum_collinum:0.7355290175):6.227289):0.8913305):1.646908125):4.946664051,(Combretaceae_Combretum_tenuipes.Combretaceae_Combretum_tenuipes:13.31212899,((Combretaceae_Combretum_glutinosum.Combretaceae_Combretum_glutinosum:5.02728108,(Combretaceae_Combretum_fragrans.Combretaceae_Combretum_fragrans:4.947225089,(Combretaceae_Combretum_erythrophyllum.Combretaceae_Combretum_erythrophyllum:1.461052101,(Combretaceae_Combretum_woodii.Combretaceae_Combretum_woodii:1.438716118,(Combretaceae_Combretum_vendae.Combretaceae_Combretum_vendae:1.422425518,(Combretaceae_Combretum_caffrum.Combretaceae_Combretum_caffrum:1.409638018,(Combretaceae_Combretum_kraussii.Combretaceae_Combretum_kraussii:1.398875018,(Combretaceae_Combretum_farinosum.Combretaceae_Combretum_farinosum:1.097137018,Combretaceae_Combretum_nelsonii.Combretaceae_Combretum_nelsonii:1.097137018):0.301738):0.010763):0.0127875):0.0162906):0.02233598333):3.486172988):0.08005599107):8.274746811,(Combretaceae_Combretum_micranthum.Combretaceae_Combretum_micranthum:13.29304337,((Combretaceae_Combretum_celastroides.Combretaceae_Combretum_celastroides:0.06860101995,Combretaceae_Combretum_padoides.Combretaceae_Combretum_padoides:0.06860101995):12.69167081,((Combretaceae_Combretum_molle.Combretaceae_Combretum_molle:0.4206190175,(Combretaceae_Combretum_apiculatum.Combretaceae_Combretum_apiculatum:0.3821000175,Combretaceae_Combretum_albopunctatum.Combretaceae_Combretum_albopunctatum:0.3821000175):0.038519):12.3319105,((Combretaceae_Meiostemon_humbertii.Combretaceae_Meiostemon_humbertii:0.6371490208,Combretaceae_Meiostemon_tetrandrus.Combretaceae_Meiostemon_tetrandrus:0.6371490208):12.10819983,(Combretaceae_Combretum_edwardsii.Combretaceae_Combretum_edwardsii:2.607366521,(Combretaceae_Combretum_moggii.Combretaceae_Combretum_moggii:1.379660021,Combretaceae_Combretum_petrophilum.Combretaceae_Combretum_petrophilum:1.379660021):1.2277065):10.13798233):0.007180666667):0.0077423125):0.5327715375):0.008984523737):0.01010110126):1.135591701):0.6136892469):0.01488800285):0.01730000265):0.5029985551):0.8401147976,(Combretaceae_Combretum_holstii.Combretaceae_Combretum_holstii:1.136290019,Combretaceae_Combretum_mossambicense.Combretaceae_Combretum_mossambicense:1.136290019):15.30042128):9.475233489):4.996765005):0.05331600434):3.493133504):1.176484062):1.531485022,(Combretaceae_Laguncularia_racemosa.Combretaceae_Laguncularia_racemosa:31.32193802,(Combretaceae_Lumnitzera_racemosa.Combretaceae_Lumnitzera_racemosa:7.463555018,Combretaceae_Lumnitzera_littorea.Combretaceae_Lumnitzera_littorea:7.463555018):23.858383):5.841190367):14.41867957,(Combretaceae_Terminalia_stuhlmannii.Combretaceae_Terminalia_stuhlmannii:36.57260205,((Combretaceae_Terminalia_prunioides.Combretaceae_Terminalia_prunioides:25.18623061,((Combretaceae_Terminalia_amazonia.Combretaceae_Terminalia_amazonia:10.74128884,((Combretaceae_Terminalia_sambesiaca.Combretaceae_Terminalia_sambesiaca:7.686337477,(Combretaceae_Terminalia_phanerophlebia.Combretaceae_Terminalia_phanerophlebia:7.66468951,(Combretaceae_Terminalia_stenostachya.Combretaceae_Terminalia_stenostachya:7.647844549,(Combretaceae_Terminalia_sericea.Combretaceae_Terminalia_sericea:6.687830594,(Combretaceae_Terminalia_brachystemma.Combretaceae_Terminalia_brachystemma:6.675297101,(Combretaceae_Terminalia_trichopoda.Combretaceae_Terminalia_trichopoda:6.66488511,(Combretaceae_Terminalia_mollis.Combretaceae_Terminalia_mollis:6.655913122,((Combretaceae_Terminalia_microcarpa.Combretaceae_Terminalia_microcarpa:6.46434951,(Combretaceae_Terminalia_sepicana.Combretaceae_Terminalia_sepicana:6.44846001,Combretaceae_Terminalia_brownii.Combretaceae_Terminalia_brownii:6.44846001):0.0158895):0.1836248333,((Combretaceae_Terminalia_complanata.Combretaceae_Terminalia_complanata:5.65669101,(Combretaceae_Terminalia_kaernbachii.Combretaceae_Terminalia_kaernbachii:4.97960601,Combretaceae_Terminalia_archipelagi.Combretaceae_Terminalia_archipelagi:4.97960601):0.677085):0.291785,(Combretaceae_Terminalia_catappa.Combretaceae_Terminalia_catappa:2.46912401,(Combretaceae_Terminalia_ivorensis.Combretaceae_Terminalia_ivorensis:1.67062601,Combretaceae_Terminalia_litoralis.Combretaceae_Terminalia_litoralis:1.67062601):0.798498):3.479352):0.6994983333):0.007938777778):0.008971988889):0.01041199091):0.01253349242):0.9600139551):0.01684496154):0.02164796667):0.02824547083,(Combretaceae_Terminalia_oblonga.Combretaceae_Terminalia_oblonga:0.9979470099,Combretaceae_Terminalia_mantaly.Combretaceae_Terminalia_mantaly:0.9979470099):6.716635938):3.026705896):10.22523525,(Combretaceae_Terminalia_guyanensis.Combretaceae_Terminalia_guyanensis:20.94363833,(Combretaceae_Terminalia_bellirica.Combretaceae_Terminalia_bellirica:17.62582236,(Combretaceae_Terminalia_muelleri.Combretaceae_Terminalia_muelleri:10.7476184,((Combretaceae_Pteleopsis_anisoptera.Combretaceae_Pteleopsis_anisoptera:3.422185013,Combretaceae_Pteleopsis_myrtifolia.Combretaceae_Pteleopsis_myrtifolia:3.422185013):7.297258857,(Combretaceae_Conocarpus_sericeus.Combretaceae_Conocarpus_sericeus:9.01339843,((Combretaceae_Terminalia_myriocarpa.Combretaceae_Terminalia_myriocarpa:1.476577514,(Combretaceae_Terminalia_tomentosa.Combretaceae_Terminalia_tomentosa:0.1024450138,Combretaceae_Terminalia_arjuna.Combretaceae_Terminalia_arjuna:0.1024450138):1.3741325):7.510481333,(Combretaceae_Terminalia_hainanensis.Combretaceae_Terminalia_hainanensis:7.144828014,(Combretaceae_Terminalia_chebula.Combretaceae_Terminalia_chebula:3.692705014,Combretaceae_Terminalia_nigrovenulosa.Combretaceae_Terminalia_nigrovenulosa:3.692705014):3.452123):1.842230833):0.02633958333):1.70604544):0.02817453175):6.878203961):3.317815968):0.02288576296):4.219706516):2.655447231,((Combretaceae_Buchenavia_tetraphylla.Combretaceae_Buchenavia_tetraphylla:2.593177011,Combretaceae_Buchenavia_reticulata.Combretaceae_Buchenavia_reticulata:2.593177011):13.1549045,(Combretaceae_Bucida_buceras.Combretaceae_Bucida_buceras:7.078540011,Combretaceae_Bucida_macrostachya.Combretaceae_Bucida_macrostachya:7.078540011):8.6695415):12.09359633):8.730924214):15.0092059):43.41819133,((((((Onagraceae_Ludwigia_peruviana.Onagraceae_Ludwigia_peruviana:10.69797901,(Onagraceae_Ludwigia_torulosa.Onagraceae_Ludwigia_torulosa:9.279206014,(Onagraceae_Ludwigia_helminthorrhiza.Onagraceae_Ludwigia_helminthorrhiza:3.809682014,(Onagraceae_Ludwigia_peploides.Onagraceae_Ludwigia_peploides:1.920108014,(Onagraceae_Ludwigia_grandiflora.Onagraceae_Ludwigia_grandiflora:0.03503201389,Onagraceae_Ludwigia_adscendens.Onagraceae_Ludwigia_adscendens:0.03503201389):1.885076):1.889574):5.469524):1.418773):3.429076722,(Onagraceae_Ludwigia_octovalvis.Onagraceae_Ludwigia_octovalvis:12.6954117,((Onagraceae_Ludwigia_nervosa.Onagraceae_Ludwigia_nervosa:11.15425601,(Onagraceae_Ludwigia_sedioides.Onagraceae_Ludwigia_sedioides:9.750276013,(Onagraceae_Ludwigia_decurrens.Onagraceae_Ludwigia_decurrens:7.535984013,(Onagraceae_Ludwigia_sedoides.Onagraceae_Ludwigia_sedoides:5.461733013,Onagraceae_Ludwigia_inclinata.Onagraceae_Ludwigia_inclinata:5.461733013):2.074251):2.214292):1.40398):1.1357815,(Onagraceae_Ludwigia_hyssopifolia.Onagraceae_Ludwigia_hyssopifolia:7.578936013,(Onagraceae_Ludwigia_affinis.Onagraceae_Ludwigia_affinis:4.467526013,Onagraceae_Ludwigia_rigida.Onagraceae_Ludwigia_rigida:4.467526013):3.11141):4.7111015):0.4053741875):1.431644035):4.227869729,((Onagraceae_Ludwigia_ovalis.Onagraceae_Ludwigia_ovalis:4.269191264,(((Onagraceae_Ludwigia_ravenii.Onagraceae_Ludwigia_ravenii:2.757584014,Onagraceae_Ludwigia_lanceolata.Onagraceae_Ludwigia_lanceolata:2.757584014):0.5229707,(Onagraceae_Ludwigia_brevipes.Onagraceae_Ludwigia_brevipes:2.319025264,((Onagraceae_Ludwigia_repens.Onagraceae_Ludwigia_repens:0.4197990139,Onagraceae_Ludwigia_arcuata.Onagraceae_Ludwigia_arcuata:0.4197990139):1.3627365,(Onagraceae_Ludwigia_alata.Onagraceae_Ludwigia_alata:0.8326890139,Onagraceae_Ludwigia_spathulata.Onagraceae_Ludwigia_spathulata:0.8326890139):0.9498465):0.53648975):0.96152945):0.5302307857,(Onagraceae_Ludwigia_sp.Onagraceae_Ludwigia_sp:2.895898264,(Onagraceae_Ludwigia_palustris.Onagraceae_Ludwigia_palustris:1.194299347,(Onagraceae_Ludwigia_curtissii.Onagraceae_Ludwigia_curtissii:1.132630514,(Onagraceae_Ludwigia_sphaerocarpa.Onagraceae_Ludwigia_sphaerocarpa:1.008019014,Onagraceae_Ludwigia_polycarpa.Onagraceae_Ludwigia_polycarpa:1.008019014):0.1246115):0.06166883333):1.701598917):0.9148872357):0.4584057643):1.926166731,((Onagraceae_Ludwigia_linearis.Onagraceae_Ludwigia_linearis:2.286554014,Onagraceae_Ludwigia_linifolia.Onagraceae_Ludwigia_linifolia:2.286554014):2.4714465,(Onagraceae_Ludwigia_microcarpa.Onagraceae_Ludwigia_microcarpa:0.3826970139,Onagraceae_Ludwigia_simpsonii.Onagraceae_Ludwigia_simpsonii:0.3826970139):4.3753035):1.437357481):12.15956747):31.20584605,(Onagraceae_Hauya_elegans.Onagraceae_Hauya_elegans:34.95476826,((((Onagraceae_Circaea_mollis.Onagraceae_Circaea_mollis:1.840147008,Onagraceae_Circaea_repens.Onagraceae_Circaea_repens:1.840147008):0.451824,((Onagraceae_Circaea_erubescens.Onagraceae_Circaea_erubescens:1.099899008,(Onagraceae_Circaea_glabrescens.Onagraceae_Circaea_glabrescens:0.08523100789,Onagraceae_Circaea_cordata.Onagraceae_Circaea_cordata:0.08523100789):1.014668):0.387251,(Onagraceae_Circaea_lutetiana.Onagraceae_Circaea_lutetiana:1.405837008,Onagraceae_Circaea_alpina.Onagraceae_Circaea_alpina:1.405837008):0.081313):0.804821):8.678467431,(((Onagraceae_Fuchsia_fulgens.Onagraceae_Fuchsia_fulgens:3.750392508,(Onagraceae_Fuchsia_jimenezii.Onagraceae_Fuchsia_jimenezii:1.866306008,(Onagraceae_Fuchsia_paniculata.Onagraceae_Fuchsia_paniculata:1.139775008,Onagraceae_Fuchsia_arborescens.Onagraceae_Fuchsia_arborescens:1.139775008):0.726531):1.8840865):2.11133326,(Onagraceae_Fuchsia_splendens.Onagraceae_Fuchsia_splendens:5.805625148,(((Onagraceae_Fuchsia_lycioides.Onagraceae_Fuchsia_lycioides:3.018914821,((Onagraceae_Fuchsia_bracelinae.Onagraceae_Fuchsia_bracelinae:2.099828009,(Onagraceae_Fuchsia_hybrida.Onagraceae_Fuchsia_hybrida:0.2485290086,Onagraceae_Fuchsia_magellanica.Onagraceae_Fuchsia_magellanica:0.2485290086):1.851299):0.2400107,(Onagraceae_Fuchsia_brevilobis.Onagraceae_Fuchsia_brevilobis:2.296500259,(Onagraceae_Fuchsia_coccinea.Onagraceae_Fuchsia_coccinea:0.5676253416,(Onagraceae_Fuchsia_hatschbachii.Onagraceae_Fuchsia_hatschbachii:0.2235215083,(Onagraceae_Fuchsia_regia.Onagraceae_Fuchsia_regia:0.08261900834,Onagraceae_Fuchsia_glazioviana.Onagraceae_Fuchsia_glazioviana:0.08261900834):0.1409025):0.3441038333):1.728874917):0.04333845):0.6790761125):2.154681562,(Onagraceae_Fuchsia_microphylla.Onagraceae_Fuchsia_microphylla:4.920840054,(Onagraceae_Fuchsia_pachyrrhiza.Onagraceae_Fuchsia_pachyrrhiza:4.445024058,(((Onagraceae_Fuchsia_denticulata.Onagraceae_Fuchsia_denticulata:0.6699870081,Onagraceae_Fuchsia_decussata.Onagraceae_Fuchsia_decussata:0.6699870081):3.274891,(Onagraceae_Fuchsia_triphylla.Onagraceae_Fuchsia_triphylla:3.717634008,(Onagraceae_Fuchsia_andrei.Onagraceae_Fuchsia_andrei:3.005108008,(Onagraceae_Fuchsia_macrostigma.Onagraceae_Fuchsia_macrostigma:2.117243008,Onagraceae_Fuchsia_magdalenae.Onagraceae_Fuchsia_magdalenae:2.117243008):0.887865):0.712526):0.227244):0.036614125,(Onagraceae_Fuchsia_boliviana.Onagraceae_Fuchsia_boliviana:3.682803175,(Onagraceae_Fuchsia_vargasiana.Onagraceae_Fuchsia_vargasiana:1.981627508,(Onagraceae_Fuchsia_hartwegii.Onagraceae_Fuchsia_hartwegii:1.018952008,Onagraceae_Fuchsia_nigricans.Onagraceae_Fuchsia_nigricans:1.018952008):0.9626755):1.701175667):0.2986889583):0.463531925):0.4758159955):0.2527563295):0.6006037917,(Onagraceae_Fuchsia_verrucosa.Onagraceae_Fuchsia_verrucosa:4.404842008,(Onagraceae_Fuchsia_inflata.Onagraceae_Fuchsia_inflata:1.515601008,(Onagraceae_Fuchsia_pilaloensis.Onagraceae_Fuchsia_pilaloensis:0.3073640078,Onagraceae_Fuchsia_insignis.Onagraceae_Fuchsia_insignis:0.3073640078):1.208237):2.889241):1.369358167):0.03142497333):0.05610061962):0.3358655571,((Onagraceae_Fuchsia_parviflora.Onagraceae_Fuchsia_parviflora:2.119838008,Onagraceae_Fuchsia_thymifolia.Onagraceae_Fuchsia_thymifolia:2.119838008):3.817130625,(Onagraceae_Fuchsia_procumbens.Onagraceae_Fuchsia_procumbens:3.335262508,(Onagraceae_Fuchsia_cyrtandroides.Onagraceae_Fuchsia_cyrtandroides:1.343250008,(Onagraceae_Fuchsia_colensoi.Onagraceae_Fuchsia_colensoi:0.5932340082,Onagraceae_Fuchsia_excorticata.Onagraceae_Fuchsia_excorticata:0.5932340082):0.750016):1.9920125):2.601706125):0.2606226917):4.772847114):20.82080316,((Onagraceae_Gongylocarpus_fruticulosus.Onagraceae_Gongylocarpus_fruticulosus:23.85699674,(((Onagraceae_Chamerion_latifolium.Onagraceae_Chamerion_latifolium:5.541087513,(Onagraceae_Chamerion_angustifolium.Onagraceae_Chamerion_angustifolium:1.750359013,Onagraceae_Chamerion_conspersum.Onagraceae_Chamerion_conspersum:1.750359013):3.7907285):11.08706473,((Onagraceae_Epilobium_dodonaei.Onagraceae_Epilobium_dodonaei:7.325633509,(Onagraceae_Epilobium_latifolium.Onagraceae_Epilobium_latifolium:1.642778009,Onagraceae_Epilobium_angustifolium.Onagraceae_Epilobium_angustifolium:1.642778009):5.6828555):9.269730426,((((Onagraceae_Epilobium_tetragonum.Onagraceae_Epilobium_tetragonum:2.41247201,(Onagraceae_Epilobium_roseum.Onagraceae_Epilobium_roseum:2.32385901,Onagraceae_Epilobium_cylindricum.Onagraceae_Epilobium_cylindricum:2.32385901):0.088613):0.075639,(Onagraceae_Epilobium_coloratum.Onagraceae_Epilobium_coloratum:1.29565301,Onagraceae_Epilobium_hirsutum.Onagraceae_Epilobium_hirsutum:1.29565301):1.192458):0.101082,(Onagraceae_Epilobium_lanceolatum.Onagraceae_Epilobium_lanceolatum:0.7054180105,Onagraceae_Epilobium_montanum.Onagraceae_Epilobium_montanum:0.7054180105):1.883775):1.770178125,(Onagraceae_Epilobium_rigidum.Onagraceae_Epilobium_rigidum:4.218159668,(Onagraceae_Epilobium_obscurum.Onagraceae_Epilobium_obscurum:3.409553705,(Onagraceae_Epilobium_parviflorum.Onagraceae_Epilobium_parviflorum:3.390253746,(((Onagraceae_Epilobium_ciliatum.Onagraceae_Epilobium_ciliatum:0.51057601,Onagraceae_Epilobium_siskiyouense.Onagraceae_Epilobium_siskiyouense:0.51057601):2.845753385,(Onagraceae_Epilobium_obcordatum.Onagraceae_Epilobium_obcordatum:3.252155427,(Onagraceae_Epilobium_palustre.Onagraceae_Epilobium_palustre:2.962769465,(Onagraceae_Epilobium_canum.Onagraceae_Epilobium_canum:2.151030961,((Onagraceae_Epilobium_foliosum.Onagraceae_Epilobium_foliosum:0.9872370105,Onagraceae_Epilobium_minutum.Onagraceae_Epilobium_minutum:0.9872370105):0.9884629375,((Onagraceae_Epilobium_suffruticosum.Onagraceae_Epilobium_suffruticosum:1.298380011,Onagraceae_Epilobium_nevadense.Onagraceae_Epilobium_nevadense:1.298380011):0.5495569167,((Onagraceae_Boisduvalia_subulata.Onagraceae_Boisduvalia_subulata:1.081597844,(Onagraceae_Epilobium_septentrionale.Onagraceae_Epilobium_septentrionale:1.059084511,(Onagraceae_Boisduvalia_stricta.Onagraceae_Boisduvalia_stricta:1.036725011,Onagraceae_Boisduvalia_densiflora.Onagraceae_Boisduvalia_densiflora:1.036725011):0.0223595):0.02251333333):0.2831670417,(Onagraceae_Boisduvalia_cleistogama.Onagraceae_Boisduvalia_cleistogama:1.071453011,Onagraceae_Boisduvalia_glabella.Onagraceae_Boisduvalia_glabella:1.071453011):0.293311875):0.4831720417):0.1277630208):0.1753310125):0.8117385045):0.2893859621):0.1041739679):0.01448844872,(Onagraceae_Epilobium_sp.Onagraceae_Epilobium_sp:2.37224001,Onagraceae_Epilobium_luteum.Onagraceae_Epilobium_luteum:2.37224001):0.9985778333):0.01943590196):0.01929995915):0.8086059635):0.1412114671):12.2359928):0.03278830741):2.358159418,(Onagraceae_Clarkia_xantiana.Onagraceae_Clarkia_xantiana:14.40989918,((Onagraceae_Camissonia_ovata.Onagraceae_Camissonia_ovata:6.037620009,(Onagraceae_Camissonia_subacaulis.Onagraceae_Camissonia_subacaulis:4.135296009,Onagraceae_Camissonia_tanacetifolia.Onagraceae_Camissonia_tanacetifolia:4.135296009):1.902324):5.517197172,((Onagraceae_Xylonagra_arborea.Onagraceae_Xylonagra_arborea:9.101818194,((Onagraceae_Chylismia_claviformis.Onagraceae_Chylismia_claviformis:6.406824009,Onagraceae_Chylismia_arenaria.Onagraceae_Chylismia_arenaria:6.406824009):1.849147189,(((Onagraceae_Oenothera_berteroana.Onagraceae_Oenothera_berteroana:5.760101115,((Onagraceae_Lavauxia_tubifera.Onagraceae_Lavauxia_tubifera:4.334424009,Onagraceae_Oenothera_primiveris.Onagraceae_Oenothera_primiveris:4.334424009):1.26545911,(Onagraceae_Oenothera_coronopifolia.Onagraceae_Oenothera_coronopifolia:4.041507121,(((Onagraceae_Oenothera_pallida.Onagraceae_Oenothera_pallida:0.516560884,(Onagraceae_Oenothera_californica.Onagraceae_Oenothera_californica:0.4691338423,(Onagraceae_Oenothera_deltoides.Onagraceae_Oenothera_deltoides:0.253809509,(Onagraceae_Oenothera_latifolia.Onagraceae_Oenothera_latifolia:0.212219009,Onagraceae_Oenothera_neomexicana.Onagraceae_Oenothera_neomexicana:0.212219009):0.0415905):0.2153243333):0.04742704167):0.930381525,(Onagraceae_Oenothera_albicaulis.Onagraceae_Oenothera_albicaulis:1.311583009,(Onagraceae_Oenothera_wigginsii.Onagraceae_Oenothera_wigginsii:0.426939009,Onagraceae_Oenothera_engelmannii.Onagraceae_Oenothera_engelmannii:0.426939009):0.884644):0.1353594):2.553633432,(Onagraceae_Oenothera_nuttallii.Onagraceae_Oenothera_nuttallii:3.661775221,(Onagraceae_Oenothera_caespitosa.Onagraceae_Oenothera_caespitosa:3.632418227,(Onagraceae_Oenothera_longiflora.Onagraceae_Oenothera_longiflora:2.579750233,(((Onagraceae_Oenothera_organensis.Onagraceae_Oenothera_organensis:1.292254919,((Onagraceae_Oenothera_odorata.Onagraceae_Oenothera_odorata:1.067690009,(Onagraceae_Oenothera_oakesiana.Onagraceae_Oenothera_oakesiana:1.016484009,((Onagraceae_Oenothera_drummondii.Onagraceae_Oenothera_drummondii:0.06683900942,(Onagraceae_Oenothera_humifusa.Onagraceae_Oenothera_humifusa:0.04831000942,(Onagraceae_Oenothera_laciniata.Onagraceae_Oenothera_laciniata:0.02881300942,Onagraceae_Oenothera_grandis.Onagraceae_Oenothera_grandis:0.02881300942):0.019497):0.018529):0.693369,(Onagraceae_Camissonia_dentata.Onagraceae_Camissonia_dentata:0.1410540094,(Onagraceae_Oenothera_rhombipetala.Onagraceae_Oenothera_rhombipetala:0.06401200942,Onagraceae_Oenothera_clelandii.Onagraceae_Oenothera_clelandii:0.06401200942):0.077042):0.619154):0.256276):0.051206):0.0605795,(Onagraceae_Oenothera_pubescens.Onagraceae_Oenothera_pubescens:0.07641100942,Onagraceae_Oenothera_stubbei.Onagraceae_Oenothera_stubbei:0.07641100942):1.0518585):0.1639854091):1.200028396,(Onagraceae_Oenothera_indecora.Onagraceae_Oenothera_indecora:1.870658321,(Onagraceae_Oenothera_argillicola.Onagraceae_Oenothera_argillicola:0.8695037944,(Onagraceae_Oenothera_villosa.Onagraceae_Oenothera_villosa:0.8379057587,(Onagraceae_Oenothera_longissima.Onagraceae_Oenothera_longissima:0.8181617087,(Onagraceae_Oenothera_macrosceles.Onagraceae_Oenothera_macrosceles:0.8036702587,(Onagraceae_Oenothera_maysillesii.Onagraceae_Oenothera_maysillesii:0.777450342,(Onagraceae_Oenothera_glazioviana.Onagraceae_Oenothera_glazioviana:0.7451545087,(Onagraceae_Oenothera_nutans.Onagraceae_Oenothera_nutans:0.03525000871,Onagraceae_Oenothera_biennis.Onagraceae_Oenothera_biennis:0.03525000871):0.7099045):0.03229583333):0.02621991667):0.01449145):0.01974405):0.03159803571):1.001154527):0.6216249931):0.05699314963,(Onagraceae_Oenothera_elata.Onagraceae_Oenothera_elata:1.92756929,(Onagraceae_Oenothera_affinis.Onagraceae_Oenothera_affinis:1.329842309,(Onagraceae_Oenothera_villaricae.Onagraceae_Oenothera_villaricae:0.3490883303,(Onagraceae_Oenothera_magallanica.Onagraceae_Oenothera_magallanica:0.2881383551,(Onagraceae_Oenothera_stricta.Onagraceae_Oenothera_stricta:0.2557618423,((Onagraceae_Oenothera_mendocinensis.Onagraceae_Oenothera_mendocinensis:0.1523395089,((Onagraceae_Oenothera_longituba.Onagraceae_Oenothera_longituba:0.07306900892,(Onagraceae_Oenothera_ravenii.Onagraceae_Oenothera_ravenii:0.04059500892,Onagraceae_Oenothera_recurva.Onagraceae_Oenothera_recurva:0.04059500892):0.032474):0.038723,(Onagraceae_Oenothera_nana.Onagraceae_Oenothera_nana:0.05521100892,Onagraceae_Oenothera_parodiana.Onagraceae_Oenothera_parodiana:0.05521100892):0.056581):0.0405475):0.08062416667,(Onagraceae_Oenothera_bahia-blancae.Onagraceae_Oenothera_bahia-blancae:0.2127957089,((Onagraceae_Oenothera_tarijensis.Onagraceae_Oenothera_tarijensis:0.07475500892,Onagraceae_Oenothera_picensis.Onagraceae_Oenothera_picensis:0.07475500892):0.1221545,(Onagraceae_Oenothera_elongata.Onagraceae_Oenothera_elongata:0.1831860089,(Onagraceae_Oenothera_versicolor.Onagraceae_Oenothera_versicolor:0.1714960089,Onagraceae_Oenothera_sandiana.Onagraceae_Oenothera_sandiana:0.1714960089):0.01169):0.0137235):0.0158862):0.02016796667):0.02279816667):0.03237651282):0.06094997527):0.9807539786):0.5977269813):0.6217071739):0.0304737685):1.052667994):0.02935699455):0.3388006198):0.04093127993):1.558375998):0.1602179958):0.603004998,(Onagraceae_Oenothera_acaulis.Onagraceae_Oenothera_acaulis:2.347445009,(Onagraceae_Oenothera_flava.Onagraceae_Oenothera_flava:0.8906000087,Onagraceae_Oenothera_acutissima.Onagraceae_Oenothera_acutissima:0.8906000087):1.456845):4.015661104):0.05367630396,((Onagraceae_Oenothera_cespitosa.Onagraceae_Oenothera_cespitosa:1.716276009,Onagraceae_Oenothera_psammophila.Onagraceae_Oenothera_psammophila:1.716276009):4.655838325,((Onagraceae_Calylophus_hartwegii.Onagraceae_Calylophus_hartwegii:4.543117009,(Onagraceae_Calylophus_toumeyi.Onagraceae_Calylophus_toumeyi:1.524385009,(Onagraceae_Oenothera_capillifolia.Onagraceae_Oenothera_capillifolia:0.820403009,Onagraceae_Oenothera_serrulata.Onagraceae_Oenothera_serrulata:0.820403009):0.703982):3.018732):1.476670361,((Onagraceae_Oenothera_rosea.Onagraceae_Oenothera_rosea:2.781517842,(Onagraceae_Oenothera_canescens.Onagraceae_Oenothera_canescens:1.863929509,(Onagraceae_Oenothera_speciosa.Onagraceae_Oenothera_speciosa:0.3036310087,Onagraceae_Oenothera_kunthiana.Onagraceae_Oenothera_kunthiana:0.3036310087):1.5602985):0.9175883333):2.216101464,((Onagraceae_Oenothera_havardii.Onagraceae_Oenothera_havardii:2.982933259,(Onagraceae_Oenothera_pilosella.Onagraceae_Oenothera_pilosella:0.3035843422,(Onagraceae_Oenothera_riparia.Onagraceae_Oenothera_riparia:0.2717345088,(Onagraceae_Oenothera_fruticosa.Onagraceae_Oenothera_fruticosa:0.03130800882,Onagraceae_Oenothera_perennis.Onagraceae_Oenothera_perennis:0.03130800882):0.2404265):0.03184983333):2.679348917):1.635788413,((((Onagraceae_Oenothera_anomala.Onagraceae_Oenothera_anomala:2.49377801,(Onagraceae_Oenothera_brachycarpa.Onagraceae_Oenothera_brachycarpa:0.9544310095,Onagraceae_Oenothera_macrocarpa.Onagraceae_Oenothera_macrocarpa:0.9544310095):1.539347):0.477986,((Onagraceae_Oenothera_mckelveyae.Onagraceae_Oenothera_mckelveyae:0.5997712596,(Onagraceae_Oenothera_sinuosa.Onagraceae_Oenothera_sinuosa:0.4074633429,(Onagraceae_Gaura_calcicola.Onagraceae_Gaura_calcicola:0.3598605096,(Onagraceae_Gaura_villosa.Onagraceae_Gaura_villosa:0.3323830096,Onagraceae_Gaura_filipes.Onagraceae_Gaura_filipes:0.3323830096):0.0274775):0.04760283333):0.1923079167):2.264381859,(Onagraceae_Oenothera_patriciae.Onagraceae_Oenothera_patriciae:1.06919791,(Onagraceae_Gaura_triangulata.Onagraceae_Gaura_triangulata:1.036267899,(Onagraceae_Gaura_suffulta.Onagraceae_Gaura_suffulta:1.013865885,(((Onagraceae_Gaura_demareei.Onagraceae_Gaura_demareei:0.3599210097,Onagraceae_Gaura_lindheimeri.Onagraceae_Gaura_lindheimeri:0.3599210097):0.184642,(Onagraceae_Oenothera_hexandra.Onagraceae_Oenothera_hexandra:0.3977310097,Onagraceae_Oenothera_dodgeniana.Onagraceae_Oenothera_dodgeniana:0.3977310097):0.146832):0.22903375,(Onagraceae_Gaura_hexandra.Onagraceae_Gaura_hexandra:0.7118936763,(Onagraceae_Gaura_longiflora.Onagraceae_Gaura_longiflora:0.3621765096,(Onagraceae_Oenothera_gaura.Onagraceae_Oenothera_gaura:0.1561050096,Onagraceae_Gaura_angustifolia.Onagraceae_Gaura_angustifolia:0.1561050096):0.2060715):0.3497171667):0.06170308333):0.240269125):0.02240201389):0.03293001111):1.794955209):0.1076108909):0.3118268,(Onagraceae_Oenothera_curtiflora.Onagraceae_Oenothera_curtiflora:3.17319276,(Onagraceae_Oenothera_arida.Onagraceae_Oenothera_arida:3.110944676,(Onagraceae_Oenothera_glaucifolia.Onagraceae_Oenothera_glaucifolia:2.57429251,(Onagraceae_Gaura_coccinea.Onagraceae_Gaura_coccinea:1.34525901,Onagraceae_Gaura_boquillensis.Onagraceae_Gaura_boquillensis:1.34525901):1.2290335):0.5366521667):0.06224808333):0.11039805):1.032953158,(Onagraceae_Oenothera_linifolia.Onagraceae_Oenothera_linifolia:4.282108009,(Onagraceae_Oenothera_multicaulis.Onagraceae_Oenothera_multicaulis:2.397001009,Onagraceae_Oenothera_tetraptera.Onagraceae_Oenothera_tetraptera:2.397001009):1.885107):0.03443595833):0.3021777046):0.3788976339):1.022168064):0.3523269639):0.04466808274):1.839188781):0.8458469962):1.211037128,((((Onagraceae_Camissoniopsis_cheiranthifolia.Onagraceae_Camissoniopsis_cheiranthifolia:5.376811009,Onagraceae_Tetrapteron_graciliflorum.Onagraceae_Tetrapteron_graciliflorum:5.376811009):1.33092875,((Onagraceae_Eremothera_refracta.Onagraceae_Eremothera_refracta:4.747321509,(Onagraceae_Eremothera_boothii.Onagraceae_Eremothera_boothii:3.262519009,(Onagraceae_Eremothera_nevadensis.Onagraceae_Eremothera_nevadensis:2.418674009,Onagraceae_Eremothera_minor.Onagraceae_Eremothera_minor:2.418674009):0.843845):1.4848025):1.644627875,(Onagraceae_Camissonia_kernensis.Onagraceae_Camissonia_kernensis:4.009170009,Onagraceae_Camissonia_campestris.Onagraceae_Camissonia_campestris:4.009170009):2.382779375):0.315790375):0.9085665625,(Onagraceae_Camissonia_andina.Onagraceae_Camissonia_andina:7.508927009,(Onagraceae_Eulobus_crassifolius.Onagraceae_Eulobus_crassifolius:1.274838009,Onagraceae_Eulobus_californicus.Onagraceae_Eulobus_californicus:1.274838009):6.234089):0.1073793125):2.482695977,((Onagraceae_Gayophytum_humile.Onagraceae_Gayophytum_humile:0.9856770095,(Onagraceae_Gayophytum_heterozygum.Onagraceae_Gayophytum_heterozygum:0.3344980095,(Onagraceae_Gayophytum_eriospermum.Onagraceae_Gayophytum_eriospermum:0.08924500949,Onagraceae_Gayophytum_diffusum.Onagraceae_Gayophytum_diffusum:0.08924500949):0.245253):0.651179):8.229865083,(Onagraceae_Chylismiella_pterosperma.Onagraceae_Chylismiella_pterosperma:8.9603661,((Onagraceae_Clarkia_bottae.Onagraceae_Clarkia_bottae:1.944276609,((Onagraceae_Clarkia_heterandra.Onagraceae_Clarkia_heterandra:1.154464509,(Onagraceae_Clarkia_unguiculata.Onagraceae_Clarkia_unguiculata:0.5660270091,Onagraceae_Clarkia_delicata.Onagraceae_Clarkia_delicata:0.5660270091):0.5884375):0.4404456667,(Onagraceae_Clarkia_affinis.Onagraceae_Clarkia_affinis:0.8393370091,Onagraceae_Clarkia_rostrata.Onagraceae_Clarkia_rostrata:0.8393370091):0.7555731667):0.3493664333):2.441840567,((Onagraceae_Clarkia_imbricata.Onagraceae_Clarkia_imbricata:3.530797009,(Onagraceae_Clarkia_mildrediae.Onagraceae_Clarkia_mildrediae:2.565237009,Onagraceae_Clarkia_franciscana.Onagraceae_Clarkia_franciscana:2.565237009):0.96556):0.829429,(Onagraceae_Clarkia_pulchella.Onagraceae_Clarkia_pulchella:3.178570009,Onagraceae_Clarkia_concinna.Onagraceae_Clarkia_concinna:3.178570009):1.181656):0.02589116667):4.574248924):0.2551759924):0.8834602064):0.213853023):1.241961859):2.855081996):4.576412484):4.870685079):4.517739796,(Onagraceae_Megacorax_gracielanus.Onagraceae_Megacorax_gracielanus:22.85428938,(Onagraceae_Lopezia_lopezioides.Onagraceae_Lopezia_lopezioides:12.59647751,(Onagraceae_Lopezia_laciniata.Onagraceae_Lopezia_laciniata:7.860337015,(Onagraceae_Lopezia_langmaniae.Onagraceae_Lopezia_langmaniae:4.027307015,Onagraceae_Lopezia_racemosa.Onagraceae_Lopezia_racemosa:4.027307015):3.83303):4.7361405):10.25781187):5.520447151):3.416505063):3.163526666):14.60600325):27.93922883,(Lythraceae_Pleurophora_pungens.Lythraceae_Pleurophora_pungens:72.65537709,((((Lythraceae_Nesaea_myrtifolia.Lythraceae_Nesaea_myrtifolia:21.35515351,(Lythraceae_Heimia_salicifolia.Lythraceae_Heimia_salicifolia:3.318593014,Lythraceae_Heimia_myrtifolia.Lythraceae_Heimia_myrtifolia:3.318593014):18.0365605):28.56415417,(Lythraceae_Didiplis_diandra.Lythraceae_Didiplis_diandra:30.26930901,(Lythraceae_Rotala_ramosior.Lythraceae_Rotala_ramosior:25.65619401,(Lythraceae_Rotala_rotundifolia.Lythraceae_Rotala_rotundifolia:4.876843014,Lythraceae_Rotala_indica.Lythraceae_Rotala_indica:4.876843014):20.779351):4.613115):19.64999867):21.615668,(((Lythraceae_Lawsonia_inermis.Lythraceae_Lawsonia_inermis:35.47051717,(Lythraceae_Ammannia_baccifera.Lythraceae_Ammannia_baccifera:14.74558118,(Lythraceae_Ammannia_latifolia.Lythraceae_Ammannia_latifolia:10.42838965,(((Lythraceae_Nesaea_longipes.Lythraceae_Nesaea_longipes:1.197487013,Lythraceae_Nesaea_palmeri.Lythraceae_Nesaea_palmeri:1.197487013):8.581474,(Lythraceae_Nesaea_pedicellata.Lythraceae_Nesaea_pedicellata:8.883674013,(Lythraceae_Hionanthera_mossambicensis.Lythraceae_Hionanthera_mossambicensis:7.688210013,Lythraceae_Ammannia_coccinea.Lythraceae_Ammannia_coccinea:7.688210013):1.195464):0.895287):0.04600733333,(Lythraceae_Nesaea_radicans.Lythraceae_Nesaea_radicans:9.687608813,(Lythraceae_Nesaea_schinzii.Lythraceae_Nesaea_schinzii:8.255782763,((Lythraceae_Ammannia_auriculata.Lythraceae_Ammannia_auriculata:3.726773013,Lythraceae_Ammannia_prieuriana.Lythraceae_Ammannia_prieuriana:3.726773013):2.4214165,(Lythraceae_Nesaea_luederitzii.Lythraceae_Nesaea_luederitzii:4.504973013,Lythraceae_Nesaea_aspera.Lythraceae_Nesaea_aspera:4.504973013):1.6432165):2.10759325):1.43182605):0.1373595333):0.603421303):4.31719153):20.72493599):25.93453746,((Lythraceae_Trapa_maximowiczii.Lythraceae_Trapa_maximowiczii:29.42773551,(Lythraceae_Sonneratia_caseolaris.Lythraceae_Sonneratia_caseolaris:9.859527009,(Lythraceae_Sonneratia_apetala.Lythraceae_Sonneratia_apetala:5.557100009,(Lythraceae_Sonneratia_griffithii.Lythraceae_Sonneratia_griffithii:4.881440009,(Lythraceae_Sonneratia_alba.Lythraceae_Sonneratia_alba:3.838209009,Lythraceae_Sonneratia_ovata.Lythraceae_Sonneratia_ovata:3.838209009):1.043231):0.67566):4.302427):19.5682085):19.32149424,((Lythraceae_Duabanga_grandiflora.Lythraceae_Duabanga_grandiflora:11.84163801,Lythraceae_Duabanga_moluccana.Lythraceae_Duabanga_moluccana:11.84163801):32.99888418,((Lythraceae_Trapa_incisa.Lythraceae_Trapa_incisa:1.370734014,Lythraceae_Trapa_natans.Lythraceae_Trapa_natans:1.370734014):39.79252822,(Lythraceae_Lagerstroemia_duperreana.Lythraceae_Lagerstroemia_duperreana:30.17361226,(((Lythraceae_Lagerstroemia_subcostata.Lythraceae_Lagerstroemia_subcostata:7.394651011,(Lythraceae_Lagerstroemia_villosa.Lythraceae_Lagerstroemia_villosa:3.311500011,(Lythraceae_Lagerstroemia_tomentosa.Lythraceae_Lagerstroemia_tomentosa:1.526785011,Lythraceae_Lagerstroemia_indica.Lythraceae_Lagerstroemia_indica:1.526785011):1.784715):4.083151):1.8897575,(Lythraceae_Lagerstroemia_speciosa.Lythraceae_Lagerstroemia_speciosa:6.288329011,Lythraceae_Lagerstroemia_parviflora.Lythraceae_Lagerstroemia_parviflora:6.288329011):2.9960795):8.109020833,(Lythraceae_Lagerstroemia_piriformis.Lythraceae_Lagerstroemia_piriformis:9.453156011,Lythraceae_Lagerstroemia_archeriana.Lythraceae_Lagerstroemia_archeriana:9.453156011):7.940273333):12.78018292):10.98964997):3.67725996):3.908707555):12.65582488):9.410034967,(Lythraceae_Decodon_verticillatus.Lythraceae_Decodon_verticillatus:70.59999973,((Lythraceae_Lythrum_flagellare.Lythraceae_Lythrum_flagellare:0.788367015,Lythraceae_Lythrum_ovalifolium.Lythraceae_Lythrum_ovalifolium:0.788367015):23.17861664,((Lythraceae_Lythrum_salicaria.Lythraceae_Lythrum_salicaria:4.553901012,Lythraceae_Lythrum_virgatum.Lythraceae_Lythrum_virgatum:4.553901012):13.3689112,((Lythraceae_Lythrum_hyssopifolia.Lythraceae_Lythrum_hyssopifolia:8.251002012,Lythraceae_Lythrum_junceum.Lythraceae_Lythrum_junceum:8.251002012):8.3222765,(Lythraceae_Lythrum_borysthenicum.Lythraceae_Lythrum_borysthenicum:9.908321012,(Lythraceae_Lythrum_portula.Lythraceae_Lythrum_portula:6.788244012,Lythraceae_Peplis_portula.Lythraceae_Peplis_portula:6.788244012):3.120077):6.6649575):1.3495337):6.044171443):46.63301608):0.2150898611):0.7198860878):0.4766043896,((((Lythraceae_Galpinia_transvaalica.Lythraceae_Galpinia_transvaalica:25.50455101,Lythraceae_Capuronia_madagascariensis.Lythraceae_Capuronia_madagascariensis:25.50455101):1.502124,(Lythraceae_Pemphis_acidula.Lythraceae_Pemphis_acidula:26.91679501,(Lythraceae_Lafoensia_pacari.Lythraceae_Lafoensia_pacari:16.98534101,Lythraceae_Lafoensia_acuminata.Lythraceae_Lafoensia_acuminata:16.98534101):9.931454):0.08988):1.300361,(Lythraceae_Lafoensia_nummularifolia.Lythraceae_Lafoensia_nummularifolia:23.66286801,(Lythraceae_Punica_granatum.Lythraceae_Punica_granatum:7.110989013,Lythraceae_Punica_protopunica.Lythraceae_Punica_protopunica:7.110989013):16.551879):4.644168):29.89629327,((Lythraceae_Lourtella_resinosa.Lythraceae_Lourtella_resinosa:41.01954327,(Lythraceae_Physocalymma_scaberrimum.Lythraceae_Physocalymma_scaberrimum:35.41418528,(Lythraceae_Diplusodon_microphyllus.Lythraceae_Diplusodon_microphyllus:3.527763278,(Lythraceae_Diplusodon_vidalii.Lythraceae_Diplusodon_vidalii:3.252146284,(Lythraceae_Diplusodon_rupestris.Lythraceae_Diplusodon_rupestris:3.232436289,(((Lythraceae_Diplusodon_macrodon.Lythraceae_Diplusodon_macrodon:0.6759020099,Lythraceae_Diplusodon_sordidus.Lythraceae_Diplusodon_sordidus:0.6759020099):0.5782098333,(Lythraceae_Diplusodon_bolivianus.Lythraceae_Diplusodon_bolivianus:1.13880151,(Lythraceae_Diplusodon_argyrophyllus.Lythraceae_Diplusodon_argyrophyllus:0.09856300985,Lythraceae_Diplusodon_parvifolius.Lythraceae_Diplusodon_parvifolius:0.09856300985):1.0402385):0.1153103333):1.779669386,(((Lythraceae_Diplusodon_alatus.Lythraceae_Diplusodon_alatus:2.07154801,Lythraceae_Diplusodon_ciliatiflorus.Lythraceae_Diplusodon_ciliatiflorus:2.07154801):0.720049303,(Lythraceae_Diplusodon_bradei.Lythraceae_Diplusodon_bradei:2.613553807,(Lythraceae_Diplusodon_hirsutus.Lythraceae_Diplusodon_hirsutus:2.4349068,(((((Lythraceae_Diplusodon_appendiculosus.Lythraceae_Diplusodon_appendiculosus:0.2426230103,(Lythraceae_Diplusodon_retroimbricatus.Lythraceae_Diplusodon_retroimbricatus:0.2039910103,(Lythraceae_Diplusodon_urceolatus.Lythraceae_Diplusodon_urceolatus:0.1776820103,Lythraceae_Diplusodon_leucocalycinus.Lythraceae_Diplusodon_leucocalycinus:0.1776820103):0.026309):0.038632):1.602333071,(Lythraceae_Diplusodon_glocimarii.Lythraceae_Diplusodon_glocimarii:1.680600093,((Lythraceae_Diplusodon_puberulus.Lythraceae_Diplusodon_puberulus:1.13268901,Lythraceae_Diplusodon_uninervius.Lythraceae_Diplusodon_uninervius:1.13268901):0.468193125,(Lythraceae_Diplusodon_ciliiflorus.Lythraceae_Diplusodon_ciliiflorus:1.16802051,(Lythraceae_Diplusodon_candollei.Lythraceae_Diplusodon_candollei:0.9292640099,(Lythraceae_Diplusodon_minasensis.Lythraceae_Diplusodon_minasensis:0.5554830099,Lythraceae_Diplusodon_rotundifolius.Lythraceae_Diplusodon_rotundifolius:0.5554830099):0.373781):0.2387565):0.432861625):0.07971795833):0.1643559881):0.267337474,(Lythraceae_Diplusodon_cordifolius.Lythraceae_Diplusodon_cordifolius:1.46044201,(Lythraceae_Diplusodon_sigillatus.Lythraceae_Diplusodon_sigillatus:0.8691100098,(Lythraceae_Diplusodon_argenteus.Lythraceae_Diplusodon_argenteus:0.6619390098,Lythraceae_Diplusodon_longipes.Lythraceae_Diplusodon_longipes:0.6619390098):0.207171):0.591332):0.6518515455):0.1750719129,(Lythraceae_Diplusodon_strigosus.Lythraceae_Diplusodon_strigosus:1.635817783,(Lythraceae_Diplusodon_cryptanthus.Lythraceae_Diplusodon_cryptanthus:1.50923531,(Lythraceae_Diplusodon_chapadensis.Lythraceae_Diplusodon_chapadensis:1.465078788,(Lythraceae_Diplusodon_ramosissimus.Lythraceae_Diplusodon_ramosissimus:1.39917676,((Lythraceae_Diplusodon_paraisoensis.Lythraceae_Diplusodon_paraisoensis:0.8771890099,Lythraceae_Diplusodon_helianthemifolius.Lythraceae_Diplusodon_helianthemifolius:0.8771890099):0.2743916667,(Lythraceae_Diplusodon_astictus.Lythraceae_Diplusodon_astictus:0.7074416099,(Lythraceae_Diplusodon_ericoides.Lythraceae_Diplusodon_ericoides:0.6784345099,(Lythraceae_Diplusodon_micromerus.Lythraceae_Diplusodon_micromerus:0.6579370099,(Lythraceae_Diplusodon_punctatus.Lythraceae_Diplusodon_punctatus:0.6318630099,(Lythraceae_Diplusodon_plumbeus.Lythraceae_Diplusodon_plumbeus:0.5529460099,Lythraceae_Diplusodon_kielmeyeroides.Lythraceae_Diplusodon_kielmeyeroides:0.5529460099):0.078917):0.026074):0.0204975):0.0290071):0.4441390667):0.2475960833):0.06590202778):0.04415652222):0.1265824727):0.6515476856):0.01175451389,(Lythraceae_Diplusodon_adpressipilus.Lythraceae_Diplusodon_adpressipilus:0.8628233431,(Lythraceae_Diplusodon_capitalensis.Lythraceae_Diplusodon_capitalensis:0.4790285098,(Lythraceae_Diplusodon_rosmarinifolius.Lythraceae_Diplusodon_rosmarinifolius:0.4355540098,Lythraceae_Diplusodon_lanceolatus.Lythraceae_Diplusodon_lanceolatus:0.4355540098):0.0434745):0.3837948333):1.436296639):0.1357868181):0.1786470066):0.1780435062):0.02476028983,((Lythraceae_Diplusodon_sessiliflorus.Lythraceae_Diplusodon_sessiliflorus:1.61239101,(Lythraceae_Diplusodon_epilobioides.Lythraceae_Diplusodon_epilobioides:1.26307801,(Lythraceae_Diplusodon_quintuplinervius.Lythraceae_Diplusodon_quintuplinervius:1.23221801,(Lythraceae_Diplusodon_divaricatus.Lythraceae_Diplusodon_divaricatus:0.9252350099,Lythraceae_Diplusodon_speciosus.Lythraceae_Diplusodon_speciosus:0.9252350099):0.306983):0.03086):0.349313):0.5071004286,(Lythraceae_Diplusodon_oblongus.Lythraceae_Diplusodon_oblongus:2.070981927,(Lythraceae_Diplusodon_incanus.Lythraceae_Diplusodon_incanus:1.68676491,(Lythraceae_Diplusodon_hatschbachii.Lythraceae_Diplusodon_hatschbachii:1.661954885,(Lythraceae_Diplusodon_ulei.Lythraceae_Diplusodon_ulei:0.8690955099,(Lythraceae_Diplusodon_villosissimus.Lythraceae_Diplusodon_villosissimus:0.5461490099,(Lythraceae_Diplusodon_thymifolius.Lythraceae_Diplusodon_thymifolius:0.4363830099,Lythraceae_Diplusodon_gracilis.Lythraceae_Diplusodon_gracilis:0.4363830099):0.109766):0.3229465):0.792859375):0.024810025):0.3842170167):0.0485095119):0.6968661643):0.2174236263):0.1986550597):0.01970999474):0.2756169949):31.886422):5.605357995):10.61197931,((((Lythraceae_Cuphea_utriculosa.Lythraceae_Cuphea_utriculosa:20.43174002,Lythraceae_Cuphea_acicularis.Lythraceae_Cuphea_acicularis:20.43174002):1.741187,(((Lythraceae_Cuphea_appendiculata.Lythraceae_Cuphea_appendiculata:18.25204602,(Lythraceae_Cuphea_viscosissima.Lythraceae_Cuphea_viscosissima:5.208150016,Lythraceae_Cuphea_carthagenensis.Lythraceae_Cuphea_carthagenensis:5.208150016):13.043896):2.508743,(Lythraceae_Cuphea_subuligera.Lythraceae_Cuphea_subuligera:9.176013016,(Lythraceae_Cuphea_hyssopifolia.Lythraceae_Cuphea_hyssopifolia:0.05450601649,Lythraceae_Cuphea_lanceolata.Lythraceae_Cuphea_lanceolata:0.05450601649):9.121507):11.584776):0.042773,(Lythraceae_Cuphea_diosmifolia.Lythraceae_Cuphea_diosmifolia:16.46909702,Lythraceae_Cuphea_hookeriana.Lythraceae_Cuphea_hookeriana:16.46909702):4.334465):1.369365):11.7165715,(Lythraceae_Pleurophora_anomala.Lythraceae_Pleurophora_anomala:2.315713016,Lythraceae_Pleurophora_saccocarpa.Lythraceae_Pleurophora_saccocarpa:2.315713016):31.5737855):7.843087917,(Lythraceae_Woodfordia_fruticosa.Lythraceae_Woodfordia_fruticosa:12.82147901,(Lythraceae_Koehneria_madagascariensis.Lythraceae_Koehneria_madagascariensis:10.84881201,(Lythraceae_Adenaria_floribunda.Lythraceae_Adenaria_floribunda:3.595384013,Lythraceae_Pehria_compacta.Lythraceae_Pehria_compacta:3.595384013):7.253428):1.972667):28.91110742):9.89893615):6.5718067):13.80825079):0.6437970194):4.844623252):15.80151671,(((Vochysiaceae_Vochysia_rufescens.Vochysiaceae_Vochysia_rufescens:39.1823883,((Vochysiaceae_Callisthene_fasciculata.Vochysiaceae_Callisthene_fasciculata:12.52175331,((Vochysiaceae_Qualea_sp.Vochysiaceae_Qualea_sp:7.065679014,Vochysiaceae_Ruizterania_albiflora.Vochysiaceae_Ruizterania_albiflora:7.065679014):5.3839075,(Vochysiaceae_Qualea_rosea.Vochysiaceae_Qualea_rosea:12.37801001,(Vochysiaceae_Qualea_grandiflora.Vochysiaceae_Qualea_grandiflora:9.752842014,Vochysiaceae_Ruizterania_cassiquiarensis.Vochysiaceae_Ruizterania_cassiquiarensis:9.752842014):2.625168):0.0715765):0.0721668):18.56485626,(Vochysiaceae_Erisma_uncinatum.Vochysiaceae_Erisma_uncinatum:27.84476637,(((Vochysiaceae_Vochysia_hondurensis.Vochysiaceae_Vochysia_hondurensis:12.38232801,Vochysiaceae_Vochysia_tucanorum.Vochysiaceae_Vochysia_tucanorum:12.38232801):5.166971,(Vochysiaceae_Vochysia_guatemalensis.Vochysiaceae_Vochysia_guatemalensis:4.557683012,(Vochysiaceae_Vochysia_ferruginea.Vochysiaceae_Vochysia_ferruginea:4.479352012,Vochysiaceae_Salvertia_convallariodora.Vochysiaceae_Salvertia_convallariodora:4.479352012):0.078331):12.991616):10.0526615,(Vochysiaceae_Erismadelphus_sessilis.Vochysiaceae_Erismadelphus_sessilis:19.48548501,Vochysiaceae_Erisma_floribundum.Vochysiaceae_Erisma_floribundum:19.48548501):8.1164755):0.2428058571):3.241843205):8.095778723):41.9324736,(((Myrtaceae_Heteropyxis_natalensis.Myrtaceae_Heteropyxis_natalensis:18.52962802,Myrtaceae_Psiloxylon_mauritianum.Myrtaceae_Psiloxylon_mauritianum:18.52962802):28.2405026,(((Myrtaceae_Syncarpia_hillii.Myrtaceae_Syncarpia_hillii:2.541805017,Myrtaceae_Syncarpia_glomulifera.Myrtaceae_Syncarpia_glomulifera:2.541805017):36.58785792,((((Myrtaceae_Eucalyptus_tenuipes.Myrtaceae_Eucalyptus_tenuipes:8.304333239,((Myrtaceae_Eucalyptus_haemastoma.Myrtaceae_Eucalyptus_haemastoma:2.172765007,Myrtaceae_Eucalyptus_pauciflora.Myrtaceae_Eucalyptus_pauciflora:2.172765007):6.10201125,(Myrtaceae_Eucalyptus_curtisii.Myrtaceae_Eucalyptus_curtisii:8.241690267,(Myrtaceae_Eucalyptus_baileyana.Myrtaceae_Eucalyptus_baileyana:8.200865278,(((Myrtaceae_Eucalyptus_loxophleba.Myrtaceae_Eucalyptus_loxophleba:1.251881008,(Myrtaceae_Eucalyptus_diversicolor.Myrtaceae_Eucalyptus_diversicolor:1.162779008,Myrtaceae_Eucalyptus_stoatei.Myrtaceae_Eucalyptus_stoatei:1.162779008):0.089102):4.066814571,(Myrtaceae_Eucalyptus_brachyandra.Myrtaceae_Eucalyptus_brachyandra:5.239009508,(Myrtaceae_Eucalyptus_kitsoniana.Myrtaceae_Eucalyptus_kitsoniana:1.474350008,((Myrtaceae_Eucalyptus_platyphylla.Myrtaceae_Eucalyptus_platyphylla:1.281714008,Myrtaceae_Eucalyptus_camaldulensis.Myrtaceae_Eucalyptus_camaldulensis:1.281714008):0.156131,(Myrtaceae_Eucalyptus_imlayensis.Myrtaceae_Eucalyptus_imlayensis:1.362765008,(Myrtaceae_Eucalyptus_nitens.Myrtaceae_Eucalyptus_nitens:1.046981008,Myrtaceae_Eucalyptus_globulus.Myrtaceae_Eucalyptus_globulus:1.046981008):0.315784):0.07508):0.036505):3.7646595):0.07968607143):0.18297495,(Myrtaceae_Eucalyptus_coccifera.Myrtaceae_Eucalyptus_coccifera:4.643307354,((Myrtaceae_Eucalyptus_porosa.Myrtaceae_Eucalyptus_porosa:1.933623722,((Myrtaceae_Eucalyptus_crebra.Myrtaceae_Eucalyptus_crebra:1.041102007,Myrtaceae_Eucalyptus_melanophloia.Myrtaceae_Eucalyptus_melanophloia:1.041102007):0.0738696,(Myrtaceae_Eucalyptus_lehmannii.Myrtaceae_Eucalyptus_lehmannii:1.084322132,(Myrtaceae_Eucalyptus_siderophloia.Myrtaceae_Eucalyptus_siderophloia:1.064099507,(Myrtaceae_Eucalyptus_melliodora.Myrtaceae_Eucalyptus_melliodora:0.9059770073,(Myrtaceae_Eucalyptus_raveretiana.Myrtaceae_Eucalyptus_raveretiana:0.1031700073,Myrtaceae_Eucalyptus_howittiana.Myrtaceae_Eucalyptus_howittiana:0.1031700073):0.802807):0.1581225):0.020222625):0.030649475):0.8186521143):1.742375036,(Myrtaceae_Eucalyptus_deglupta.Myrtaceae_Eucalyptus_deglupta:3.315251008,((Myrtaceae_Eucalyptus_tereticornis.Myrtaceae_Eucalyptus_tereticornis:0.6302860076,Myrtaceae_Eucalyptus_vicina.Myrtaceae_Eucalyptus_vicina:0.6302860076):2.648694,(Myrtaceae_Eucalyptus_jacksonii.Myrtaceae_Eucalyptus_jacksonii:1.156681008,Myrtaceae_Eucalyptus_miniata.Myrtaceae_Eucalyptus_miniata:1.156681008):2.122299):0.036271):0.36074775):0.9673085962):0.8583631753):2.699194749):0.04082498917):0.03308599):0.02955698214):0.038499992,(Myrtaceae_Eucalyptus_guilfoylei.Myrtaceae_Eucalyptus_guilfoylei:2.938277007,Myrtaceae_Eucalyptus_microcorys.Myrtaceae_Eucalyptus_microcorys:2.938277007):5.404556224):13.54331454,(Myrtaceae_Eugenia_coffeifolia.Myrtaceae_Eugenia_coffeifolia:21.83644755,((Myrtaceae_Arillastrum_gummiferum.Myrtaceae_Arillastrum_gummiferum:18.81249651,(Myrtaceae_Stockwellia_quadrifida.Myrtaceae_Stockwellia_quadrifida:9.054528009,(Myrtaceae_Eucalyptopsis_papuana.Myrtaceae_Eucalyptopsis_papuana:6.446008009,Myrtaceae_Allosyncarpia_ternata.Myrtaceae_Allosyncarpia_ternata:6.446008009):2.60852):9.7579685):2.276795655,(Myrtaceae_Corymbia_calophylla.Myrtaceae_Corymbia_calophylla:21.06195752,((((((Myrtaceae_Corymbia_bella.Myrtaceae_Corymbia_bella:6.379185009,(Myrtaceae_Corymbia_leichhardtii.Myrtaceae_Corymbia_leichhardtii:1.807763009,(Myrtaceae_Corymbia_eximia.Myrtaceae_Corymbia_eximia:1.752442009,Myrtaceae_Corymbia_peltata.Myrtaceae_Corymbia_peltata:1.752442009):0.055321):4.571422):4.456008625,(Myrtaceae_Corymbia_porrecta.Myrtaceae_Corymbia_porrecta:10.32514051,(Myrtaceae_Angophora_robur.Myrtaceae_Angophora_robur:0.354410009,(Myrtaceae_Angophora_woodsiana.Myrtaceae_Angophora_woodsiana:0.03781000897,Myrtaceae_Angophora_bakeri.Myrtaceae_Angophora_bakeri:0.03781000897):0.3166):9.9707305):0.510053125):3.213666687,(Myrtaceae_Corymbia_deserticola.Myrtaceae_Corymbia_deserticola:12.58616201,Myrtaceae_Corymbia_abbreviata.Myrtaceae_Corymbia_abbreviata:12.58616201):1.462698312):1.228732271,(((Myrtaceae_Angophora_hispida.Myrtaceae_Angophora_hispida:9.596213842,(Myrtaceae_Corymbia_jacobsiana.Myrtaceae_Corymbia_jacobsiana:3.893604509,(Myrtaceae_Corymbia_greeniana.Myrtaceae_Corymbia_greeniana:3.772591009,Myrtaceae_Corymbia_zygophylla.Myrtaceae_Corymbia_zygophylla:3.772591009):0.1210135):5.702609333):3.533259542,(Myrtaceae_Corymbia_terminalis.Myrtaceae_Corymbia_terminalis:10.71913301,Myrtaceae_Corymbia_bleeseri.Myrtaceae_Corymbia_bleeseri:10.71913301):2.410340375):1.663172375,(Myrtaceae_Angophora_leiocarpa.Myrtaceae_Angophora_leiocarpa:11.05250801,(Myrtaceae_Angophora_costata.Myrtaceae_Angophora_costata:10.51307501,Myrtaceae_Corymbia_papuana.Myrtaceae_Corymbia_papuana:10.51307501):0.539433):3.74013775):0.4849468333):0.2874793728,(Myrtaceae_Corymbia_maculata.Myrtaceae_Corymbia_maculata:1.651501505,(Myrtaceae_Corymbia_tessellaris.Myrtaceae_Corymbia_tessellaris:1.391088005,Myrtaceae_Corymbia_variegata.Myrtaceae_Corymbia_variegata:1.391088005):0.2604135):13.91357046):3.072112285,(Myrtaceae_Eucalyptus_erythrophloia.Myrtaceae_Eucalyptus_erythrophloia:9.987332898,((Myrtaceae_Corymbia_nesophila.Myrtaceae_Corymbia_nesophila:8.318104809,(Myrtaceae_Corymbia_ptychocarpa.Myrtaceae_Corymbia_ptychocarpa:6.106860759,((Myrtaceae_Corymbia_intermedia.Myrtaceae_Corymbia_intermedia:0.2837210092,Myrtaceae_Corymbia_rhodops.Myrtaceae_Corymbia_rhodops:0.2837210092):4.9824515,(Myrtaceae_Corymbia_dichromophloia.Myrtaceae_Corymbia_dichromophloia:3.525359009,Myrtaceae_Corymbia_abergiana.Myrtaceae_Corymbia_abergiana:3.525359009):1.7408135):0.84068825):2.21124405):1.644580033,(Myrtaceae_Corymbia_scabrida.Myrtaceae_Corymbia_scabrida:9.422294009,(Myrtaceae_Corymbia_citriodora.Myrtaceae_Corymbia_citriodora:5.186391009,Myrtaceae_Corymbia_henryi.Myrtaceae_Corymbia_henryi:5.186391009):4.235903):0.5403908333):0.02464805556):8.649851352):2.424773275):0.02733463968):0.7471553852):0.04970022177):17.20782905,((Myrtaceae_Taxandria_juniperina.Myrtaceae_Taxandria_juniperina:20.40258404,((((Myrtaceae_Angasomyrtus_salina.Myrtaceae_Angasomyrtus_salina:8.833035933,((Myrtaceae_Kunzea_pauciflora.Myrtaceae_Kunzea_pauciflora:0.6855075101,(Myrtaceae_Kunzea_affinis.Myrtaceae_Kunzea_affinis:0.6191860101,(Myrtaceae_Kunzea_preissiana.Myrtaceae_Kunzea_preissiana:0.5879010101,Myrtaceae_Kunzea_jucunda.Myrtaceae_Kunzea_jucunda:0.5879010101):0.031285):0.0663215):5.660059319,(Myrtaceae_Kunzea_baxteri.Myrtaceae_Kunzea_baxteri:6.119186947,(Myrtaceae_Kunzea_pulchella.Myrtaceae_Kunzea_pulchella:5.595215938,(Myrtaceae_Kunzea_montana.Myrtaceae_Kunzea_montana:0.9438983433,(Myrtaceae_Kunzea_vestita.Myrtaceae_Kunzea_vestita:0.38415481,(Myrtaceae_Kunzea_recurva.Myrtaceae_Kunzea_recurva:0.36044476,((Myrtaceae_Kunzea_rostrata.Myrtaceae_Kunzea_rostrata:0.32904401,Myrtaceae_Kunzea_ericifolia.Myrtaceae_Kunzea_ericifolia:0.32904401):0.0138485,(Myrtaceae_Kunzea_ciliata.Myrtaceae_Kunzea_ciliata:0.08977000996,Myrtaceae_Kunzea_sulphurea.Myrtaceae_Kunzea_sulphurea:0.08977000996):0.2531225):0.01755225):0.02371005):0.5597435333):4.651317595):0.5239710089):0.2263798819):2.487469104):0.05102887216,(Myrtaceae_Kunzea_cambagei.Myrtaceae_Kunzea_cambagei:6.055666867,(Myrtaceae_Kunzea_pomifera.Myrtaceae_Kunzea_pomifera:4.987333856,(Myrtaceae_Kunzea_muelleri.Myrtaceae_Kunzea_muelleri:3.749996385,((Myrtaceae_Kunzea_graniticola.Myrtaceae_Kunzea_graniticola:3.00145701,(Myrtaceae_Kunzea_flavescens.Myrtaceae_Kunzea_flavescens:1.35025101,Myrtaceae_Kunzea_bracteolata.Myrtaceae_Kunzea_bracteolata:1.35025101):1.651206):0.7043415,(((Myrtaceae_Kunzea_sp.Myrtaceae_Kunzea_sp:1.67182401,Myrtaceae_Kunzea_ambigua.Myrtaceae_Kunzea_ambigua:1.67182401):0.5570235,(Myrtaceae_Kunzea_sinclairii.Myrtaceae_Kunzea_sinclairii:1.23852601,Myrtaceae_Kunzea_ericoides.Myrtaceae_Kunzea_ericoides:1.23852601):0.9903215):1.44128755,(Myrtaceae_Kunzea_capitata.Myrtaceae_Kunzea_capitata:2.90597676,((Myrtaceae_Kunzea_rupestris.Myrtaceae_Kunzea_rupestris:2.17838801,Myrtaceae_Kunzea_obovata.Myrtaceae_Kunzea_obovata:2.17838801):0.4670545,(Myrtaceae_Kunzea_parvifolia.Myrtaceae_Kunzea_parvifolia:2.03073201,Myrtaceae_Kunzea_calida.Myrtaceae_Kunzea_calida:2.03073201):0.6147105):0.26053425):0.7641583):0.03566345):0.044197875):1.237337471):1.068333011):2.828397938):6.415565236,((Myrtaceae_Leptospermum_spinescens.Myrtaceae_Leptospermum_spinescens:14.77595858,(((Myrtaceae_Homalospermum_firmum.Myrtaceae_Homalospermum_firmum:8.82636751,(((Myrtaceae_Leptospermum_spectabile.Myrtaceae_Leptospermum_spectabile:0.3668040096,Myrtaceae_Leptospermum_sp.Myrtaceae_Leptospermum_sp:0.3668040096):3.765085,(Myrtaceae_Leptospermum_epacridoideum.Myrtaceae_Leptospermum_epacridoideum:2.48132601,Myrtaceae_Leptospermum_polygalifolium.Myrtaceae_Leptospermum_polygalifolium:2.48132601):1.650563):2.063685,(Myrtaceae_Leptospermum_wooroonooran.Myrtaceae_Leptospermum_wooroonooran:6.07694001,Myrtaceae_Leptospermum_liversidgei.Myrtaceae_Leptospermum_liversidgei:6.07694001):0.118634):2.6307935):4.973215929,((Myrtaceae_Leptospermum_oligandrum.Myrtaceae_Leptospermum_oligandrum:0.05384101001,Myrtaceae_Leptospermum_erubescens.Myrtaceae_Leptospermum_erubescens:0.05384101001):13.263599,((Myrtaceae_Leptospermum_madidum.Myrtaceae_Leptospermum_madidum:12.31761751,(Myrtaceae_Neofabricia_mjoebergii.Myrtaceae_Neofabricia_mjoebergii:1.83025701,Myrtaceae_Neofabricia_sericisepala.Myrtaceae_Neofabricia_sericisepala:1.83025701):10.4873605):0.4746583333,(Myrtaceae_Leptospermum_trinervium.Myrtaceae_Leptospermum_trinervium:7.11633201,Myrtaceae_Leptospermum_parvifolium.Myrtaceae_Leptospermum_parvifolium:7.11633201):5.675943833):0.5251641667):0.4821434286):0.02618759821,(((Myrtaceae_Agonis_grandiflora.Myrtaceae_Agonis_grandiflora:6.91111051,(Myrtaceae_Pericalymma_crassipes.Myrtaceae_Pericalymma_crassipes:1.75054601,(Myrtaceae_Pericalymma_ellipticum.Myrtaceae_Pericalymma_ellipticum:0.6030870098,Myrtaceae_Pericalymma_spongiocaule.Myrtaceae_Pericalymma_spongiocaule:0.6030870098):1.147459):5.1605645):0.966002125,(Myrtaceae_Agonis_floribunda.Myrtaceae_Agonis_floribunda:1.33527301,Myrtaceae_Agonis_spathulata.Myrtaceae_Agonis_spathulata:1.33527301):6.541839625):2.558331125,(Myrtaceae_Agonis_flexuosa.Myrtaceae_Agonis_flexuosa:5.41121601,Myrtaceae_Agonis_obtusissima.Myrtaceae_Agonis_obtusissima:5.41121601):5.02422775):3.390327277):0.9501875414):0.2494250188,(Myrtaceae_Asteromyrtus_symphyocarpa.Myrtaceae_Asteromyrtus_symphyocarpa:6.51035901,(Myrtaceae_Asteromyrtus_lysicephala.Myrtaceae_Asteromyrtus_lysicephala:4.85358601,Myrtaceae_Asteromyrtus_brassii.Myrtaceae_Asteromyrtus_brassii:4.85358601):1.656773):8.515024587):0.2742464442):0.2929370052,((Myrtaceae_Leptospermum_sericeum.Myrtaceae_Leptospermum_sericeum:9.25236901,(Myrtaceae_Leptospermum_laevigatum.Myrtaceae_Leptospermum_laevigatum:0.2558360104,Myrtaceae_Leptospermum_coriaceum.Myrtaceae_Leptospermum_coriaceum:0.2558360104):8.996533):2.225254,(Myrtaceae_Leptospermum_petersonii.Myrtaceae_Leptospermum_petersonii:6.55565801,Myrtaceae_Leptospermum_scoparium.Myrtaceae_Leptospermum_scoparium:6.55565801):4.921965):4.114944036):4.810016997):10.96989391,(((Myrtaceae_Ochrosperma_oligomerum.Myrtaceae_Ochrosperma_oligomerum:13.40031501,(Myrtaceae_Ochrosperma_lineare.Myrtaceae_Ochrosperma_lineare:10.74539501,Myrtaceae_Ochrosperma_citriodorum.Myrtaceae_Ochrosperma_citriodorum:10.74539501):2.65492):14.1072805,(Myrtaceae_Calytrix_tetragona.Myrtaceae_Calytrix_tetragona:26.10249301,(Myrtaceae_Homalocalyx_polyandrus.Myrtaceae_Homalocalyx_polyandrus:15.56301501,Myrtaceae_Homalocalyx_aurea.Myrtaceae_Homalocalyx_aurea:15.56301501):10.539478):1.4051025):0.7919651711,((((Myrtaceae_Babingtonia_behrii.Myrtaceae_Babingtonia_behrii:18.95388231,((Myrtaceae_Triplarina_imbricata.Myrtaceae_Triplarina_imbricata:2.751631012,(Myrtaceae_Triplarina_nitchaga.Myrtaceae_Triplarina_nitchaga:2.714150012,Myrtaceae_Triplarina_volcanica.Myrtaceae_Triplarina_volcanica:2.714150012):0.037481):15.6433295,(Myrtaceae_Micromyrtus_delicata.Myrtaceae_Micromyrtus_delicata:7.036371012,Myrtaceae_Micromyrtus_ciliata.Myrtaceae_Micromyrtus_ciliata:7.036371012):11.3585895):0.5589218):0.09459895,((Myrtaceae_Babingtonia_granitica.Myrtaceae_Babingtonia_granitica:16.28246445,((Myrtaceae_Baeckea_tetragona.Myrtaceae_Baeckea_tetragona:14.23717001,(Myrtaceae_Baeckea_corynophylla.Myrtaceae_Baeckea_corynophylla:7.058588013,Myrtaceae_Baeckea_uncinella.Myrtaceae_Baeckea_uncinella:7.058588013):7.178582):1.461531321,((Myrtaceae_Baeckea_pentagonantha.Myrtaceae_Baeckea_pentagonantha:12.40518918,(Myrtaceae_Malleostemon_roseus.Myrtaceae_Malleostemon_roseus:8.403903212,((Myrtaceae_Baeckea_ovalifolia.Myrtaceae_Baeckea_ovalifolia:4.918845013,Myrtaceae_Babingtonia_camphorosmae.Myrtaceae_Babingtonia_camphorosmae:4.918845013):3.427254333,(Myrtaceae_Scholtzia_capitata.Myrtaceae_Scholtzia_capitata:6.586740513,(Myrtaceae_Scholtzia_teretifolia.Myrtaceae_Scholtzia_teretifolia:2.868301013,Myrtaceae_Scholtzia_involucrata.Myrtaceae_Scholtzia_involucrata:2.868301013):3.7184395):1.759358833):0.05780386667):4.001285967):2.693676476,(Myrtaceae_Astartea_clavifolia.Myrtaceae_Astartea_clavifolia:12.82654601,(Myrtaceae_Baeckea_grandis.Myrtaceae_Baeckea_grandis:11.97660501,(Myrtaceae_Babingtonia_crenulata.Myrtaceae_Babingtonia_crenulata:6.690421012,(Myrtaceae_Babingtonia_leratii.Myrtaceae_Babingtonia_leratii:5.614930012,(Myrtaceae_Sannantha_angusta.Myrtaceae_Sannantha_angusta:3.432759012,(Myrtaceae_Babingtonia_cunninghamii.Myrtaceae_Babingtonia_cunninghamii:2.869893012,Myrtaceae_Sannantha_tozerensis.Myrtaceae_Sannantha_tozerensis:2.869893012):0.562866):2.182171):1.075491):5.286184):0.849941):2.272319643):0.5998356786):0.5837631197):0.04411069771,(Myrtaceae_Babingtonia_densifolia.Myrtaceae_Babingtonia_densifolia:9.840395512,(Myrtaceae_Balaustion_pulcherrimum.Myrtaceae_Balaustion_pulcherrimum:7.627554012,Myrtaceae_Baeckea_grandibracteata.Myrtaceae_Baeckea_grandibracteata:7.627554012):2.2128415):6.486179639):2.721906111):6.087946591,((Myrtaceae_Euryomyrtus_ramosissima.Myrtaceae_Euryomyrtus_ramosissima:17.51926101,(Myrtaceae_Euryomyrtus_leptospermoides.Myrtaceae_Euryomyrtus_leptospermoides:9.474802012,Myrtaceae_Euryomyrtus_maidenii.Myrtaceae_Euryomyrtus_maidenii:9.474802012):8.044459):7.459622766,((((Myrtaceae_Homoranthus_tropicus.Myrtaceae_Homoranthus_tropicus:10.27693001,(Myrtaceae_Homoranthus_darwinioides.Myrtaceae_Homoranthus_darwinioides:6.867495012,Myrtaceae_Darwinia_fascicularis.Myrtaceae_Darwinia_fascicularis:6.867495012):3.409435):6.008146667,(Myrtaceae_Darwinia_capitellata.Myrtaceae_Darwinia_capitellata:9.321286512,(Myrtaceae_Darwinia_meeboldii.Myrtaceae_Darwinia_meeboldii:7.088624012,Myrtaceae_Actinodium_cunninghamii.Myrtaceae_Actinodium_cunninghamii:7.088624012):2.2326625):6.963790167):8.066864738,(Myrtaceae_Pileanthus_filifolius.Myrtaceae_Pileanthus_filifolius:24.05213109,(Myrtaceae_Chamelaucium_megalopetalum.Myrtaceae_Chamelaucium_megalopetalum:23.71570409,(Myrtaceae_Verticordia_pennigera.Myrtaceae_Verticordia_pennigera:23.3575511,(Myrtaceae_Baeckea_sp.Myrtaceae_Baeckea_sp:22.3134971,(Myrtaceae_Chamelaucium_uncinatum.Myrtaceae_Chamelaucium_uncinatum:18.11606211,(Myrtaceae_Chamelaucium_marchantii.Myrtaceae_Chamelaucium_marchantii:17.15479911,(Myrtaceae_Chamelaucium_hamatum.Myrtaceae_Chamelaucium_hamatum:16.64657412,((((Myrtaceae_Verticordia_grandiflora.Myrtaceae_Verticordia_grandiflora:10.81516351,(Myrtaceae_Verticordia_aurea.Myrtaceae_Verticordia_aurea:7.929148013,Myrtaceae_Verticordia_endlicheriana.Myrtaceae_Verticordia_endlicheriana:7.929148013):2.8860155):2.691412833,(Myrtaceae_Verticordia_plumosa.Myrtaceae_Verticordia_plumosa:12.07382801,Myrtaceae_Verticordia_staminosa.Myrtaceae_Verticordia_staminosa:12.07382801):1.432748333):2.285361767,(Myrtaceae_Chamelaucium_juniperinum.Myrtaceae_Chamelaucium_juniperinum:12.63892589,(Myrtaceae_Chamelaucium_drummondii.Myrtaceae_Chamelaucium_drummondii:12.60633851,(Myrtaceae_Chamelaucium_roycei.Myrtaceae_Chamelaucium_roycei:9.548272013,(Myrtaceae_Chamelaucium_forrestii.Myrtaceae_Chamelaucium_forrestii:7.023664013,Myrtaceae_Chamelaucium_brevifolium.Myrtaceae_Chamelaucium_brevifolium:7.023664013):2.524608):3.0580665):0.032587375):3.153012225):0.6166872,(Myrtaceae_Verticordia_dichroma.Myrtaceae_Verticordia_dichroma:11.44136435,(Myrtaceae_Verticordia_grandis.Myrtaceae_Verticordia_grandis:9.303185513,(Myrtaceae_Verticordia_lindleyi.Myrtaceae_Verticordia_lindleyi:7.164881013,Myrtaceae_Verticordia_picta.Myrtaceae_Verticordia_picta:7.164881013):2.1383045):2.138178833):4.967260967):0.2379488071):0.5082249929):0.9612629938):4.197434994):1.044053995):0.3581529956):0.3364269961):0.2998103298):0.2133167249,((Myrtaceae_Baeckea_tuberculata.Myrtaceae_Baeckea_tuberculata:16.34356301,(Myrtaceae_Rinzia_fumana.Myrtaceae_Rinzia_fumana:4.166256012,Myrtaceae_Rinzia_dimorphandra.Myrtaceae_Rinzia_dimorphandra:4.166256012):12.177307):0.096566,(Myrtaceae_Micromyrtus_elobata.Myrtaceae_Micromyrtus_elobata:16.36074301,Myrtaceae_Thryptomene_saxicola.Myrtaceae_Thryptomene_saxicola:16.36074301):0.079386):8.12512913):0.413625636):0.1575440756):0.01863806196,((Myrtaceae_Baeckea_ericaea.Myrtaceae_Baeckea_ericaea:11.48755001,Myrtaceae_Baeckea_crassifolia.Myrtaceae_Baeckea_crassifolia:11.48755001):4.724374417,(((Myrtaceae_Astartea_fascicularis.Myrtaceae_Astartea_fascicularis:5.443863012,Myrtaceae_Baeckea_astarteoides.Myrtaceae_Baeckea_astarteoides:5.443863012):4.00700325,((Myrtaceae_Astartea_heteranthera.Myrtaceae_Astartea_heteranthera:7.792971012,(Myrtaceae_Hypocalymma_speciosum.Myrtaceae_Hypocalymma_speciosum:2.248726012,Myrtaceae_Hypocalymma_cordifolium.Myrtaceae_Hypocalymma_cordifolium:2.248726012):5.544245):1.6086755,(Myrtaceae_Hypocalymma_angustifolium.Myrtaceae_Hypocalymma_angustifolium:5.534392012,(Myrtaceae_Hypocalymma_linifolium.Myrtaceae_Hypocalymma_linifolium:4.656639012,Myrtaceae_Hypocalymma_strictum.Myrtaceae_Hypocalymma_strictum:4.656639012):0.877753):3.8672545):0.04921975):6.603731812,(Myrtaceae_Baeckea_frutescens.Myrtaceae_Baeckea_frutescens:9.472178511,(Myrtaceae_Baeckea_imbricata.Myrtaceae_Baeckea_imbricata:0.9755130112,(Myrtaceae_Baeckea_linifolia.Myrtaceae_Baeckea_linifolia:0.1036720112,Myrtaceae_Baeckea_brevifolia.Myrtaceae_Baeckea_brevifolia:0.1036720112):0.871841):8.4966655):6.582419563):0.1573263542):8.943141487):3.144494768):3.07291727):7.721498868):0.03568611517):0.7346012243,(((Myrtaceae_Barongia_lophandra.Myrtaceae_Barongia_lophandra:25.08937601,(Myrtaceae_Sphaerantia_chartacea.Myrtaceae_Sphaerantia_chartacea:12.43387601,(Myrtaceae_Ristantia_gouldii.Myrtaceae_Ristantia_gouldii:7.760129012,Myrtaceae_Mitrantia_bilocularis.Myrtaceae_Mitrantia_bilocularis:7.760129012):4.673747):12.6555):4.83892,(Myrtaceae_Lysicarpus_angustifolius.Myrtaceae_Lysicarpus_angustifolius:29.75203201,(Myrtaceae_Kania_eugenioides.Myrtaceae_Kania_eugenioides:27.10813801,Myrtaceae_Tristaniopsis_laurina.Myrtaceae_Tristaniopsis_laurina:27.10813801):2.643894):0.176264):9.733468229,((Myrtaceae_Cloezia_floribunda.Myrtaceae_Cloezia_floribunda:28.62266526,((Myrtaceae_Xanthomyrtus_papuana.Myrtaceae_Xanthomyrtus_papuana:21.9730959,(Myrtaceae_Lindsayomyrtus_racemoides.Myrtaceae_Lindsayomyrtus_racemoides:21.2704109,(Myrtaceae_Syzygium_anisatum.Myrtaceae_Syzygium_anisatum:8.426793904,(Myrtaceae_Syzygium_wesa.Myrtaceae_Syzygium_wesa:7.444841407,(((Myrtaceae_Syzygium_glenum.Myrtaceae_Syzygium_glenum:3.003575387,(Myrtaceae_Syzygium_concinnum.Myrtaceae_Syzygium_concinnum:2.483408512,(Myrtaceae_Piliocalyx_francii.Myrtaceae_Piliocalyx_francii:1.984347012,(Myrtaceae_Piliocalyx_robustus.Myrtaceae_Piliocalyx_robustus:1.614961012,Myrtaceae_Piliocalyx_bullatus.Myrtaceae_Piliocalyx_bullatus:1.614961012):0.369386):0.4990615):0.520166875):1.708985425,(Myrtaceae_Syzygium_graveolens.Myrtaceae_Syzygium_graveolens:2.840027012,(Myrtaceae_Syzygium_mackinnonianum.Myrtaceae_Syzygium_mackinnonianum:1.320020012,Myrtaceae_Syzygium_divaricatum.Myrtaceae_Syzygium_divaricatum:1.320020012):1.520007):1.8725338):2.236861971,(Myrtaceae_Syzygium_monimioides.Myrtaceae_Syzygium_monimioides:6.922892412,((Myrtaceae_Syzygium_resa.Myrtaceae_Syzygium_resa:4.521844413,(Myrtaceae_Syzygium_hemilamprum.Myrtaceae_Syzygium_hemilamprum:4.121633513,(Myrtaceae_Syzygium_smithii.Myrtaceae_Syzygium_smithii:3.851413013,(Myrtaceae_Acmena_acuminatissima.Myrtaceae_Acmena_acuminatissima:3.105869013,(Myrtaceae_Decaspermum_sp.Myrtaceae_Decaspermum_sp:2.069094013,Myrtaceae_Syzygium_acuminatissimum.Myrtaceae_Syzygium_acuminatissimum:2.069094013):1.036775):0.745544):0.2702205):0.4002109):2.303233336,((((Myrtaceae_Syzygium_maire.Myrtaceae_Syzygium_maire:3.246475068,(((Myrtaceae_Syzygium_championii.Myrtaceae_Syzygium_championii:1.279288012,Myrtaceae_Syzygium_claviflorum.Myrtaceae_Syzygium_claviflorum:1.279288012):1.199936167,(Myrtaceae_Syzygium_canicortex.Myrtaceae_Syzygium_canicortex:2.328926513,(Myrtaceae_Syzygium_corynanthum.Myrtaceae_Syzygium_corynanthum:1.379411013,Myrtaceae_Syzygium_apodophyllum.Myrtaceae_Syzygium_apodophyllum:1.379411013):0.9495155):0.1502976667):0.5728409333,(Myrtaceae_Syzygium_fullagarii.Myrtaceae_Syzygium_fullagarii:2.036788013,(Myrtaceae_Syzygium_multipetalum.Myrtaceae_Syzygium_multipetalum:0.9524490125,(Myrtaceae_Syzygium_kuebiniense.Myrtaceae_Syzygium_kuebiniense:0.7873930125,Myrtaceae_Syzygium_arboreum.Myrtaceae_Syzygium_arboreum:0.7873930125):0.165056):1.084339):1.0152771):0.1944099556):2.720781423,(Myrtaceae_Syzygium_goniopterum.Myrtaceae_Syzygium_goniopterum:5.90990794,((Myrtaceae_Syzygium_thornei.Myrtaceae_Syzygium_thornei:4.682784012,(((Myrtaceae_Syzygium_amplum.Myrtaceae_Syzygium_amplum:3.938944596,(Myrtaceae_Syzygium_puberulum.Myrtaceae_Syzygium_puberulum:2.358946513,(Myrtaceae_Syzygium_aqueum.Myrtaceae_Syzygium_aqueum:1.662036013,(Myrtaceae_Syzygium_buettnerianum.Myrtaceae_Syzygium_buettnerianum:0.4059910126,(Myrtaceae_Syzygium_tierneyanum.Myrtaceae_Syzygium_tierneyanum:0.3789290126,(Myrtaceae_Syzygium_longipes.Myrtaceae_Syzygium_longipes:0.03017301259,Myrtaceae_Syzygium_samarangense.Myrtaceae_Syzygium_samarangense:0.03017301259):0.348756):0.027062):1.256045):0.6969105):1.579998083):0.5034632167,((Myrtaceae_Syzygium_decussatum.Myrtaceae_Syzygium_decussatum:0.04968601196,Myrtaceae_Syzygium_seemannii.Myrtaceae_Syzygium_seemannii:0.04968601196):4.367021167,((((Myrtaceae_Syzygium_acre.Myrtaceae_Syzygium_acre:2.658807012,(Myrtaceae_Syzygium_lateriflorum.Myrtaceae_Syzygium_lateriflorum:0.7050160123,(Myrtaceae_Syzygium_tenuiflorum.Myrtaceae_Syzygium_tenuiflorum:0.6402200123,Myrtaceae_Syzygium_auriculatum.Myrtaceae_Syzygium_auriculatum:0.6402200123):0.064796):1.953791):1.246027,(Myrtaceae_Syzygium_nervosum.Myrtaceae_Syzygium_nervosum:3.320167012,(Myrtaceae_Syzygium_alatoramulum.Myrtaceae_Syzygium_alatoramulum:0.2408750123,Myrtaceae_Syzygium_minutuliflorum.Myrtaceae_Syzygium_minutuliflorum:0.2408750123):3.079292):0.584667):0.20529045,((Myrtaceae_Syzygium_ngoyense.Myrtaceae_Syzygium_ngoyense:1.817182012,(Myrtaceae_Syzygium_laxeracemosum.Myrtaceae_Syzygium_laxeracemosum:0.9469000122,Myrtaceae_Syzygium_austrocaledonicum.Myrtaceae_Syzygium_austrocaledonicum:0.9469000122):0.870282):2.010692353,(Myrtaceae_Syzygium_muelleri.Myrtaceae_Syzygium_muelleri:3.377467856,((Myrtaceae_Syzygium_muellerii.Myrtaceae_Syzygium_muellerii:1.202649013,Myrtaceae_Syzygium_racemosum.Myrtaceae_Syzygium_racemosum:1.202649013):2.068628821,((Myrtaceae_Syzygium_jambos.Myrtaceae_Syzygium_jambos:2.795354734,((Myrtaceae_Syzygium_cumini.Myrtaceae_Syzygium_cumini:2.511023612,(Myrtaceae_Syzygium_grande.Myrtaceae_Syzygium_grande:2.299093137,(Myrtaceae_Syzygium_levinei.Myrtaceae_Syzygium_levinei:0.7544265123,(Myrtaceae_Syzygium_hancei.Myrtaceae_Syzygium_hancei:0.7251450123,(Myrtaceae_Syzygium_banksii.Myrtaceae_Syzygium_banksii:0.6972790123,Myrtaceae_Syzygium_rehderianum.Myrtaceae_Syzygium_rehderianum:0.6972790123):0.027866):0.0292815):1.544666625):0.211930475):0.0258079,(Myrtaceae_Syzygium_nigrans.Myrtaceae_Syzygium_nigrans:2.490983512,(Myrtaceae_Syzygium_ripicola.Myrtaceae_Syzygium_ripicola:0.6307980123,Myrtaceae_Syzygium_thorelii.Myrtaceae_Syzygium_thorelii:0.6307980123):1.8601855):0.045848):0.2585232222):0.08503502778,((Myrtaceae_Syzygium_pondoense.Myrtaceae_Syzygium_pondoense:1.401678012,Myrtaceae_Syzygium_cordatum.Myrtaceae_Syzygium_cordatum:1.401678012):0.320391,(Myrtaceae_Syzygium_guineense.Myrtaceae_Syzygium_guineense:0.6982520123,Myrtaceae_Syzygium_masukuense.Myrtaceae_Syzygium_masukuense:0.6982520123):1.023817):1.15832075):0.3908880714):0.1061900223):0.4504065092):0.2822500971):0.1921001426,((Myrtaceae_Syzygium_diospyrifolium.Myrtaceae_Syzygium_diospyrifolium:1.043435012,(Myrtaceae_Syzygium_sexangulatum.Myrtaceae_Syzygium_sexangulatum:0.8330120123,Myrtaceae_Syzygium_sp.Myrtaceae_Syzygium_sp:0.8330120123):0.210423):3.037366,(Myrtaceae_Syzygium_purpureum.Myrtaceae_Syzygium_purpureum:3.824724012,(Myrtaceae_Syzygium_seemannianum.Myrtaceae_Syzygium_seemannianum:3.095401012,Myrtaceae_Syzygium_myrtifolium.Myrtaceae_Syzygium_myrtifolium:3.095401012):0.729323):0.256077):0.2214235926):0.1144825741):0.02570063333):0.2198621514,((Myrtaceae_Syzygium_papyraceum.Myrtaceae_Syzygium_papyraceum:3.633291919,(Myrtaceae_Syzygium_gonatanthum.Myrtaceae_Syzygium_gonatanthum:3.560678912,((Myrtaceae_Syzygium_paniculatum.Myrtaceae_Syzygium_paniculatum:1.936596012,Myrtaceae_Syzygium_oleosum.Myrtaceae_Syzygium_oleosum:1.936596012):0.8433698846,((((Myrtaceae_Syzygium_rubrimolle.Myrtaceae_Syzygium_rubrimolle:2.093972012,Myrtaceae_Syzygium_argyropedicum.Myrtaceae_Syzygium_argyropedicum:2.093972012):0.538279,(Myrtaceae_Syzygium_angophoroides.Myrtaceae_Syzygium_angophoroides:2.592687012,(Myrtaceae_Syzygium_fibrosum.Myrtaceae_Syzygium_fibrosum:0.8274170123,Myrtaceae_Syzygium_boonjee.Myrtaceae_Syzygium_boonjee:0.8274170123):1.76527):0.039564):0.1046565,(Myrtaceae_Syzygium_australe.Myrtaceae_Syzygium_australe:2.081950012,Myrtaceae_Syzygium_crebrinerve.Myrtaceae_Syzygium_crebrinerve:2.081950012):0.6549575):0.01997222619,(Myrtaceae_Syzygium_dansiei.Myrtaceae_Syzygium_dansiei:2.245731512,(Myrtaceae_Syzygium_johnsonii.Myrtaceae_Syzygium_johnsonii:2.183474012,(Myrtaceae_Syzygium_cormiflorum.Myrtaceae_Syzygium_cormiflorum:2.140608012,(Myrtaceae_Syzygium_erythrocalyx.Myrtaceae_Syzygium_erythrocalyx:2.096926012,(Myrtaceae_Syzygium_trachyphloium.Myrtaceae_Syzygium_trachyphloium:1.793736012,Myrtaceae_Syzygium_bamagense.Myrtaceae_Syzygium_bamagense:1.793736012):0.30319):0.043682):0.042866):0.0622575):0.5111482262):0.02308615842):0.7807130154):0.07261300625):1.006151818,((Myrtaceae_Syzygium_pycnanthum.Myrtaceae_Syzygium_pycnanthum:4.008174012,(Myrtaceae_Syzygium_malaccense.Myrtaceae_Syzygium_malaccense:3.784268012,(Myrtaceae_Syzygium_endophloium.Myrtaceae_Syzygium_endophloium:3.476545012,(Myrtaceae_Syzygium_armstrongii.Myrtaceae_Syzygium_armstrongii:2.475836012,Myrtaceae_Syzygium_macilwraithianum.Myrtaceae_Syzygium_macilwraithianum:2.475836012):1.000709):0.307723):0.223906):0.6142755,(Myrtaceae_Syzygium_sayeri.Myrtaceae_Syzygium_sayeri:4.193015012,(Myrtaceae_Syzygium_fastigiatum.Myrtaceae_Syzygium_fastigiatum:3.720110012,Myrtaceae_Syzygium_branderhorstii.Myrtaceae_Syzygium_branderhorstii:3.720110012):0.472905):0.4294345):0.01699422426):0.02282622716):0.02051404857):0.0995386,((Myrtaceae_Syzygium_aromaticum.Myrtaceae_Syzygium_aromaticum:3.255921012,(Myrtaceae_Syzygium_brackenridgei.Myrtaceae_Syzygium_brackenridgei:3.161437012,(Myrtaceae_Syzygium_sandwicense.Myrtaceae_Syzygium_sandwicense:3.102259012,(Myrtaceae_Syzygium_gracilipes.Myrtaceae_Syzygium_gracilipes:1.402221012,Myrtaceae_Syzygium_amplifolium.Myrtaceae_Syzygium_amplifolium:1.402221012):1.700038):0.059178):0.094484):1.45800815,(((Myrtaceae_Syzygium_kuranda.Myrtaceae_Syzygium_kuranda:1.835900012,(Myrtaceae_Syzygium_furfuraceum.Myrtaceae_Syzygium_furfuraceum:0.4883890123,Myrtaceae_Syzygium_bungadinnia.Myrtaceae_Syzygium_bungadinnia:0.4883890123):1.347511):0.3951745,(Myrtaceae_Syzygium_moorei.Myrtaceae_Syzygium_moorei:1.852803012,(Myrtaceae_Syzygium_forte.Myrtaceae_Syzygium_forte:1.400689012,Myrtaceae_Syzygium_pseudofastigiatum.Myrtaceae_Syzygium_pseudofastigiatum:1.400689012):0.452114):0.3782715):2.14694775,(Myrtaceae_Syzygium_alliiligneum.Myrtaceae_Syzygium_alliiligneum:2.549922012,(Myrtaceae_Syzygium_velarum.Myrtaceae_Syzygium_velarum:1.837584012,(Myrtaceae_Syzygium_suborbiculare.Myrtaceae_Syzygium_suborbiculare:1.390179012,Myrtaceae_Syzygium_eucalyptoides.Myrtaceae_Syzygium_eucalyptoides:1.390179012):0.447405):0.712338):1.82810025):0.3359069):0.06839345):1.127585328):0.05734855086):0.6197734931,(((Myrtaceae_Syzygium_luehmannii.Myrtaceae_Syzygium_luehmannii:4.180725013,((Myrtaceae_Syzygium_wilsonii.Myrtaceae_Syzygium_wilsonii:3.252791013,Myrtaceae_Syzygium_francisii.Myrtaceae_Syzygium_francisii:3.252791013):0.826883,(Myrtaceae_Tristaniopsis_sp.Myrtaceae_Tristaniopsis_sp:3.858127013,((Myrtaceae_Syzygium_buxifolium.Myrtaceae_Syzygium_buxifolium:1.056106013,Myrtaceae_Syzygium_tetrapterum.Myrtaceae_Syzygium_tetrapterum:1.056106013):1.04773,(Myrtaceae_Syzygium_antisepticum.Myrtaceae_Syzygium_antisepticum:2.049025013,Myrtaceae_Syzygium_zeylanicum.Myrtaceae_Syzygium_zeylanicum:2.049025013):0.054811):1.754291):0.221547):0.101051):2.180478,(Myrtaceae_Syzygium_unipunctatum.Myrtaceae_Syzygium_unipunctatum:2.918170013,Myrtaceae_Syzygium_mulgraveanum.Myrtaceae_Syzygium_mulgraveanum:2.918170013):3.443033):0.2026745,(Myrtaceae_Syzygium_ingens.Myrtaceae_Syzygium_ingens:6.165351013,Myrtaceae_Syzygium_gustavioides.Myrtaceae_Syzygium_gustavioides:6.165351013):0.3985265):0.02315247163):0.2194794387,(Myrtaceae_Syzygium_hedraiophyllum.Myrtaceae_Syzygium_hedraiophyllum:3.794907013,Myrtaceae_Syzygium_floribundum.Myrtaceae_Syzygium_floribundum:3.794907013):3.01160241):0.01856832573):0.09781466301):0.02653037153):0.4954186237):0.9819524968):12.843617):0.7026850009):3.624084501,((((Myrtaceae_Rhodomyrtus_tomentosa.Myrtaceae_Rhodomyrtus_tomentosa:15.5664218,((Myrtaceae_Eugenia_umtamvunensis.Myrtaceae_Eugenia_umtamvunensis:2.433755012,(Myrtaceae_Eugenia_simii.Myrtaceae_Eugenia_simii:0.3807540119,Myrtaceae_Eugenia_capensis.Myrtaceae_Eugenia_capensis:0.3807540119):2.053001):3.8284285,(Myrtaceae_Eugenia_verdoorniae.Myrtaceae_Eugenia_verdoorniae:1.072844012,(Myrtaceae_Eugenia_erythrophylla.Myrtaceae_Eugenia_erythrophylla:1.026126012,(Myrtaceae_Eugenia_sp.Myrtaceae_Eugenia_sp:0.7497340119,Myrtaceae_Eugenia_woodii.Myrtaceae_Eugenia_woodii:0.7497340119):0.276392):0.046718):5.1893395):9.304238286):1.821072108,(((Myrtaceae_Gossia_grayi.Myrtaceae_Gossia_grayi:13.02523122,((Myrtaceae_Uromyrtus_australis.Myrtaceae_Uromyrtus_australis:9.248634012,(Myrtaceae_Archirhodomyrtus_beckleri.Myrtaceae_Archirhodomyrtus_beckleri:5.963421012,(Myrtaceae_Pilidiostigma_sp.Myrtaceae_Pilidiostigma_sp:5.926318012,Myrtaceae_Rhodomyrtus_macrocarpa.Myrtaceae_Rhodomyrtus_macrocarpa:5.926318012):0.037103):3.285213):1.574495312,((Myrtaceae_Chamguava_schippii.Myrtaceae_Chamguava_schippii:8.186278012,(Myrtaceae_Eucalyptus_grandis.Myrtaceae_Eucalyptus_grandis:3.028925012,Myrtaceae_Myrtus_communis.Myrtaceae_Myrtus_communis:3.028925012):5.157353):2.0601007,((Myrtaceae_Ugni_selkirkii.Myrtaceae_Ugni_selkirkii:2.890922012,Myrtaceae_Ugni_molinae.Myrtaceae_Ugni_molinae:2.890922012):5.1280915,(Myrtaceae_Acca_sellowiana.Myrtaceae_Acca_sellowiana:6.840848012,(Myrtaceae_Luma_apiculata.Myrtaceae_Luma_apiculata:2.104217012,Myrtaceae_Luma_chequen.Myrtaceae_Luma_chequen:2.104217012):4.736631):1.1781655):2.2273652):0.5767506125):2.202101896):0.5686610506,(Myrtaceae_Eugenia_natalitia.Myrtaceae_Eugenia_natalitia:11.13577708,((Myrtaceae_Myrcia_deflexa.Myrtaceae_Myrcia_deflexa:9.650693262,((Myrtaceae_Myrcia_fallax.Myrtaceae_Myrcia_fallax:1.915172012,Myrtaceae_Myrcia_gatunensis.Myrtaceae_Myrcia_gatunensis:1.915172012):6.1307775,(Myrtaceae_Myrcia_coumeta.Myrtaceae_Myrcia_coumeta:3.397159012,Myrtaceae_Myrcia_splendens.Myrtaceae_Myrcia_splendens:3.397159012):4.6487905):1.60474375):1.059548008,((Myrtaceae_Myrcianthes_fragrans.Myrtaceae_Myrcianthes_fragrans:8.407889012,(Myrtaceae_Eugenia_feijoi.Myrtaceae_Eugenia_feijoi:5.736110012,Myrtaceae_Uromyrtus_metrosideros.Myrtaceae_Uromyrtus_metrosideros:5.736110012):2.671779):2.269049061,(Myrtaceae_Blepharocalyx_cruckshanksii.Myrtaceae_Blepharocalyx_cruckshanksii:10.16701807,((Myrtaceae_Myrciaria_vexator.Myrtaceae_Myrciaria_vexator:7.676994931,((Myrtaceae_Myrceugenia_ovata.Myrtaceae_Myrceugenia_ovata:2.759537437,(Myrtaceae_Myrceugenia_pinifolia.Myrtaceae_Myrceugenia_pinifolia:2.686070935,((Myrtaceae_Myrceugenia_parvifolia.Myrtaceae_Myrceugenia_parvifolia:2.608856512,(Myrtaceae_Myrceugenia_planipes.Myrtaceae_Myrceugenia_planipes:2.581187012,(Myrtaceae_Myrceugenia_correifolia.Myrtaceae_Myrceugenia_correifolia:1.935939012,(Myrtaceae_Myrceugenia_rufa.Myrtaceae_Myrceugenia_rufa:1.913373012,(Myrtaceae_Myrceugenia_obtusa.Myrtaceae_Myrceugenia_obtusa:1.896942012,(Myrtaceae_Myrceugenia_lanceolata.Myrtaceae_Myrceugenia_lanceolata:1.877546012,Myrtaceae_Myrceugenia_exsucca.Myrtaceae_Myrceugenia_exsucca:1.877546012):0.019396):0.016431):0.022566):0.645248):0.0276695):0.04585266541,(Myrtaceae_Myrceugenia_campestris.Myrtaceae_Myrceugenia_campestris:1.617446734,((Myrtaceae_Myrceugenia_seriatoramosa.Myrtaceae_Myrceugenia_seriatoramosa:0.05483501126,Myrtaceae_Myrceugenia_cucullata.Myrtaceae_Myrceugenia_cucullata:0.05483501126):1.538993688,((Myrtaceae_Myrceugenia_pilotantha.Myrtaceae_Myrceugenia_pilotantha:1.425014512,(Myrtaceae_Myrceugenia_myrcioides.Myrtaceae_Myrceugenia_myrcioides:1.383714012,(Myrtaceae_Myrceugenia_glaucescens.Myrtaceae_Myrceugenia_glaucescens:0.1004050118,(Myrtaceae_Myrceugenia_smithii.Myrtaceae_Myrceugenia_smithii:0.06746901179,(Myrtaceae_Myrceugenia_myrtoides.Myrtaceae_Myrceugenia_myrtoides:0.03811201179,Myrtaceae_Myrceugenia_alpigena.Myrtaceae_Myrceugenia_alpigena:0.03811201179):0.029357):0.032936):1.283309):0.0413005):0.1453498333,(Myrtaceae_Myrceugenia_oxysepala.Myrtaceae_Myrceugenia_oxysepala:1.55205029,(Myrtaceae_Myrceugenia_franciscensis.Myrtaceae_Myrceugenia_franciscensis:1.538179324,(Myrtaceae_Myrceugenia_kleinii.Myrtaceae_Myrceugenia_kleinii:1.526982369,(Myrtaceae_Myrceugenia_reitzii.Myrtaceae_Myrceugenia_reitzii:1.517574845,((Myrtaceae_Myrceugenia_brevipedicellata.Myrtaceae_Myrceugenia_brevipedicellata:1.126883012,(Myrtaceae_Myrceugenia_gertii.Myrtaceae_Myrceugenia_gertii:1.119382012,(Myrtaceae_Myrceugenia_euosma.Myrtaceae_Myrceugenia_euosma:0.5001390117,Myrtaceae_Myrceugenia_rufescens.Myrtaceae_Myrceugenia_rufescens:0.5001390117):0.619243):0.007501):0.3810905,(Myrtaceae_Myrceugenia_ovalifolia.Myrtaceae_Myrceugenia_ovalifolia:1.324363012,Myrtaceae_Myrceugenia_miersiana.Myrtaceae_Myrceugenia_miersiana:1.324363012):0.1836105):0.009601333333):0.00940752381):0.01119695536):0.01387096528):0.01831405556):0.02346435417):0.02361803472):1.037262443):0.03136175766):0.07346650285):0.04765148479,(Myrtaceae_Myrceugenia_colchaguensis.Myrtaceae_Myrceugenia_colchaguensis:2.415775012,(Myrtaceae_Myrceugenia_leptospermoides.Myrtaceae_Myrceugenia_leptospermoides:0.9806550116,Myrtaceae_Myrceugenia_chrysocarpa.Myrtaceae_Myrceugenia_chrysocarpa:0.9806550116):1.43512):0.3914139107):4.869806009):2.460104215,((Myrtaceae_Myrcia_leptoclada.Myrtaceae_Myrcia_leptoclada:10.09251057,((Myrtaceae_Psidium_cattleyanum.Myrtaceae_Psidium_cattleyanum:5.334206012,((Myrtaceae_Psidium_friedrichsthalianum.Myrtaceae_Psidium_friedrichsthalianum:4.312921012,Myrtaceae_Psidium_guineense.Myrtaceae_Psidium_guineense:4.312921012):0.175555,(Myrtaceae_Psidium_longipes.Myrtaceae_Psidium_longipes:3.595520012,Myrtaceae_Psidium_guajava.Myrtaceae_Psidium_guajava:3.595520012):0.892956):0.84573):4.482354068,(((Myrtaceae_Myrcianthes_cisplatensis.Myrtaceae_Myrcianthes_cisplatensis:5.828949012,Myrtaceae_Eugenia_uniflora.Myrtaceae_Eugenia_uniflora:5.828949012):2.540020469,(Myrtaceae_Eugenia_dysenterica.Myrtaceae_Eugenia_dysenterica:7.952589446,((Myrtaceae_Eugenia_cucullata.Myrtaceae_Eugenia_cucullata:4.653868512,(Myrtaceae_Eugenia_truncata.Myrtaceae_Eugenia_truncata:4.008482012,(Myrtaceae_Eugenia_stahlii.Myrtaceae_Eugenia_stahlii:3.298104012,(Myrtaceae_Eugenia_oerstediana.Myrtaceae_Eugenia_oerstediana:2.790750012,(Myrtaceae_Eugenia_hypargyrea.Myrtaceae_Eugenia_hypargyrea:1.680322012,Myrtaceae_Eugenia_salamensis.Myrtaceae_Eugenia_salamensis:1.680322012):1.110428):0.507354):0.710378):0.6453865):2.278930417,(((Myrtaceae_Hexachlamys_edulis.Myrtaceae_Hexachlamys_edulis:4.786300512,(Myrtaceae_Eugenia_patrisii.Myrtaceae_Eugenia_patrisii:2.477263012,(Myrtaceae_Eugenia_galalonensis.Myrtaceae_Eugenia_galalonensis:0.03808801234,Myrtaceae_Eugenia_nesiotica.Myrtaceae_Eugenia_nesiotica:0.03808801234):2.439175):2.3090375):0.888143375,(Myrtaceae_Eugenia_macrocalyx.Myrtaceae_Eugenia_macrocalyx:5.630705012,Myrtaceae_Eugenia_coloradoensis.Myrtaceae_Eugenia_coloradoensis:5.630705012):0.043738875):1.032459708,(Myrtaceae_Eugenia_monticola.Myrtaceae_Eugenia_monticola:5.855373512,(Myrtaceae_Eugenia_domingensis.Myrtaceae_Eugenia_domingensis:1.323046012,Myrtaceae_Eugenia_eggersii.Myrtaceae_Eugenia_eggersii:1.323046012):4.5323275):0.8515300833):0.2258953333):1.019790517):0.4163800354):0.915787809,((Myrtaceae_Lenwebbia_prominens.Myrtaceae_Lenwebbia_prominens:9.105449012,Myrtaceae_Pimenta_guatemalensis.Myrtaceae_Pimenta_guatemalensis:9.105449012):0.1264745,(Myrtaceae_Campomanesia_guazumifolia.Myrtaceae_Campomanesia_guazumifolia:8.319303012,Myrtaceae_Pimenta_racemosa.Myrtaceae_Pimenta_racemosa:8.319303012):0.9126205):0.05283377778):0.5318027904):0.2759504874):0.02047251587,(Myrtaceae_Calyptranthes_pallens.Myrtaceae_Calyptranthes_pallens:7.920929013,(Myrtaceae_Plinia_guanacastensis.Myrtaceae_Plinia_guanacastensis:7.864723013,(Myrtaceae_Myrceugenia_fernandeziana.Myrtaceae_Myrceugenia_fernandeziana:6.943034013,(Myrtaceae_Blepharocalyx_salicifolius.Myrtaceae_Blepharocalyx_salicifolius:0.04612601271,Myrtaceae_Blepharocalyx_tweediei.Myrtaceae_Blepharocalyx_tweediei:0.04612601271):6.896908):0.921689):0.056206):2.192054071):0.02411606257):0.02991892754):0.5099199991):0.03330319737):0.4255358096):2.458115191):1.622768826,(Myrtaceae_Decaspermum_humile.Myrtaceae_Decaspermum_humile:14.11360201,(Myrtaceae_Rhodamnia_blairiana.Myrtaceae_Rhodamnia_blairiana:5.718093012,(Myrtaceae_Rhodamnia_argentea.Myrtaceae_Rhodamnia_argentea:4.702103012,Myrtaceae_Rhodamnia_whiteana.Myrtaceae_Rhodamnia_whiteana:4.702103012):1.01599):8.395509):1.103059085):2.170832809):6.101616052,(Myrtaceae_Osbornia_octodonta.Myrtaceae_Osbornia_octodonta:21.04797989,((Myrtaceae_Melaleuca_alternifolia.Myrtaceae_Melaleuca_alternifolia:8.667376012,(((Myrtaceae_Callistemon_citrinus.Myrtaceae_Callistemon_citrinus:1.552956012,Myrtaceae_Callistemon_viminalis.Myrtaceae_Callistemon_viminalis:1.552956012):0.08894,(Myrtaceae_Callistemon_pearsonii.Myrtaceae_Callistemon_pearsonii:1.153187012,Myrtaceae_Callistemon_salignus.Myrtaceae_Callistemon_salignus:1.153187012):0.488709):2.936893,(Myrtaceae_Callistemon_brachyandrus.Myrtaceae_Callistemon_brachyandrus:3.028806012,(Myrtaceae_Callistemon_linearis.Myrtaceae_Callistemon_linearis:0.4853930119,Myrtaceae_Melaleuca_saligna.Myrtaceae_Melaleuca_saligna:0.4853930119):2.543413):1.549983):4.088587):6.007933808,(Myrtaceae_Melaleuca_linariifolia.Myrtaceae_Melaleuca_linariifolia:13.4611408,(Myrtaceae_Melaleuca_glomerata.Myrtaceae_Melaleuca_glomerata:12.06049278,((Myrtaceae_Calothamnus_validus.Myrtaceae_Calothamnus_validus:11.55418101,Myrtaceae_Beaufortia_orbifolia.Myrtaceae_Beaufortia_orbifolia:11.55418101):0.3937127222,(Myrtaceae_Melaleuca_cornucopiae.Myrtaceae_Melaleuca_cornucopiae:10.3240867,(Myrtaceae_Melaleuca_acacioides.Myrtaceae_Melaleuca_acacioides:7.230765654,(Myrtaceae_Melaleuca_argentea.Myrtaceae_Melaleuca_argentea:4.579294594,(Myrtaceae_Melaleuca_viridiflora.Myrtaceae_Melaleuca_viridiflora:2.266851511,((Myrtaceae_Melaleuca_leucadendra.Myrtaceae_Melaleuca_leucadendra:1.017035011,Myrtaceae_Melaleuca_nervosa.Myrtaceae_Melaleuca_nervosa:1.017035011):0.394676,(Myrtaceae_Melaleuca_arcana.Myrtaceae_Melaleuca_arcana:1.035946011,(Myrtaceae_Melaleuca_cajuputi.Myrtaceae_Melaleuca_cajuputi:0.8848170114,Myrtaceae_Melaleuca_quinquenervia.Myrtaceae_Melaleuca_quinquenervia:0.8848170114):0.151129):0.375765):0.8551405):2.312443083):2.65147106):3.093321045):1.623807035):0.1125990505):1.400648019):1.214169016):6.372670073):2.441130065):0.7759850137,((Myrtaceae_Tristania_neriifolia.Myrtaceae_Tristania_neriifolia:6.758809011,Myrtaceae_Thaleropia_queenslandica.Myrtaceae_Thaleropia_queenslandica:6.758809011):15.77405493,(Myrtaceae_Metrosideros_angustifolia.Myrtaceae_Metrosideros_angustifolia:8.695042941,(Myrtaceae_Tepualia_stipularis.Myrtaceae_Tepualia_stipularis:8.309081939,((((Myrtaceae_Metrosideros_albiflora.Myrtaceae_Metrosideros_albiflora:6.568723663,(((Myrtaceae_Metrosideros_diffusa.Myrtaceae_Metrosideros_diffusa:3.852066013,(Myrtaceae_Metrosideros_colensoi.Myrtaceae_Metrosideros_colensoi:2.757018013,Myrtaceae_Metrosideros_perforata.Myrtaceae_Metrosideros_perforata:2.757018013):1.095048):1.0703385,(Myrtaceae_Metrosideros_carminea.Myrtaceae_Metrosideros_carminea:3.856393013,Myrtaceae_Metrosideros_fulgens.Myrtaceae_Metrosideros_fulgens:3.856393013):1.0660115):0.5973378,(Myrtaceae_Metrosideros_rotundifolia.Myrtaceae_Metrosideros_rotundifolia:1.121679013,(Myrtaceae_Metrosideros_paniensis.Myrtaceae_Metrosideros_paniensis:0.6012630135,(Myrtaceae_Metrosideros_cacuminum.Myrtaceae_Metrosideros_cacuminum:0.4283240135,(Myrtaceae_Metrosideros_patens.Myrtaceae_Metrosideros_patens:0.09364301349,Myrtaceae_Metrosideros_operculata.Myrtaceae_Metrosideros_operculata:0.09364301349):0.334681):0.172939):0.520416):4.3980633):1.04898135):0.8458230318,(Myrtaceae_Metrosideros_halconensis.Myrtaceae_Metrosideros_halconensis:7.001546013,(Myrtaceae_Metrosideros_whiteana.Myrtaceae_Metrosideros_whiteana:6.119005013,(Myrtaceae_Metrosideros_ovata.Myrtaceae_Metrosideros_ovata:4.778295013,Myrtaceae_Metrosideros_ramiflora.Myrtaceae_Metrosideros_ramiflora:4.778295013):1.34071):0.882541):0.4130006818):0.03005595985,((Myrtaceae_Metrosideros_parkinsonii.Myrtaceae_Metrosideros_parkinsonii:3.491865013,(Myrtaceae_Metrosideros_elegans.Myrtaceae_Metrosideros_elegans:1.449775013,Myrtaceae_Metrosideros_laurifolia.Myrtaceae_Metrosideros_laurifolia:1.449775013):2.04209):0.0637698,(Myrtaceae_Metrosideros_whitakeri.Myrtaceae_Metrosideros_whitakeri:2.391060763,((Myrtaceae_Metrosideros_longipetiolata.Myrtaceae_Metrosideros_longipetiolata:1.853132013,Myrtaceae_Metrosideros_brevistylis.Myrtaceae_Metrosideros_brevistylis:1.853132013):0.4425255,(Myrtaceae_Metrosideros_porphyrea.Myrtaceae_Metrosideros_porphyrea:1.063670013,Myrtaceae_Metrosideros_dolichandra.Myrtaceae_Metrosideros_dolichandra:1.063670013):1.2319875):0.09540325):1.16457405):3.888967842):0.04725620435,(Myrtaceae_Metrosideros_oreomyrtus.Myrtaceae_Metrosideros_oreomyrtus:3.549255056,((Myrtaceae_Metrosideros_gregoryi.Myrtaceae_Metrosideros_gregoryi:2.949304705,((Myrtaceae_Metrosideros_robusta.Myrtaceae_Metrosideros_robusta:1.770182013,Myrtaceae_Metrosideros_umbellata.Myrtaceae_Metrosideros_umbellata:1.770182013):0.5315362273,(Myrtaceae_Metrosideros_macropus.Myrtaceae_Metrosideros_macropus:2.104350263,((Myrtaceae_Metrosideros_tremuloides.Myrtaceae_Metrosideros_tremuloides:0.5474697986,(Myrtaceae_Metrosideros_collina.Myrtaceae_Metrosideros_collina:0.4921127628,(Myrtaceae_Metrosideros_kermadecensis.Myrtaceae_Metrosideros_kermadecensis:0.4608857128,(Myrtaceae_Metrosideros_polymorpha.Myrtaceae_Metrosideros_polymorpha:0.4287206378,(Myrtaceae_Metrosideros_rugosa.Myrtaceae_Metrosideros_rugosa:0.4067605128,(Myrtaceae_Metrosideros_waialealae.Myrtaceae_Metrosideros_waialealae:0.3903690128,(Myrtaceae_Metrosideros_excelsa.Myrtaceae_Metrosideros_excelsa:0.3768940128,Myrtaceae_Metrosideros_sclerocarpa.Myrtaceae_Metrosideros_sclerocarpa:0.3768940128):0.013475):0.0163915):0.021960125):0.032165075):0.03122705):0.05535703571):1.157993527,(Myrtaceae_Metrosideros_bartlettii.Myrtaceae_Metrosideros_bartlettii:1.490368013,Myrtaceae_Metrosideros_nervulosa.Myrtaceae_Metrosideros_nervulosa:1.490368013):0.2150953125):0.3988869375):0.1973679773):0.647586465):0.5536823394,((Myrtaceae_Metrosideros_cherrieri.Myrtaceae_Metrosideros_cherrieri:2.160710846,((Myrtaceae_Metrosideros_tetrasticha.Myrtaceae_Metrosideros_tetrasticha:0.7278410127,Myrtaceae_Metrosideros_microphylla.Myrtaceae_Metrosideros_microphylla:0.7278410127):0.8157015,(Myrtaceae_Metrosideros_nitida.Myrtaceae_Metrosideros_nitida:0.9792440127,(Myrtaceae_Metrosideros_engleriana.Myrtaceae_Metrosideros_engleriana:0.9260740127,(Myrtaceae_Metrosideros_humboldtiana.Myrtaceae_Metrosideros_humboldtiana:0.2214880127,Myrtaceae_Metrosideros_punctata.Myrtaceae_Metrosideros_punctata:0.2214880127):0.704586):0.05317):0.5642985):0.6171683333):0.1151790238,(Myrtaceae_Metrosideros_ochrantha.Myrtaceae_Metrosideros_ochrantha:1.214758013,Myrtaceae_Metrosideros_boninensis.Myrtaceae_Metrosideros_boninensis:1.214758013):1.061131857):1.227097175):0.04626801173):3.942603803):0.8172230795):0.3859610016):13.837821):1.732231031):1.332085434):3.02548485):2.426907928,(Myrtaceae_Backhousia_tetraptera.Myrtaceae_Backhousia_tetraptera:12.22343893,((Myrtaceae_Choricarpia_subargentea.Myrtaceae_Choricarpia_subargentea:0.09994501059,(Myrtaceae_Backhousia_subargentea.Myrtaceae_Backhousia_subargentea:0.05151701059,Myrtaceae_Backhousia_leptopetala.Myrtaceae_Backhousia_leptopetala:0.05151701059):0.048428):8.0649999,(((Myrtaceae_Backhousia_hughesii.Myrtaceae_Backhousia_hughesii:5.854039011,Myrtaceae_Backhousia_gundarara.Myrtaceae_Backhousia_gundarara:5.854039011):1.2898625,(Myrtaceae_Backhousia_enata.Myrtaceae_Backhousia_enata:1.631638011,Myrtaceae_Backhousia_myrtifolia.Myrtaceae_Backhousia_myrtifolia:1.631638011):5.5122635):0.62286125,(Myrtaceae_Backhousia_citriodora.Myrtaceae_Backhousia_citriodora:6.497892011,((Myrtaceae_Backhousia_oligantha.Myrtaceae_Backhousia_oligantha:1.019890011,Myrtaceae_Backhousia_angustifolia.Myrtaceae_Backhousia_angustifolia:1.019890011):5.43583,(Myrtaceae_Backhousia_bancroftii.Myrtaceae_Backhousia_bancroftii:5.285066011,(Myrtaceae_Backhousia_kingii.Myrtaceae_Backhousia_kingii:3.930127011,Myrtaceae_Backhousia_sciadophora.Myrtaceae_Backhousia_sciadophora:3.930127011):1.354939):1.170654):0.042172):1.26887075):0.39818215):4.058494023):18.82613425):8.612191057):0.2024999203):6.905866456):17.33050325,(Myrtaceae_Callistemon_polandii.Myrtaceae_Callistemon_polandii:62.84237229,(((Myrtaceae_Welchiodendron_longivalve.Myrtaceae_Welchiodendron_longivalve:25.36674051,(Myrtaceae_Callistemon_lanceolatus.Myrtaceae_Callistemon_lanceolatus:25.30331501,(Myrtaceae_Lophostemon_confertus.Myrtaceae_Lophostemon_confertus:11.48647501,Myrtaceae_Lophostemon_suaveolens.Myrtaceae_Lophostemon_suaveolens:11.48647501):13.81684):0.0634255):32.41589888,(Myrtaceae_Cloezia_artensis.Myrtaceae_Cloezia_artensis:56.62870301,(Myrtaceae_Whiteodendron_moultonianum.Myrtaceae_Whiteodendron_moultonianum:13.69116201,Myrtaceae_Kjellbergiodendron_celebicum.Myrtaceae_Kjellbergiodendron_celebicum:13.69116201):42.937541):1.153936375):3.497646339,(Myrtaceae_Xanthostemon_aurantiacus.Myrtaceae_Xanthostemon_aurantiacus:6.562271016,Myrtaceae_Xanthostemon_chrysanthus.Myrtaceae_Xanthostemon_chrysanthus:6.562271016):54.71801471):1.562086563):1.258261578):17.01422803):8.407440965,(((Crypteroniaceae_Dactylocladus_stenostachys.Crypteroniaceae_Dactylocladus_stenostachys:18.04301701,((Crypteroniaceae_Axinandra_coriacea.Crypteroniaceae_Axinandra_coriacea:1.796029012,Crypteroniaceae_Axinandra_zeylanica.Crypteroniaceae_Axinandra_zeylanica:1.796029012):12.470578,(Crypteroniaceae_Crypteronia_paniculata.Crypteroniaceae_Crypteronia_paniculata:8.477543012,(Crypteroniaceae_Crypteronia_borneensis.Crypteroniaceae_Crypteronia_borneensis:3.761066012,(Crypteroniaceae_Crypteronia_griffithii.Crypteroniaceae_Crypteronia_griffithii:1.227066012,Crypteroniaceae_Crypteronia_glabriflora.Crypteroniaceae_Crypteronia_glabriflora:1.227066012):2.534):4.716477):5.789064):3.77641):39.98684424,(Alzateaceae_Alzatea_verticillata.Alzateaceae_Alzatea_verticillata:52.21853326,(((Penaeaceae_Olinia_radiata.Penaeaceae_Olinia_radiata:3.722451344,(Penaeaceae_Olinia_capensis.Penaeaceae_Olinia_capensis:1.790197511,(Penaeaceae_Olinia_cymosa.Penaeaceae_Olinia_cymosa:0.9105120109,Penaeaceae_Olinia_ventosa.Penaeaceae_Olinia_ventosa:0.9105120109):0.8796855):1.932253833):1.480569917,(Penaeaceae_Olinia_vanguerioides.Penaeaceae_Olinia_vanguerioides:1.973378011,Penaeaceae_Olinia_emarginata.Penaeaceae_Olinia_emarginata:1.973378011):3.22964325):29.17299219,(Penaeaceae_Rhynchocalyx_lawsonioides.Penaeaceae_Rhynchocalyx_lawsonioides:33.8452663,((Penaeaceae_Brachysiphon_rupestris.Penaeaceae_Brachysiphon_rupestris:4.708541838,(((Penaeaceae_Brachysiphon_mundii.Penaeaceae_Brachysiphon_mundii:2.992467005,(Penaeaceae_Saltera_sarcocolla.Penaeaceae_Saltera_sarcocolla:1.652616005,(Penaeaceae_Sonderothamnus_petraeus.Penaeaceae_Sonderothamnus_petraeus:1.361067005,Penaeaceae_Sonderothamnus_speciosus.Penaeaceae_Sonderothamnus_speciosus:1.361067005):0.291549):1.339851):0.6348757222,(((Penaeaceae_Penaea_acutifolia.Penaeaceae_Penaea_acutifolia:1.072181005,Penaeaceae_Penaea_dahlgrenii.Penaeaceae_Penaea_dahlgrenii:1.072181005):0.141518,(Penaeaceae_Penaea_mucronata.Penaeaceae_Penaea_mucronata:0.2817560046,Penaeaceae_Penaea_cneorum.Penaeaceae_Penaea_cneorum:0.2817560046):0.931943):1.4343024,(Penaeaceae_Stylapterus_ericifolius.Penaeaceae_Stylapterus_ericifolius:2.52806488,(Penaeaceae_Brachysiphon_microphyllus.Penaeaceae_Brachysiphon_microphyllus:2.478005505,(Penaeaceae_Stylapterus_fruticulosus.Penaeaceae_Stylapterus_fruticulosus:2.240765005,(Penaeaceae_Stylapterus_ericoides.Penaeaceae_Stylapterus_ericoides:1.996237005,Penaeaceae_Brachysiphon_fucatus.Penaeaceae_Brachysiphon_fucatus:1.996237005):0.244528):0.2372405):0.050059375):0.119936525):0.9793413222):0.05005808547,(Penaeaceae_Brachysiphon_acutus.Penaeaceae_Brachysiphon_acutus:3.002144005,Penaeaceae_Stylapterus_micranthus.Penaeaceae_Stylapterus_micranthus:3.002144005):0.6752568077):1.031141026):0.1788505104,(Penaeaceae_Glischrocolla_formosa.Penaeaceae_Glischrocolla_formosa:3.727270005,(Penaeaceae_Endonema_lateriflora.Penaeaceae_Endonema_lateriflora:1.169068005,Penaeaceae_Endonema_retzioides.Penaeaceae_Endonema_retzioides:1.169068005):2.558202):1.160122344):28.95787395):0.5307471522):17.84251981):5.811327991):19.51216417,(((Melastomataceae_Lijndenia_barteri.Melastomataceae_Lijndenia_barteri:25.14107307,(((Melastomataceae_Memecylon_magnifoliatum.Melastomataceae_Memecylon_magnifoliatum:16.40300164,((((Melastomataceae_Memecylon_sp.Melastomataceae_Memecylon_sp:9.35872502,((Melastomataceae_Memecylon_plebejum.Melastomataceae_Memecylon_plebejum:5.84769802,(Melastomataceae_Memecylon_pauciflorum.Melastomataceae_Memecylon_pauciflorum:5.17211802,(Melastomataceae_Memecylon_lilacinum.Melastomataceae_Memecylon_lilacinum:4.73978102,Melastomataceae_Memecylon_scutellatum.Melastomataceae_Memecylon_scutellatum:4.73978102):0.432337):0.67558):0.614501,(Melastomataceae_Memecylon_caeruleum.Melastomataceae_Memecylon_caeruleum:6.17685902,(Melastomataceae_Memecylon_cantleyi.Melastomataceae_Memecylon_cantleyi:3.28468202,(Melastomataceae_Memecylon_durum.Melastomataceae_Memecylon_durum:1.82775802,Melastomataceae_Memecylon_edule.Melastomataceae_Memecylon_edule:1.82775802):1.456924):2.892177):0.28534):2.896526):1.483379351,(((Melastomataceae_Memecylon_elaeagni.Melastomataceae_Memecylon_elaeagni:6.21186602,(Melastomataceae_Memecylon_rostratum.Melastomataceae_Memecylon_rostratum:0.4561920199,Melastomataceae_Memecylon_rivulare.Melastomataceae_Memecylon_rivulare:0.4561920199):5.755674):2.965974158,(((Melastomataceae_Memecylon_germainii.Melastomataceae_Memecylon_germainii:5.066138097,((Melastomataceae_Memecylon_klaineanum.Melastomataceae_Memecylon_klaineanum:2.12399402,Melastomataceae_Memecylon_dasyanthum.Melastomataceae_Memecylon_dasyanthum:2.12399402):2.255774091,(Melastomataceae_Memecylon_englerianum.Melastomataceae_Memecylon_englerianum:1.93258812,(((Melastomataceae_Memecylon_hyleastrum.Melastomataceae_Memecylon_hyleastrum:1.69018022,(Melastomataceae_Memecylon_bakossiense.Melastomataceae_Memecylon_bakossiense:1.66547827,((Melastomataceae_Memecylon_calophyllum.Melastomataceae_Memecylon_calophyllum:0.54276802,Melastomataceae_Memecylon_laurentii.Melastomataceae_Memecylon_laurentii:0.54276802):0.7507655,(Melastomataceae_Memecylon_virescens.Melastomataceae_Memecylon_virescens:0.07918302005,Melastomataceae_Memecylon_candidum.Melastomataceae_Memecylon_candidum:0.07918302005):1.2143505):0.37194475):0.02470195):0.03630296667,(Melastomataceae_Memecylon_zenkeri.Melastomataceae_Memecylon_zenkeri:1.47273502,Melastomataceae_Memecylon_kupeanum.Melastomataceae_Memecylon_kupeanum:1.47273502):0.2537481667):0.07515495833,(Melastomataceae_Memecylon_arcuatomarginatum.Melastomataceae_Memecylon_arcuatomarginatum:0.18818502,Melastomataceae_Memecylon_simulans.Melastomataceae_Memecylon_simulans:0.18818502):1.613453125):0.130949975):2.447179991):0.686369986):1.342793328,(Melastomataceae_Memecylon_flavovirens.Melastomataceae_Memecylon_flavovirens:3.23250452,(Melastomataceae_Memecylon_oubanguianum.Melastomataceae_Memecylon_oubanguianum:2.15316502,Melastomataceae_Memecylon_macrodendron.Melastomataceae_Memecylon_macrodendron:2.15316502):1.0793395):3.176426905):0.7492232129,(Melastomataceae_Memecylon_batekeanum.Melastomataceae_Memecylon_batekeanum:1.29802302,Melastomataceae_Memecylon_amshoffae.Melastomataceae_Memecylon_amshoffae:1.29802302):5.860131618):2.01968554):0.8354505185,(Melastomataceae_Memecylon_thouarsianum.Melastomataceae_Memecylon_thouarsianum:7.492475582,((Melastomataceae_Memecylon_louvelianum.Melastomataceae_Memecylon_louvelianum:6.26158302,(Melastomataceae_Memecylon_bakerianum.Melastomataceae_Memecylon_bakerianum:5.51952302,Melastomataceae_Memecylon_longicuspe.Melastomataceae_Memecylon_longicuspe:5.51952302):0.74206):0.6882106429,(((Melastomataceae_Memecylon_ulopterum.Melastomataceae_Memecylon_ulopterum:2.14258002,(Melastomataceae_Memecylon_sphaerocarpum.Melastomataceae_Memecylon_sphaerocarpum:0.08745201999,(Melastomataceae_Memecylon_ovatifolium.Melastomataceae_Memecylon_ovatifolium:0.04666201999,Melastomataceae_Memecylon_laxiflorum.Melastomataceae_Memecylon_laxiflorum:0.04666201999):0.04079):2.055128):4.026101,(Melastomataceae_Memecylon_strumosum.Melastomataceae_Memecylon_strumosum:5.44663402,((Melastomataceae_Memecylon_longipetalum.Melastomataceae_Memecylon_longipetalum:1.78126602,Melastomataceae_Memecylon_albescens.Melastomataceae_Memecylon_albescens:1.78126602):1.207131,(Melastomataceae_Memecylon_sejunctum.Melastomataceae_Memecylon_sejunctum:0.46229102,Melastomataceae_Memecylon_infuscatum.Melastomataceae_Memecylon_infuscatum:0.46229102):2.526106):2.458237):0.722047):0.70263625,((Melastomataceae_Memecylon_perditum.Melastomataceae_Memecylon_perditum:6.284943395,(Melastomataceae_Memecylon_capuronii.Melastomataceae_Memecylon_capuronii:4.891406877,(Melastomataceae_Memecylon_peracuminatum.Melastomataceae_Memecylon_peracuminatum:4.565376853,((Melastomataceae_Memecylon_corymbiforme.Melastomataceae_Memecylon_corymbiforme:4.15298802,(Melastomataceae_Memecylon_clavistaminum.Melastomataceae_Memecylon_clavistaminum:2.97238602,(Melastomataceae_Memecylon_pterocladum.Melastomataceae_Memecylon_pterocladum:2.09660002,Melastomataceae_Memecylon_eduliforme.Melastomataceae_Memecylon_eduliforme:2.09660002):0.875786):1.180602):0.0474985,(Melastomataceae_Memecylon_mocquerysii.Melastomataceae_Memecylon_mocquerysii:0.8202930199,Melastomataceae_Memecylon_interjectum.Melastomataceae_Memecylon_interjectum:0.8202930199):3.3801935):0.3648903333):0.3260300238):1.393536518):0.08562095833,(Melastomataceae_Memecylon_impressivenum.Melastomataceae_Memecylon_impressivenum:6.32677002,(Melastomataceae_Memecylon_mayottense.Melastomataceae_Memecylon_mayottense:4.89972802,Melastomataceae_Memecylon_boinense.Melastomataceae_Memecylon_boinense:4.89972802):1.427042):0.04379433333):0.5007529167):0.07847639286):0.5426819196):2.520815114):0.8288136747):0.06987048204,(Melastomataceae_Memecylon_cogniauxii.Melastomataceae_Memecylon_cogniauxii:6.622766062,(((Melastomataceae_Memecylon_bachmannii.Melastomataceae_Memecylon_bachmannii:2.079050021,Melastomataceae_Memecylon_natalense.Melastomataceae_Memecylon_natalense:2.079050021):2.792713,((Melastomataceae_Memecylon_torrei.Melastomataceae_Memecylon_torrei:3.409735021,Melastomataceae_Memecylon_buxifolium.Melastomataceae_Memecylon_buxifolium:3.409735021):1.198135,(Melastomataceae_Lijndenia_fragrans.Melastomataceae_Lijndenia_fragrans:4.022276021,Melastomataceae_Memecylon_verruculosum.Melastomataceae_Memecylon_verruculosum:4.022276021):0.585594):0.263893):1.690524083,((Melastomataceae_Memecylon_erythranthum.Melastomataceae_Memecylon_erythranthum:1.988310021,Melastomataceae_Lijndenia_semseii.Melastomataceae_Lijndenia_semseii:1.988310021):2.369679125,(Melastomataceae_Memecylon_deminutum.Melastomataceae_Memecylon_deminutum:1.194126521,(Melastomataceae_Memecylon_teitense.Melastomataceae_Memecylon_teitense:0.5335330209,(Melastomataceae_Memecylon_buxoides.Melastomataceae_Memecylon_buxoides:0.5012530209,Melastomataceae_Lijndenia_greenwayi.Melastomataceae_Lijndenia_greenwayi:0.5012530209):0.03228):0.6605935):3.163862625):2.204297958):0.06047895833):4.289208791):4.868975176,(Melastomataceae_Memecylon_malabaricum.Melastomataceae_Memecylon_malabaricum:14.29097385,((Melastomataceae_Memecylon_royenii.Melastomataceae_Memecylon_royenii:6.30209202,Melastomataceae_Memecylon_fuscescens.Melastomataceae_Memecylon_fuscescens:6.30209202):0.54133275,((Melastomataceae_Memecylon_rotundatum.Melastomataceae_Memecylon_rotundatum:1.53877702,Melastomataceae_Memecylon_parvifolium.Melastomataceae_Memecylon_parvifolium:1.53877702):4.4572925,(Melastomataceae_Memecylon_ovatum.Melastomataceae_Memecylon_ovatum:5.53748402,Melastomataceae_Memecylon_umbellatum.Melastomataceae_Memecylon_umbellatum:5.53748402):0.4585855):0.84735525):7.447549083):1.489976176):0.6220516157):4.780290492,(Melastomataceae_Memecylon_lateriflorum.Melastomataceae_Memecylon_lateriflorum:4.287861017,Melastomataceae_Memecylon_occultum.Melastomataceae_Memecylon_occultum:4.287861017):16.89543112):2.341257823,((Melastomataceae_Votomita_guianensis.Melastomataceae_Votomita_guianensis:19.22326802,Melastomataceae_Spathandra_blakeoides.Melastomataceae_Spathandra_blakeoides:19.22326802):3.51267981,(((Melastomataceae_Warneckea_sansibarica.Melastomataceae_Warneckea_sansibarica:1.807071023,Melastomataceae_Warneckea_melindensis.Melastomataceae_Warneckea_melindensis:1.807071023):15.18204681,(((Melastomataceae_Warneckea_masoalae.Melastomataceae_Warneckea_masoalae:3.817624354,((Melastomataceae_Warneckea_hedbergiorum.Melastomataceae_Warneckea_hedbergiorum:1.875784021,Melastomataceae_Warneckea_amaniensis.Melastomataceae_Warneckea_amaniensis:1.875784021):1.4337385,((Melastomataceae_Warneckea_sousae.Melastomataceae_Warneckea_sousae:1.613789021,Melastomataceae_Warneckea_mouririifolia.Melastomataceae_Warneckea_mouririifolia:1.613789021):1.503014,(Melastomataceae_Warneckea_parvifolia.Melastomataceae_Warneckea_parvifolia:0.05862002059,Melastomataceae_Warneckea_sp.Melastomataceae_Warneckea_sp:0.05862002059):3.058183):0.1927195):0.5081018333):3.613422952,(Melastomataceae_Warneckea_mangrovensis.Melastomataceae_Warneckea_mangrovensis:2.58590002,Melastomataceae_Warneckea_fascicularis.Melastomataceae_Warneckea_fascicularis:2.58590002):4.845147286):1.049640365,((Melastomataceae_Warneckea_fosteri.Melastomataceae_Warneckea_fosteri:3.524566521,(Melastomataceae_Warneckea_membranifolia.Melastomataceae_Warneckea_membranifolia:2.632732021,Melastomataceae_Warneckea_yangambensis.Melastomataceae_Warneckea_yangambensis:2.632732021):0.8918345):1.678598333,(Melastomataceae_Warneckea_wildeana.Melastomataceae_Warneckea_wildeana:3.454426021,(Melastomataceae_Warneckea_sapinii.Melastomataceae_Warneckea_sapinii:1.822942021,(Melastomataceae_Warneckea_austro-occidentalis.Melastomataceae_Warneckea_austro-occidentalis:0.7521670209,Melastomataceae_Warneckea_pulcherrima.Melastomataceae_Warneckea_pulcherrima:0.7521670209):1.070775):1.631484):1.748738833):3.277522817):8.508430162):4.943604687,(Melastomataceae_Lijndenia_laurina.Melastomataceae_Lijndenia_laurina:11.96353652,(Melastomataceae_Lijndenia_danguyana.Melastomataceae_Lijndenia_danguyana:5.61394002,Melastomataceae_Lijndenia_roborea.Melastomataceae_Lijndenia_roborea:5.61394002):6.3495965):9.969186):0.8032253095):0.7886021305):1.616523109):1.087432333,((Melastomataceae_Mouriri_myrtilloides.Melastomataceae_Mouriri_myrtilloides:8.91024402,(Melastomataceae_Mouriri_cyphocarpa.Melastomataceae_Mouriri_cyphocarpa:4.78910402,(Melastomataceae_Memecylon_ligustrifolium.Melastomataceae_Memecylon_ligustrifolium:0.06418001989,Melastomataceae_Memecylon_nigrescens.Melastomataceae_Memecylon_nigrescens:0.06418001989):4.724924):4.12114):11.2332207,((Melastomataceae_Mouriri_guianensis.Melastomataceae_Mouriri_guianensis:4.71444202,Melastomataceae_Mouriri_helleri.Melastomataceae_Mouriri_helleri:4.71444202):8.7683925,(Melastomataceae_Mouriri_sagotiana.Melastomataceae_Mouriri_sagotiana:13.44161602,(Melastomataceae_Mouriri_dumetosa.Melastomataceae_Mouriri_dumetosa:5.96785102,Melastomataceae_Mouriri_crassifolia.Melastomataceae_Mouriri_crassifolia:5.96785102):7.473765):0.0412185):6.6606302):6.085040682):23.01902099,((Melastomataceae_Arthrostemma_ciliatum.Melastomataceae_Arthrostemma_ciliatum:30.68625081,(((Melastomataceae_Cambessedesia_hilariana.Melastomataceae_Cambessedesia_hilariana:11.16174481,(Melastomataceae_Cambessedesia_gracilis.Melastomataceae_Cambessedesia_gracilis:3.62083276,(Melastomataceae_Cambessedesia_tenuis.Melastomataceae_Cambessedesia_tenuis:3.322843344,(Melastomataceae_Cambessedesia_hermogenesii.Melastomataceae_Cambessedesia_hermogenesii:3.09426951,(Melastomataceae_Cambessedesia_rupestris.Melastomataceae_Cambessedesia_rupestris:2.21490601,Melastomataceae_Cambessedesia_purpurata.Melastomataceae_Cambessedesia_purpurata:2.21490601):0.8793635):0.2285738333):0.2979894167):7.54091205):16.33652027,((((Melastomataceae_Cambessedesia_corymbosa.Melastomataceae_Cambessedesia_corymbosa:24.60513976,((Melastomataceae_Pterolepis_glomerata.Melastomataceae_Pterolepis_glomerata:23.78996631,(((Melastomataceae_Comolia_microphylla.Melastomataceae_Comolia_microphylla:18.14844501,((Melastomataceae_Aciotis_rubricaulis.Melastomataceae_Aciotis_rubricaulis:7.364283012,Melastomataceae_Nepsera_aquatica.Melastomataceae_Nepsera_aquatica:7.364283012):9.585404,(Melastomataceae_Siphanthera_paludosa.Melastomataceae_Siphanthera_paludosa:13.66297801,Melastomataceae_Macairea_radula.Melastomataceae_Macairea_radula:13.66297801):3.286709):1.198758):4.860064276,((Melastomataceae_Tristemma_littorale.Melastomataceae_Tristemma_littorale:14.05148817,(Melastomataceae_Heterotis_rotundifolia.Melastomataceae_Heterotis_rotundifolia:14.02555418,((Melastomataceae_Osbeckia_chinensis.Melastomataceae_Osbeckia_chinensis:1.415280008,(Melastomataceae_Melastoma_dodecandrum.Melastomataceae_Melastoma_dodecandrum:1.079965008,(Melastomataceae_Melastoma_sanguineum.Melastomataceae_Melastoma_sanguineum:0.07134000751,(Melastomataceae_Melastoma_malabathricum.Melastomataceae_Melastoma_malabathricum:0.03992600751,Melastomataceae_Melastoma_intermedium.Melastomataceae_Melastoma_intermedium:0.03992600751):0.031414):1.008625):0.335315):11.24028529,(Melastomataceae_Dichaetanthera_asperrima.Melastomataceae_Dichaetanthera_asperrima:12.62965976,((Melastomataceae_Melastoma_beccarianum.Melastomataceae_Melastoma_beccarianum:4.020328012,(Melastomataceae_Melastoma_septemnervium.Melastomataceae_Melastoma_septemnervium:3.276329012,Melastomataceae_Melastoma_candidum.Melastomataceae_Melastoma_candidum:3.276329012):0.743999):6.8613815,(Melastomataceae_Dissotis_fruticosa.Melastomataceae_Dissotis_fruticosa:10.85352501,(Melastomataceae_Osbeckia_stellata.Melastomataceae_Osbeckia_stellata:9.171218012,Melastomataceae_Dissotis_rotundifolia.Melastomataceae_Dissotis_rotundifolia:9.171218012):1.682307):0.0281845):1.74795025):0.02590553571):1.369988881):0.02593398718):3.552975389,((Melastomataceae_Desmoscelis_villosa.Melastomataceae_Desmoscelis_villosa:15.26622551,(Melastomataceae_Tibouchina_urvilleana.Melastomataceae_Tibouchina_urvilleana:6.186982011,(Melastomataceae_Tibouchina_aspera.Melastomataceae_Tibouchina_aspera:2.179790011,(Melastomataceae_Tibouchina_semidecandra.Melastomataceae_Tibouchina_semidecandra:1.302312011,(Melastomataceae_Tibouchina_fissinervia.Melastomataceae_Tibouchina_fissinervia:1.044117011,Melastomataceae_Tibouchina_granulosa.Melastomataceae_Tibouchina_granulosa:1.044117011):0.258195):0.877478):4.007192):9.0792435):1.343748306,((Melastomataceae_Monochaetum_calcaratum.Melastomataceae_Monochaetum_calcaratum:8.971012012,Melastomataceae_Castratella_piloselloides.Melastomataceae_Castratella_piloselloides:8.971012012):5.764099857,(((Melastomataceae_Centradenia_inaequilateralis.Melastomataceae_Centradenia_inaequilateralis:8.758505012,Melastomataceae_Schwackaea_cupheoides.Melastomataceae_Schwackaea_cupheoides:8.758505012):2.247871,(Melastomataceae_Tibouchina_longifolia.Melastomataceae_Tibouchina_longifolia:9.719440012,(Melastomataceae_Heterocentron_elegans.Melastomataceae_Heterocentron_elegans:1.145535012,Melastomataceae_Heterocentron_subtriplinervium.Melastomataceae_Heterocentron_subtriplinervium:1.145535012):8.573905):1.286936):3.6894885,(Melastomataceae_Tibouchina_grossa.Melastomataceae_Tibouchina_grossa:4.224698012,Melastomataceae_Tibouchma_sp.Melastomataceae_Tibouchma_sp:4.224698012):10.4711665):0.03924735714):1.874861948):0.9944897373):5.404045733):0.02077631237,(((Melastomataceae_Lavoisiera_pulchella.Melastomataceae_Lavoisiera_pulchella:13.12831251,(Melastomataceae_Rhynchanthera_grandiflora.Melastomataceae_Rhynchanthera_grandiflora:3.882079012,(Melastomataceae_Microlicia_fasciculata.Melastomataceae_Microlicia_fasciculata:0.03505201156,Melastomataceae_Lavoisiera_cordata.Melastomataceae_Lavoisiera_cordata:0.03505201156):3.847027):9.2462335):0.9969619145,((Melastomataceae_Stenodon_suberosus.Melastomataceae_Stenodon_suberosus:1.407324512,(Melastomataceae_Chaetostoma_cupressinum.Melastomataceae_Chaetostoma_cupressinum:1.375244012,(Melastomataceae_Trembleya_parviflora.Melastomataceae_Trembleya_parviflora:0.9629750121,(Melastomataceae_Trembleya_laniflora.Melastomataceae_Trembleya_laniflora:0.2886310121,Melastomataceae_Trembleya_pentagona.Melastomataceae_Trembleya_pentagona:0.2886310121):0.674344):0.412269):0.0320805):3.03969615,(Melastomataceae_Microlicia_minima.Melastomataceae_Microlicia_minima:1.709295281,(((Melastomataceae_Microlicia_oligantha.Melastomataceae_Microlicia_oligantha:0.07215901176,Melastomataceae_Microlicia_amblysepala.Melastomataceae_Microlicia_amblysepala:0.07215901176):0.924337,(Melastomataceae_Microlicia_tomentella.Melastomataceae_Microlicia_tomentella:0.3016260118,Melastomataceae_Microlicia_juniperina.Melastomataceae_Microlicia_juniperina:0.3016260118):0.69487):0.3760476667,(Melastomataceae_Microlicia_sp.Melastomataceae_Microlicia_sp:1.169916637,(Melastomataceae_Lavoisiera_crassifolia.Melastomataceae_Lavoisiera_crassifolia:0.5860411547,(Melastomataceae_Lavoisiera_subulata.Melastomataceae_Lavoisiera_subulata:0.3062131785,(Melastomataceae_Lavoisiera_mucorifera.Melastomataceae_Lavoisiera_mucorifera:0.2870742118,(Melastomataceae_Lavoisiera_imbricata.Melastomataceae_Lavoisiera_imbricata:0.2716792618,(Melastomataceae_Lavoisiera_caryophyllea.Melastomataceae_Lavoisiera_caryophyllea:0.2590693451,(Melastomataceae_Lavoisiera_confertiflora.Melastomataceae_Lavoisiera_confertiflora:0.2442705118,(Melastomataceae_Lavoisiera_alba.Melastomataceae_Lavoisiera_alba:0.2320630118,Melastomataceae_Lavoisiera_macrocarpa.Melastomataceae_Lavoisiera_macrocarpa:0.2320630118):0.0122075):0.01479883333):0.01260991667):0.01539495):0.01913896667):0.2798279762):0.5838754821):0.2026270417):0.3367516026):2.737725381):9.678253764):7.362690392,(((Melastomataceae_Rhexia_salicifolia.Melastomataceae_Rhexia_salicifolia:1.466568014,Melastomataceae_Rhexia_aristosa.Melastomataceae_Rhexia_aristosa:1.466568014):3.1018595,(Melastomataceae_Rhexia_virginica.Melastomataceae_Rhexia_virginica:1.756460014,Melastomataceae_Rhexia_nashii.Melastomataceae_Rhexia_nashii:1.756460014):2.8119675):1.836286464,((Melastomataceae_Rhexia_lutea.Melastomataceae_Rhexia_lutea:3.895900847,(Melastomataceae_Rhexia_parviflora.Melastomataceae_Rhexia_parviflora:3.483824513,(Melastomataceae_Rhexia_mariana.Melastomataceae_Rhexia_mariana:0.06081401346,Melastomataceae_Rhexia_cubensis.Melastomataceae_Rhexia_cubensis:0.06081401346):3.4230105):0.4120763333):2.137650542,(Melastomataceae_Rhexia_alifanus.Melastomataceae_Rhexia_alifanus:5.164052014,(Melastomataceae_Rhexia_nuttallii.Melastomataceae_Rhexia_nuttallii:0.1158460138,Melastomataceae_Rhexia_petiolata.Melastomataceae_Rhexia_petiolata:0.1158460138):5.048206):0.869499375):0.3711625893):15.08325084):1.541320782):0.7606807059):0.801194101,(Melastomataceae_Driessenia_glanduligera.Melastomataceae_Driessenia_glanduligera:18.32430312,(Melastomataceae_Cyphotheca_montana.Melastomataceae_Cyphotheca_montana:15.9643686,((Melastomataceae_Scorpiothyrsus_sp.Melastomataceae_Scorpiothyrsus_sp:10.40520939,(Melastomataceae_Sonerila_470.Melastomataceae_Sonerila_470:10.34337051,(Melastomataceae_Barthea_bartheis.Melastomataceae_Barthea_bartheis:8.805128012,(Melastomataceae_Phyllagathis_sp.Melastomataceae_Phyllagathis_sp:6.278749012,Melastomataceae_Medinilla_sp.Melastomataceae_Medinilla_sp:6.278749012):2.526379):1.5382425):0.061838875):1.000584925,((((Melastomataceae_Medinilla_rubrifrons.Melastomataceae_Medinilla_rubrifrons:7.201888012,(Melastomataceae_Phainantha_laxiflora.Melastomataceae_Phainantha_laxiflora:2.034318012,(Melastomataceae_Blastus_cochinchinensis.Melastomataceae_Blastus_cochinchinensis:0.05344701196,Melastomataceae_Phainantha_shuariorum.Melastomataceae_Phainantha_shuariorum:0.05344701196):1.980871):5.16757):3.138243,(Melastomataceae_Medinilla_humbertiana.Melastomataceae_Medinilla_humbertiana:6.142273012,Melastomataceae_Allomorphia_sp.Melastomataceae_Allomorphia_sp:6.142273012):4.197858):0.028889,(Melastomataceae_Sporoxeia_sp.Melastomataceae_Sporoxeia_sp:10.29730201,Melastomataceae_Pachycentria_formosana.Melastomataceae_Pachycentria_formosana:10.29730201):0.071718):1.01426,(Melastomataceae_Amphiblemma_cymosum.Melastomataceae_Amphiblemma_cymosum:9.082987012,(Melastomataceae_Calvoa_grandifolia.Melastomataceae_Calvoa_grandifolia:8.287720012,(Melastomataceae_Gravesia_viscosa.Melastomataceae_Gravesia_viscosa:5.612816012,Melastomataceae_Calvoa_orientalis.Melastomataceae_Calvoa_orientalis:5.612816012):2.674904):0.795267):2.300293):0.0225143):4.558574288):2.359934523):6.266857284):0.01397935488):0.01495469031,(Melastomataceae_Wurdastom_cuatrecasasii.Melastomataceae_Wurdastom_cuatrecasasii:5.651570652,(Melastomataceae_Alloneuron_ulei.Melastomataceae_Alloneuron_ulei:5.497399176,(Melastomataceae_Allomaieta_hirsuta.Melastomataceae_Allomaieta_hirsuta:2.984139209,((Melastomataceae_Allomaieta_grandiflora.Melastomataceae_Allomaieta_grandiflora:1.562100009,Melastomataceae_Allomaieta_zenufanasana.Melastomataceae_Allomaieta_zenufanasana:1.562100009):1.0239265,(Melastomataceae_Allomaieta_ebejicosana.Melastomataceae_Allomaieta_ebejicosana:0.06905700895,(Melastomataceae_Allomaieta_pancurana.Melastomataceae_Allomaieta_pancurana:0.03891000895,Melastomataceae_Allomaieta_villosa.Melastomataceae_Allomaieta_villosa:0.03891000895):0.030147):2.5169695):0.3981127):2.513259967):0.1541714762):18.9685238):0.01666755711,((Melastomataceae_Diplarpea_paleacea.Melastomataceae_Diplarpea_paleacea:5.387931009,Melastomataceae_Triolena_amazonica.Melastomataceae_Triolena_amazonica:5.387931009):7.5075835,(Melastomataceae_Macrocentrum_repens.Melastomataceae_Macrocentrum_repens:9.419697009,Melastomataceae_Triolena_obliqua.Melastomataceae_Triolena_obliqua:9.419697009):3.4758175):11.7412475):1.24358563,(Melastomataceae_Diplectria_divaricata.Melastomataceae_Diplectria_divaricata:18.37151751,(Melastomataceae_Blakea_gracilis.Melastomataceae_Blakea_gracilis:4.926966011,(Melastomataceae_Blakea_scarlatina.Melastomataceae_Blakea_scarlatina:4.347891011,(Melastomataceae_Blakea_schlimii.Melastomataceae_Blakea_schlimii:0.8191790113,Melastomataceae_Blakea_trinervia.Melastomataceae_Blakea_trinervia:0.8191790113):3.528712):0.579075):13.4445515):7.508830128):1.617917441):0.02246259363,(Melastomataceae_Bertolonia_mosenii.Melastomataceae_Bertolonia_mosenii:24.92580047,(((((Melastomataceae_Henriettea_fascicularis.Melastomataceae_Henriettea_fascicularis:13.33746701,Melastomataceae_Calycogonium_squamulosum.Melastomataceae_Calycogonium_squamulosum:13.33746701):0.03576258333,(Melastomataceae_Bellucia_pentamera.Melastomataceae_Bellucia_pentamera:7.485707511,(Melastomataceae_Loreya_arborescens.Melastomataceae_Loreya_arborescens:3.547009011,((Melastomataceae_Bellucia_grossularioides.Melastomataceae_Bellucia_grossularioides:0.09382501089,Melastomataceae_Bellucia_aequiloba.Melastomataceae_Bellucia_aequiloba:0.09382501089):3.392679,(Melastomataceae_Henriettea_martiusii.Melastomataceae_Henriettea_martiusii:1.757262011,Melastomataceae_Henriettea_patrisiana.Melastomataceae_Henriettea_patrisiana:1.757262011):1.729242):0.060505):3.9386985):5.887522083):7.395589938,(Melastomataceae_Monolena_primuliflora.Melastomataceae_Monolena_primuliflora:13.13917351,(Melastomataceae_Bertolonia_maculata.Melastomataceae_Bertolonia_maculata:1.939865011,Melastomataceae_Bertolonia_marmorata.Melastomataceae_Bertolonia_marmorata:1.939865011):11.1993085):7.629646021):3.811406706,(Melastomataceae_Astronia_macrophylla.Melastomataceae_Astronia_macrophylla:2.434607008,Melastomataceae_Astronia_smilacifolia.Melastomataceae_Astronia_smilacifolia:2.434607008):22.14561923):0.1654904836,((((Melastomataceae_Graffenrieda_moritziana.Melastomataceae_Graffenrieda_moritziana:10.48437101,Melastomataceae_Graffenrieda_latifolia.Melastomataceae_Graffenrieda_latifolia:10.48437101):1.0709678,((Melastomataceae_Adelobotrys_adscendens.Melastomataceae_Adelobotrys_adscendens:4.46150401,(Melastomataceae_Adelobotrys_boissieriana.Melastomataceae_Adelobotrys_boissieriana:0.04619601049,Melastomataceae_Adelobotrys_macrantha.Melastomataceae_Adelobotrys_macrantha:0.04619601049):4.415308):3.9341515,(Melastomataceae_Graffenrieda_rotundifolia.Melastomataceae_Graffenrieda_rotundifolia:0.7082030105,Melastomataceae_Meriania_nobilis.Melastomataceae_Meriania_nobilis:0.7082030105):7.6874525):3.1596833):4.107656057,((Melastomataceae_Macrocentrum_cristatum.Melastomataceae_Macrocentrum_cristatum:14.56184101,(Melastomataceae_Salpinga_secunda.Melastomataceae_Salpinga_secunda:5.16204101,Melastomataceae_Salpinga_maranonensis.Melastomataceae_Salpinga_maranonensis:5.16204101):9.3998):0.965465,(Melastomataceae_Meriania_phlomoides.Melastomataceae_Meriania_phlomoides:8.37306901,Melastomataceae_Meriania_macrophylla.Melastomataceae_Meriania_macrophylla:8.37306901):7.154237):0.1356888571):5.546800167,(((Melastomataceae_Miconia_dodecandra.Melastomataceae_Miconia_dodecandra:10.79785111,(Melastomataceae_Miconia_mirabilis.Melastomataceae_Miconia_mirabilis:9.713396114,(Melastomataceae_Leandra_mexicana.Melastomataceae_Leandra_mexicana:9.367033118,(Melastomataceae_Leandra_dichotoma.Melastomataceae_Leandra_dichotoma:8.863663122,((Melastomataceae_Miconia_racemosa.Melastomataceae_Miconia_racemosa:7.52893207,(((((Melastomataceae_Clidemia_rubra.Melastomataceae_Clidemia_rubra:3.430494011,(Melastomataceae_Miconia_trinervia.Melastomataceae_Miconia_trinervia:3.353114011,(Melastomataceae_Miconia_nervosa.Melastomataceae_Miconia_nervosa:2.220535011,Melastomataceae_Miconia_calycina.Melastomataceae_Miconia_calycina:2.220535011):1.132579):0.07738):2.44034325,(Melastomataceae_Tococa_guianensis.Melastomataceae_Tococa_guianensis:5.800451344,(Melastomataceae_Triolena_hirsuta.Melastomataceae_Triolena_hirsuta:0.1343125114,(Melastomataceae_Miconia_prasina.Melastomataceae_Miconia_prasina:0.06369501142,Melastomataceae_Miconia_dorsiloba.Melastomataceae_Miconia_dorsiloba:0.06369501142):0.0706175):5.666138833):0.07038591667):0.128525875,((Melastomataceae_Miconia_argentea.Melastomataceae_Miconia_argentea:2.992711011,Melastomataceae_Miconia_impetiolaris.Melastomataceae_Miconia_impetiolaris:2.992711011):2.069344,(Melastomataceae_Clidemia_septuplinervia.Melastomataceae_Clidemia_septuplinervia:3.998340011,Melastomataceae_Miconia_donaeana.Melastomataceae_Miconia_donaeana:3.998340011):1.063715):0.937308125):0.7517249583,(Melastomataceae_Miconia_elata.Melastomataceae_Miconia_elata:0.04951001139,Melastomataceae_Miconia_pyramidalis.Melastomataceae_Miconia_pyramidalis:0.04951001139):6.701578083):0.0202749881,(Melastomataceae_Miconia_lacera.Melastomataceae_Miconia_lacera:1.406507011,(Melastomataceae_Clidemia_octona.Melastomataceae_Clidemia_octona:1.373284011,Melastomataceae_Clidemia_dentata.Melastomataceae_Clidemia_dentata:1.373284011):0.033223):5.364856071):0.7575689874):0.933016219,(Melastomataceae_Clidemia_petiolaris.Melastomataceae_Clidemia_petiolaris:6.601103261,((Melastomataceae_Conostegia_xalapensis.Melastomataceae_Conostegia_xalapensis:0.09411801122,Melastomataceae_Conostegia_subcrustulata.Melastomataceae_Conostegia_subcrustulata:0.09411801122):6.474049333,(((Melastomataceae_Conostegia_bracteata.Melastomataceae_Conostegia_bracteata:0.04811201122,Melastomataceae_Conostegia_icosandra.Melastomataceae_Conostegia_icosandra:0.04811201122):4.3152015,(Melastomataceae_Ossaea_micrantha.Melastomataceae_Ossaea_micrantha:2.621094011,Melastomataceae_Clidemia_setosa.Melastomataceae_Clidemia_setosa:2.621094011):1.7422195):0.02117825,(Melastomataceae_Conostegia_cinnamomea.Melastomataceae_Conostegia_cinnamomea:0.05579301122,Melastomataceae_Miconia_punctata.Melastomataceae_Miconia_punctata:0.05579301122):4.32869875):2.183675583):0.03293591667):1.860845028):0.4017148333):0.503369996):0.3463629963):1.084454997):1.233083711,(Melastomataceae_Tococa_rotundifolia.Melastomataceae_Tococa_rotundifolia:5.471693261,(Melastomataceae_Maieta_guianensis.Melastomataceae_Maieta_guianensis:4.553529311,(Melastomataceae_Miconia_tetrandra.Melastomataceae_Miconia_tetrandra:0.9081093865,(Melastomataceae_Tetrazygia_urbanii.Melastomataceae_Tetrazygia_urbanii:0.8933915115,(Melastomataceae_Miconia_hondurensis.Melastomataceae_Miconia_hondurensis:0.03667301149,(Melastomataceae_Miconia_laevigata.Melastomataceae_Miconia_laevigata:0.02284301149,Melastomataceae_Miconia_affinis.Melastomataceae_Miconia_affinis:0.02284301149):0.01383):0.8567185):0.014717875):3.645419925):0.91816395):6.559241561):1.484353215,(Melastomataceae_Eriocnema_fulva.Melastomataceae_Eriocnema_fulva:9.485633011,(Melastomataceae_Physeterostemon_thomasii.Melastomataceae_Physeterostemon_thomasii:5.204288011,(Melastomataceae_Physeterostemon_fiaschii.Melastomataceae_Physeterostemon_fiaschii:1.553451011,Melastomataceae_Physeterostemon_jardimii.Melastomataceae_Physeterostemon_jardimii:1.553451011):3.650837):4.281345):4.029655026):7.694506997):3.535921687):0.1800837444):2.594927208):3.16552314):13.43786888,(Melastomataceae_Pternandra_cogniauxii.Melastomataceae_Pternandra_cogniauxii:5.810887514,(Melastomataceae_Pternandra_echinata.Melastomataceae_Pternandra_echinata:2.409389014,(Melastomataceae_Pternandra_hirtella.Melastomataceae_Pternandra_hirtella:0.03785801389,Melastomataceae_Pternandra_caerulescens.Melastomataceae_Pternandra_caerulescens:0.03785801389):2.371531):3.4014985):38.31323218):5.123406698):28.29449903):11.98027744):3.779214193):1.69848223):21.49196108,(((Geraniaceae_Hypseocharis_pimpinellifolia.Geraniaceae_Hypseocharis_pimpinellifolia:1.312667023,Geraniaceae_Hypseocharis_bilobata.Geraniaceae_Hypseocharis_bilobata:1.312667023):73.35067001,((Geraniaceae_Monsonia_deserticola.Geraniaceae_Monsonia_deserticola:54.25033453,(((Geraniaceae_Monsonia_glauca.Geraniaceae_Monsonia_glauca:23.62543702,(Geraniaceae_Monsonia_parvifolia.Geraniaceae_Monsonia_parvifolia:5.652833016,(Geraniaceae_Monsonia_umbellata.Geraniaceae_Monsonia_umbellata:2.580372016,Geraniaceae_Monsonia_luederitziana.Geraniaceae_Monsonia_luederitziana:2.580372016):3.072461):17.972604):5.783888143,((Geraniaceae_Monsonia_ignorata.Geraniaceae_Monsonia_ignorata:18.45079102,(Geraniaceae_Monsonia_heliotropoides.Geraniaceae_Monsonia_heliotropoides:3.945287016,Geraniaceae_Monsonia_nivea.Geraniaceae_Monsonia_nivea:3.945287016):14.505504):3.430233167,(Geraniaceae_Monsonia_speciosa.Geraniaceae_Monsonia_speciosa:17.72341919,(Geraniaceae_Monsonia_senegalensis.Geraniaceae_Monsonia_senegalensis:11.7395512,(((Geraniaceae_Monsonia_emarginata.Geraniaceae_Monsonia_emarginata:1.684561017,(Geraniaceae_Monsonia_natalensis.Geraniaceae_Monsonia_natalensis:1.647266017,Geraniaceae_Monsonia_grandifolia.Geraniaceae_Monsonia_grandifolia:1.647266017):0.037295):2.222203,(Geraniaceae_Monsonia_attenuata.Geraniaceae_Monsonia_attenuata:3.861407017,(Geraniaceae_Monsonia_angustifolia.Geraniaceae_Monsonia_angustifolia:2.274089017,Geraniaceae_Monsonia_brevirostrata.Geraniaceae_Monsonia_brevirostrata:2.274089017):1.587318):0.045357):4.0286133,(Geraniaceae_Sarcocaulon_vanderietiae.Geraniaceae_Sarcocaulon_vanderietiae:4.86755235,(Geraniaceae_Monsonia_marlothii.Geraniaceae_Monsonia_marlothii:4.782142392,((Geraniaceae_Sarcocaulon_mossamedense.Geraniaceae_Sarcocaulon_mossamedense:4.483347017,(Geraniaceae_Monsonia_salmoniflora.Geraniaceae_Monsonia_salmoniflora:2.749680017,Geraniaceae_Monsonia_patersonii.Geraniaceae_Monsonia_patersonii:2.749680017):1.733667):0.2569028,(Geraniaceae_Monsonia_crassicaulis.Geraniaceae_Monsonia_crassicaulis:2.107705767,(Geraniaceae_Monsonia_ciliata.Geraniaceae_Monsonia_ciliata:2.05432035,(Geraniaceae_Monsonia_flavescens.Geraniaceae_Monsonia_flavescens:2.026428517,(Geraniaceae_Monsonia_inermis.Geraniaceae_Monsonia_inermis:1.718858017,Geraniaceae_Monsonia_multifida.Geraniaceae_Monsonia_multifida:1.718858017):0.3075705):0.02789183333):0.05338541667):2.63254405):0.041892575):0.08540995833):3.067824967):3.804173887):5.983867989):4.15760499):7.528300976):17.45334358,((((Geraniaceae_Geranium_ocellatum.Geraniaceae_Geranium_ocellatum:0.2329860169,(Geraniaceae_Geranium_biuncinatum.Geraniaceae_Geranium_biuncinatum:0.1968600169,Geraniaceae_Geranium_mascatense.Geraniaceae_Geranium_mascatense:0.1968600169):0.036126):20.68369511,((Geraniaceae_Geranium_purpureum.Geraniaceae_Geranium_purpureum:7.595072213,(Geraniaceae_Geranium_cataractarum.Geraniaceae_Geranium_cataractarum:5.560106263,((Geraniaceae_Geranium_yeoi.Geraniaceae_Geranium_yeoi:0.9898730129,Geraniaceae_Geranium_robertianum.Geraniaceae_Geranium_robertianum:0.9898730129):1.4192135,(Geraniaceae_Geranium_palmatum.Geraniaceae_Geranium_palmatum:0.8714460129,Geraniaceae_Geranium_maderense.Geraniaceae_Geranium_maderense:0.8714460129):1.5376405):3.15101975):2.03496595):10.23110097,(Geraniaceae_Geranium_lucidum.Geraniaceae_Geranium_lucidum:5.916811013,(Geraniaceae_Geranium_dalmaticum.Geraniaceae_Geranium_dalmaticum:1.499428013,Geraniaceae_Geranium_macrorrhizum.Geraniaceae_Geranium_macrorrhizum:1.499428013):4.417383):11.90936217):3.090507944):5.162169542,(Geraniaceae_Geranium_versicolor.Geraniaceae_Geranium_versicolor:17.67143157,(Geraniaceae_Geranium_cinereum.Geraniaceae_Geranium_cinereum:17.63887407,(((Geraniaceae_Geranium_austroapenninum.Geraniaceae_Geranium_austroapenninum:4.058485516,(Geraniaceae_Geranium_argenteum.Geraniaceae_Geranium_argenteum:2.734533016,Geraniaceae_Geranium_nanum.Geraniaceae_Geranium_nanum:2.734533016):1.3239525):9.691903447,((Geraniaceae_Geranium_costaricense.Geraniaceae_Geranium_costaricense:11.15098615,(Geraniaceae_Geranium_brycei.Geraniaceae_Geranium_brycei:10.82575815,(Geraniaceae_Geranium_albanum.Geraniaceae_Geranium_albanum:10.32392716,(Geraniaceae_Geranium_columbinum.Geraniaceae_Geranium_columbinum:9.458084172,((Geraniaceae_Geranium_molle.Geraniaceae_Geranium_molle:0.7567000149,Geraniaceae_Geranium_dissectum.Geraniaceae_Geranium_dissectum:0.7567000149):7.411297179,((Geraniaceae_Geranium_nepalense.Geraniaceae_Geranium_nepalense:3.540574016,Geraniaceae_Geranium_homeanum.Geraniaceae_Geranium_homeanum:3.540574016):2.092689208,((Geraniaceae_Geranium_melanandrum.Geraniaceae_Geranium_melanandrum:5.559459516,(Geraniaceae_Geranium_sylvaticum.Geraniaceae_Geranium_sylvaticum:5.468585016,Geraniaceae_Geranium_pratense.Geraniaceae_Geranium_pratense:5.468585016):0.0908745):0.06002088889,((Geraniaceae_Geranium_carolinianum.Geraniaceae_Geranium_carolinianum:3.455444015,(Geraniaceae_Geranium_subulatostipulatum.Geraniaceae_Geranium_subulatostipulatum:1.002271015,Geraniaceae_Geranium_vulcanicola.Geraniaceae_Geranium_vulcanicola:1.002271015):2.453173):0.6973123333,(Geraniaceae_Geranium_richardsonii.Geraniaceae_Geranium_richardsonii:4.133174815,(Geraniaceae_Geranium_arboreum.Geraniaceae_Geranium_arboreum:0.7603237651,(Geraniaceae_Geranium_kauaiense.Geraniaceae_Geranium_kauaiense:0.2981446818,(Geraniaceae_Geranium_cuneatum.Geraniaceae_Geranium_cuneatum:0.2869165151,(Geraniaceae_Geranium_hanaense.Geraniaceae_Geranium_hanaense:0.01649501513,Geraniaceae_Geranium_multiflorum.Geraniaceae_Geranium_multiflorum:0.01649501513):0.2704215):0.01122816667):0.4621790833):3.37285105):0.01958153333):1.466724056):0.01378281944):2.53473397):1.290086978):0.8658429908):0.5018309918):0.3252279927):0.7710089934,(Geraniaceae_Geranium_sibiricum.Geraniaceae_Geranium_sibiricum:8.744606016,Geraniaceae_Geranium_tuberosum.Geraniaceae_Geranium_tuberosum:8.744606016):3.177389125):1.828393822):0.811132133,((Geraniaceae_Geranium_phaeum.Geraniaceae_Geranium_phaeum:10.29229602,Geraniaceae_Geranium_divaricatum.Geraniaceae_Geranium_divaricatum:10.29229602):2.969037,((Geraniaceae_Geranium_sanguineum.Geraniaceae_Geranium_sanguineum:9.058113016,(Geraniaceae_Geranium_brasiliense.Geraniaceae_Geranium_brasiliense:6.578849016,Geraniaceae_Geranium_aculeolatum.Geraniaceae_Geranium_aculeolatum:6.578849016):2.479264):0.452038,(Geraniaceae_Geranium_wilfordii.Geraniaceae_Geranium_wilfordii:4.086598016,(Geraniaceae_Geranium_pyrenaicum.Geraniaceae_Geranium_pyrenaicum:1.408885016,(Geraniaceae_Geranium_pusillum.Geraniaceae_Geranium_pusillum:0.7785720156,Geraniaceae_Geranium_rotundifolium.Geraniaceae_Geranium_rotundifolium:0.7785720156):0.630313):2.677713):5.423553):3.751182):1.30018808):3.077352979):0.03255749832):8.407419096):10.70533146,(Geraniaceae_California_macrophylla.Geraniaceae_California_macrophylla:31.80641744,((Geraniaceae_Erodium_cygnorum.Geraniaceae_Erodium_cygnorum:19.49602627,((Geraniaceae_Erodium_brachycarpum.Geraniaceae_Erodium_brachycarpum:0.2515580079,Geraniaceae_Erodium_botrys.Geraniaceae_Erodium_botrys:0.2515580079):14.62407628,((((Geraniaceae_Erodium_paularense.Geraniaceae_Erodium_paularense:1.418872844,((Geraniaceae_Erodium_rodiei.Geraniaceae_Erodium_rodiei:0.8398240112,Geraniaceae_Erodium_foetidum.Geraniaceae_Erodium_foetidum:0.8398240112):0.0408715,(Geraniaceae_Erodium_rupestre.Geraniaceae_Erodium_rupestre:0.1873900112,(Geraniaceae_Erodium_celtibericum.Geraniaceae_Erodium_celtibericum:0.1583710112,(Geraniaceae_Erodium_glandulosum.Geraniaceae_Erodium_glandulosum:0.1368610112,Geraniaceae_Erodium_cheilanthifolium.Geraniaceae_Erodium_cheilanthifolium:0.1368610112):0.02151):0.029019):0.6933055):0.5381773333):6.700005488,((((Geraniaceae_Erodium_maritimum.Geraniaceae_Erodium_maritimum:3.309750011,Geraniaceae_Erodium_corsicum.Geraniaceae_Erodium_corsicum:3.309750011):1.527683833,(Geraniaceae_Erodium_alnifolium.Geraniaceae_Erodium_alnifolium:3.122888511,(Geraniaceae_Erodium_trifolium.Geraniaceae_Erodium_trifolium:1.205306011,Geraniaceae_Erodium_asplenioides.Geraniaceae_Erodium_asplenioides:1.205306011):1.9175825):1.714545333):1.436238067,(Geraniaceae_Erodium_sanguis-christi.Geraniaceae_Erodium_sanguis-christi:4.190303011,(Geraniaceae_Erodium_aureum.Geraniaceae_Erodium_aureum:3.324566011,(Geraniaceae_Erodium_malacoides.Geraniaceae_Erodium_malacoides:2.573893011,(Geraniaceae_Erodium_chium.Geraniaceae_Erodium_chium:2.329671011,(Geraniaceae_Erodium_neuradifolium.Geraniaceae_Erodium_neuradifolium:0.06300901113,(Geraniaceae_Erodium_atlanticum.Geraniaceae_Erodium_atlanticum:0.03610101113,Geraniaceae_Erodium_laciniatum.Geraniaceae_Erodium_laciniatum:0.03610101113):0.026908):2.266662):0.244222):0.750673):0.865737):2.0833689):0.02575805833,(Geraniaceae_Erodium_reichardii.Geraniaceae_Erodium_reichardii:5.639223011,Geraniaceae_Erodium_boissieri.Geraniaceae_Erodium_boissieri:5.639223011):0.6602069583):1.819448363):1.420200274,((Geraniaceae_Erodium_daucoides.Geraniaceae_Erodium_daucoides:2.64974401,(Geraniaceae_Erodium_carvifolium.Geraniaceae_Erodium_carvifolium:1.48983301,(Geraniaceae_Erodium_astragaloides.Geraniaceae_Erodium_astragaloides:1.41978201,Geraniaceae_Erodium_manescavi.Geraniaceae_Erodium_manescavi:1.41978201):0.070051):1.159911):3.313791773,((Geraniaceae_Erodium_aguilellae.Geraniaceae_Erodium_aguilellae:2.500320011,Geraniaceae_Erodium_cazorlanum.Geraniaceae_Erodium_cazorlanum:2.500320011):2.959809333,(Geraniaceae_Erodium_rupicola.Geraniaceae_Erodium_rupicola:4.769950386,((Geraniaceae_Erodium_acaule.Geraniaceae_Erodium_acaule:3.968890011,(Geraniaceae_Erodium_recoderi.Geraniaceae_Erodium_recoderi:2.962466011,(Geraniaceae_Erodium_sebaceum.Geraniaceae_Erodium_sebaceum:0.5768320108,(Geraniaceae_Erodium_moureti.Geraniaceae_Erodium_moureti:0.06869401076,(Geraniaceae_Erodium_moschatum.Geraniaceae_Erodium_moschatum:0.03869501076,Geraniaceae_Erodium_touchyanum.Geraniaceae_Erodium_touchyanum:0.03869501076):0.029999):0.508138):2.385634):1.006424):0.5615325,(Geraniaceae_Erodium_cicutarium.Geraniaceae_Erodium_cicutarium:3.468651011,Geraniaceae_Erodium_lebelii.Geraniaceae_Erodium_lebelii:3.468651011):1.0617715):0.239527875):0.6901789583):0.5034064394):3.575542823):0.03796669643,(Geraniaceae_Erodium_crinitum.Geraniaceae_Erodium_crinitum:2.244680011,Geraniaceae_Erodium_antariense.Geraniaceae_Erodium_antariense:2.244680011):7.332365292):5.298588985):4.620391986):6.666149244,((Geraniaceae_Erodium_stephanianum.Geraniaceae_Erodium_stephanianum:20.39191068,((Geraniaceae_Erodium_hoefftianum.Geraniaceae_Erodium_hoefftianum:7.802447193,(Geraniaceae_Erodium_gruinum.Geraniaceae_Erodium_gruinum:5.685212211,(Geraniaceae_Erodium_pelargoniflorum.Geraniaceae_Erodium_pelargoniflorum:4.713842233,(Geraniaceae_Erodium_ciconium.Geraniaceae_Erodium_ciconium:3.849038261,((Geraniaceae_Erodium_hendrikii.Geraniaceae_Erodium_hendrikii:1.709758011,Geraniaceae_Erodium_trichomanefolium.Geraniaceae_Erodium_trichomanefolium:1.709758011):0.3839253333,(Geraniaceae_Erodium_gaillardotii.Geraniaceae_Erodium_gaillardotii:2.058714811,((Geraniaceae_Erodium_chrysanthum.Geraniaceae_Erodium_chrysanthum:1.979341511,(Geraniaceae_Erodium_alpinum.Geraniaceae_Erodium_alpinum:1.716479011,Geraniaceae_Erodium_beketowii.Geraniaceae_Erodium_beketowii:1.716479011):0.2628625):0.05307216667,(Geraniaceae_Erodium_guicciardii.Geraniaceae_Erodium_guicciardii:1.502909011,Geraniaceae_Erodium_absinthoides.Geraniaceae_Erodium_absinthoides:1.502909011):0.5295046667):0.02630113333):0.03496853333):1.755354917):0.8648039722):0.9713699778):2.117234982):9.720676152,(Geraniaceae_Erodium_jahandiezianum.Geraniaceae_Erodium_jahandiezianum:9.690371512,(Geraniaceae_Erodium_arborescens.Geraniaceae_Erodium_arborescens:1.967405012,Geraniaceae_Erodium_crassifolium.Geraniaceae_Erodium_crassifolium:1.967405012):7.7229665):7.832751833):2.868787333):2.393222021,(Geraniaceae_Erodium_glaucophyllum.Geraniaceae_Erodium_glaucophyllum:15.03111301,(Geraniaceae_Erodium_oxyrhinchum.Geraniaceae_Erodium_oxyrhinchum:11.17610601,(Geraniaceae_Erodium_guttatum.Geraniaceae_Erodium_guttatum:2.727441012,Geraniaceae_Erodium_texanum.Geraniaceae_Erodium_texanum:2.727441012):8.448665):3.855007):7.754019687):3.377042819):5.64424192):4.977764691):10.07848661):7.38766579):6.704896514,(((Geraniaceae_Pelargonium_caylae.Geraniaceae_Pelargonium_caylae:8.945600586,(Geraniaceae_Pelargonium_transvaalense.Geraniaceae_Pelargonium_transvaalense:8.218438553,(Geraniaceae_Pelargonium_endlicherianum.Geraniaceae_Pelargonium_endlicherianum:8.182914056,((Geraniaceae_Pelargonium_peltatum.Geraniaceae_Pelargonium_peltatum:3.385127086,(Geraniaceae_Pelargonium_ranunculophyllum.Geraniaceae_Pelargonium_ranunculophyllum:3.025525098,(Geraniaceae_Pelargonium_quinquelobatum.Geraniaceae_Pelargonium_quinquelobatum:2.986026114,(Geraniaceae_Pelargonium_tongaense.Geraniaceae_Pelargonium_tongaense:1.991946514,((Geraniaceae_Pelargonium_zonale.Geraniaceae_Pelargonium_zonale:1.661279014,Geraniaceae_Pelargonium_alchemilloides.Geraniaceae_Pelargonium_alchemilloides:1.661279014):0.033984,(Geraniaceae_Pelargonium_frutetorum.Geraniaceae_Pelargonium_frutetorum:1.029017014,Geraniaceae_Pelargonium_acraeum.Geraniaceae_Pelargonium_acraeum:1.029017014):0.666246):0.2966835):0.9940796):0.03949898333):0.3596019881):4.339603991,((Geraniaceae_Pelargonium_otaviense.Geraniaceae_Pelargonium_otaviense:1.678666014,Geraniaceae_Pelargonium_spinosum.Geraniaceae_Pelargonium_spinosum:1.678666014):5.554323,(Geraniaceae_Pelargonium_karooicum.Geraniaceae_Pelargonium_karooicum:0.6480870144,Geraniaceae_Pelargonium_quercetorum.Geraniaceae_Pelargonium_quercetorum:0.6480870144):6.584902):0.4917420625):0.4581829792):0.03552449679):0.727162033):5.188345237,(((Geraniaceae_Pelargonium_mutans.Geraniaceae_Pelargonium_mutans:6.336387514,(Geraniaceae_Pelargonium_redactum.Geraniaceae_Pelargonium_redactum:2.722217014,Geraniaceae_Pelargonium_tenuicaule.Geraniaceae_Pelargonium_tenuicaule:2.722217014):3.6141705):3.331474667,(Geraniaceae_Pelargonium_tetragonum.Geraniaceae_Pelargonium_tetragonum:7.425025014,(Geraniaceae_Pelargonium_mollicomum.Geraniaceae_Pelargonium_mollicomum:7.340025014,(Geraniaceae_Pelargonium_candicans.Geraniaceae_Pelargonium_candicans:0.2679350139,(Geraniaceae_Pelargonium_myrrhifolium.Geraniaceae_Pelargonium_myrrhifolium:0.2332460139,Geraniaceae_Pelargonium_suburbanum.Geraniaceae_Pelargonium_suburbanum:0.2332460139):0.034689):7.07209):0.085):2.242837167):1.438894396,((Geraniaceae_Pelargonium_antidysentericum.Geraniaceae_Pelargonium_antidysentericum:1.459024014,Geraniaceae_Pelargonium_praemorsum.Geraniaceae_Pelargonium_praemorsum:1.459024014):0.287634,(Geraniaceae_Pelargonium_trifidum.Geraniaceae_Pelargonium_trifidum:1.151572014,Geraniaceae_Pelargonium_dolomiticum.Geraniaceae_Pelargonium_dolomiticum:1.151572014):0.595086):9.360098563):3.027189246):11.04666474,(((Geraniaceae_Pelargonium_nanum.Geraniaceae_Pelargonium_nanum:7.456562043,(Geraniaceae_Pelargonium_ovale.Geraniaceae_Pelargonium_ovale:7.419657571,((Geraniaceae_Pelargonium_vitifolium.Geraniaceae_Pelargonium_vitifolium:0.7167760182,Geraniaceae_Pelargonium_echinatum.Geraniaceae_Pelargonium_echinatum:0.7167760182):6.250133059,((Geraniaceae_Pelargonium_capitatum.Geraniaceae_Pelargonium_capitatum:6.803876161,(Geraniaceae_Pelargonium_tomentosum.Geraniaceae_Pelargonium_tomentosum:6.531214172,((Geraniaceae_Pelargonium_incarnatum.Geraniaceae_Pelargonium_incarnatum:2.202818018,Geraniaceae_Pelargonium_cucullatum.Geraniaceae_Pelargonium_cucullatum:2.202818018):3.924976182,(((Geraniaceae_Pelargonium_hispidum.Geraniaceae_Pelargonium_hispidum:1.496608018,Geraniaceae_Pelargonium_ternatum.Geraniaceae_Pelargonium_ternatum:1.496608018):4.000841286,(((Geraniaceae_Pelargonium_citronellum.Geraniaceae_Pelargonium_citronellum:0.2774900187,Geraniaceae_Pelargonium_hermanniifolium.Geraniaceae_Pelargonium_hermanniifolium:0.2774900187):0.9097395,(Geraniaceae_Pelargonium_lanceolatum.Geraniaceae_Pelargonium_lanceolatum:1.151989019,Geraniaceae_Pelargonium_laevigatum.Geraniaceae_Pelargonium_laevigatum:1.151989019):0.0352405):3.453218083,(Geraniaceae_Pelargonium_althaeoides.Geraniaceae_Pelargonium_althaeoides:3.776915518,(Geraniaceae_Pelargonium_denticulatum.Geraniaceae_Pelargonium_denticulatum:2.607414018,Geraniaceae_Pelargonium_coronopifolium.Geraniaceae_Pelargonium_coronopifolium:2.607414018):1.1695015):0.8635320833):0.8570017024):0.5253779365,(Geraniaceae_Pelargonium_grandiflorum.Geraniaceae_Pelargonium_grandiflorum:5.000729019,Geraniaceae_Pelargonium_alpinum.Geraniaceae_Pelargonium_alpinum:5.000729019):1.022098222):0.1049669596):0.403419972):0.272661989):0.02282349048,(Geraniaceae_Pelargonium_radens.Geraniaceae_Pelargonium_radens:1.156990019,Geraniaceae_Pelargonium_quercifolium.Geraniaceae_Pelargonium_quercifolium:1.156990019):5.669709633):0.1402094255):0.4527484938):0.03690447237):0.9271043885,(((Geraniaceae_Pelargonium_alternans.Geraniaceae_Pelargonium_alternans:3.376998519,(Geraniaceae_Pelargonium_xerophyton.Geraniaceae_Pelargonium_xerophyton:3.261541019,Geraniaceae_Pelargonium_desertorum.Geraniaceae_Pelargonium_desertorum:3.261541019):0.1154575):0.7717390952,((Geraniaceae_Pelargonium_paniculatum.Geraniaceae_Pelargonium_paniculatum:3.796783019,(Geraniaceae_Pelargonium_cortusifolium.Geraniaceae_Pelargonium_cortusifolium:2.785009019,(Geraniaceae_Pelargonium_graveolens.Geraniaceae_Pelargonium_graveolens:0.6919110187,(Geraniaceae_Pelargonium_sibthorpiifolium.Geraniaceae_Pelargonium_sibthorpiifolium:0.1812610187,Geraniaceae_Pelargonium_crassicaule.Geraniaceae_Pelargonium_crassicaule:0.1812610187):0.51065):2.093098):1.011774):0.04462388889,((Geraniaceae_Pelargonium_carneum.Geraniaceae_Pelargonium_carneum:1.074566352,(Geraniaceae_Pelargonium_carnosum.Geraniaceae_Pelargonium_carnosum:0.7962585184,(Geraniaceae_Pelargonium_klinghardtense.Geraniaceae_Pelargonium_klinghardtense:0.3862970184,Geraniaceae_Pelargonium_crithmifolium.Geraniaceae_Pelargonium_crithmifolium:0.3862970184):0.4099615):0.2783078333):2.447169417,((Geraniaceae_Pelargonium_multiradiatum.Geraniaceae_Pelargonium_multiradiatum:1.253748019,Geraniaceae_Pelargonium_lobatum.Geraniaceae_Pelargonium_lobatum:1.253748019):1.348606,(Geraniaceae_Pelargonium_gibbosum.Geraniaceae_Pelargonium_gibbosum:2.544941019,(Geraniaceae_Pelargonium_triste.Geraniaceae_Pelargonium_triste:0.06986901869,Geraniaceae_Pelargonium_anethifolium.Geraniaceae_Pelargonium_anethifolium:0.06986901869):2.475072):0.057413):0.91938175):0.3196711389):0.3073307063):1.509407179,((Geraniaceae_Pelargonium_schizopetalum.Geraniaceae_Pelargonium_schizopetalum:3.686819852,(Geraniaceae_Pelargonium_bowkeri.Geraniaceae_Pelargonium_bowkeri:3.646197519,(Geraniaceae_Pelargonium_caffrum.Geraniaceae_Pelargonium_caffrum:3.234146019,Geraniaceae_Pelargonium_luridum.Geraniaceae_Pelargonium_luridum:3.234146019):0.4120515):0.04062233333):1.801914935,((Geraniaceae_Pelargonium_moniliforme.Geraniaceae_Pelargonium_moniliforme:2.333047018,Geraniaceae_Pelargonium_vinaceum.Geraniaceae_Pelargonium_vinaceum:2.333047018):2.202136411,(((Geraniaceae_Pelargonium_hystrix.Geraniaceae_Pelargonium_hystrix:2.770595018,(Geraniaceae_Pelargonium_stipulaceum.Geraniaceae_Pelargonium_stipulaceum:1.748422018,Geraniaceae_Pelargonium_appendiculatum.Geraniaceae_Pelargonium_appendiculatum:1.748422018):1.022173):1.331679611,(((Geraniaceae_Pelargonium_nervifolium.Geraniaceae_Pelargonium_nervifolium:2.780515018,Geraniaceae_Pelargonium_grenvilleae.Geraniaceae_Pelargonium_grenvilleae:2.780515018):0.66729325,((Geraniaceae_Pelargonium_fumariifolium.Geraniaceae_Pelargonium_fumariifolium:2.422639018,Geraniaceae_Pelargonium_confertum.Geraniaceae_Pelargonium_confertum:2.422639018):0.7012525,(Geraniaceae_Pelargonium_parvipetalum.Geraniaceae_Pelargonium_parvipetalum:3.078037018,Geraniaceae_Pelargonium_caroli-henrici.Geraniaceae_Pelargonium_caroli-henrici:3.078037018):0.0458545):0.32391675):0.4247899167,(Geraniaceae_Pelargonium_fulgidum.Geraniaceae_Pelargonium_fulgidum:0.8001710181,(Geraniaceae_Pelargonium_sericifolium.Geraniaceae_Pelargonium_sericifolium:0.2938590181,Geraniaceae_Pelargonium_crassipes.Geraniaceae_Pelargonium_crassipes:0.2938590181):0.506312):3.072427167):0.2296764444):0.2714352412,(Geraniaceae_Pelargonium_incrassatum.Geraniaceae_Pelargonium_incrassatum:3.902284909,((Geraniaceae_Pelargonium_pinnatum.Geraniaceae_Pelargonium_pinnatum:3.254803826,(((Geraniaceae_Pelargonium_leipoldtii.Geraniaceae_Pelargonium_leipoldtii:0.8910470184,Geraniaceae_Pelargonium_fergusoniae.Geraniaceae_Pelargonium_fergusoniae:0.8910470184):1.364094875,(Geraniaceae_Pelargonium_caledonicum.Geraniaceae_Pelargonium_caledonicum:2.219552876,(Geraniaceae_Pelargonium_luteolum.Geraniaceae_Pelargonium_luteolum:2.106203852,((Geraniaceae_Pelargonium_longiflorum.Geraniaceae_Pelargonium_longiflorum:1.847050018,Geraniaceae_Pelargonium_auritum.Geraniaceae_Pelargonium_auritum:1.847050018):0.23913975,((Geraniaceae_Pelargonium_proliferum.Geraniaceae_Pelargonium_proliferum:1.853897018,Geraniaceae_Pelargonium_fasciculaceum.Geraniaceae_Pelargonium_fasciculaceum:1.853897018):0.1981535,(Geraniaceae_Pelargonium_ternifolium.Geraniaceae_Pelargonium_ternifolium:1.825146018,Geraniaceae_Pelargonium_leptum.Geraniaceae_Pelargonium_leptum:1.825146018):0.2269045):0.03413925):0.02001408333):0.1133490238):0.03558901786):0.542044525,(Geraniaceae_Pelargonium_oblongatum.Geraniaceae_Pelargonium_oblongatum:1.407515018,(Geraniaceae_Pelargonium_triandrum.Geraniaceae_Pelargonium_triandrum:0.5309570184,Geraniaceae_Pelargonium_punctatum.Geraniaceae_Pelargonium_punctatum:0.5309570184):0.876558):1.3896714):0.4576174077):0.5204259582,((Geraniaceae_Pelargonium_undulatum.Geraniaceae_Pelargonium_undulatum:0.6429530189,Geraniaceae_Pelargonium_violiflorum.Geraniaceae_Pelargonium_violiflorum:0.6429530189):3.031833937,(Geraniaceae_Pelargonium_quarciticola.Geraniaceae_Pelargonium_quarciticola:3.580211952,(Geraniaceae_Pelargonium_radiatum.Geraniaceae_Pelargonium_radiatum:3.191057947,(Geraniaceae_Pelargonium_asarifolium.Geraniaceae_Pelargonium_asarifolium:3.070817941,((Geraniaceae_Pelargonium_aristatum.Geraniaceae_Pelargonium_aristatum:1.875667796,((Geraniaceae_Pelargonium_triphyllum.Geraniaceae_Pelargonium_triphyllum:0.8802740183,Geraniaceae_Pelargonium_petroselinifolium.Geraniaceae_Pelargonium_petroselinifolium:0.8802740183):0.9742927143,((Geraniaceae_Pelargonium_aciculatum.Geraniaceae_Pelargonium_aciculatum:1.708530018,Geraniaceae_Pelargonium_ellaphieae.Geraniaceae_Pelargonium_ellaphieae:1.708530018):0.0212946,(Geraniaceae_Pelargonium_rapaceum.Geraniaceae_Pelargonium_rapaceum:1.701674518,((Geraniaceae_Pelargonium_connivens.Geraniaceae_Pelargonium_connivens:1.249632018,Geraniaceae_Pelargonium_reflexipetalum.Geraniaceae_Pelargonium_reflexipetalum:1.249632018):0.251253,(Geraniaceae_Pelargonium_glabriphyllum.Geraniaceae_Pelargonium_glabriphyllum:1.462406018,Geraniaceae_Pelargonium_sp.Geraniaceae_Pelargonium_sp:1.462406018):0.038479):0.2007895):0.0281501):0.1247421143):0.02110106349):0.7998283556,(Geraniaceae_Pelargonium_fissifolium.Geraniaceae_Pelargonium_fissifolium:1.001573519,(Geraniaceae_Pelargonium_luteum.Geraniaceae_Pelargonium_luteum:0.9702250187,Geraniaceae_Pelargonium_aestivale.Geraniaceae_Pelargonium_aestivale:0.9702250187):0.0313485):1.673922633):0.3953217897):0.1202400055):0.3891540048):0.09457500417):0.1004428284):0.1270551248):0.4714249616):0.1614735588):0.9535513575):0.1694100059):2.725521639):7.656915564,((Geraniaceae_Pelargonium_glechomoides.Geraniaceae_Pelargonium_glechomoides:5.017407644,(((Geraniaceae_Pelargonium_columbinum.Geraniaceae_Pelargonium_columbinum:1.615943519,(Geraniaceae_Pelargonium_iocastum.Geraniaceae_Pelargonium_iocastum:1.169381019,Geraniaceae_Pelargonium_buysii.Geraniaceae_Pelargonium_buysii:1.169381019):0.4465625):2.318005833,(Geraniaceae_Pelargonium_grossularioides.Geraniaceae_Pelargonium_grossularioides:3.252179019,(Geraniaceae_Pelargonium_hypoleucum.Geraniaceae_Pelargonium_hypoleucum:1.394688019,(Geraniaceae_Pelargonium_anceps.Geraniaceae_Pelargonium_anceps:0.5534580189,Geraniaceae_Pelargonium_filicaule.Geraniaceae_Pelargonium_filicaule:0.5534580189):0.84123):1.857491):0.6817703333):0.7468349249,((Geraniaceae_Pelargonium_cotyledonis.Geraniaceae_Pelargonium_cotyledonis:4.306754162,(Geraniaceae_Pelargonium_album.Geraniaceae_Pelargonium_album:2.067065602,(Geraniaceae_Pelargonium_odoratissimum.Geraniaceae_Pelargonium_odoratissimum:1.949416518,(Geraniaceae_Pelargonium_dichondrifolium.Geraniaceae_Pelargonium_dichondrifolium:1.595312018,((Geraniaceae_Pelargonium_ionidiflorum.Geraniaceae_Pelargonium_ionidiflorum:1.452490018,Geraniaceae_Pelargonium_exstipulatum.Geraniaceae_Pelargonium_exstipulatum:1.452490018):0.026983,(Geraniaceae_Pelargonium_reniforme.Geraniaceae_Pelargonium_reniforme:0.05906101849,Geraniaceae_Pelargonium_abrotanifolium.Geraniaceae_Pelargonium_abrotanifolium:0.05906101849):1.420412):0.115839):0.3541045):0.1176490833):2.23968856):0.1724090821,(Geraniaceae_Pelargonium_inodorum.Geraniaceae_Pelargonium_inodorum:2.278828519,((Geraniaceae_Pelargonium_australe.Geraniaceae_Pelargonium_australe:0.7948200189,Geraniaceae_Pelargonium_erodioides.Geraniaceae_Pelargonium_erodioides:0.7948200189):1.308217,(Geraniaceae_Pelargonium_littorale.Geraniaceae_Pelargonium_littorale:0.3042260189,Geraniaceae_Pelargonium_drummondii.Geraniaceae_Pelargonium_drummondii:0.3042260189):1.798811):0.1757915):2.200334725):0.2016210332):0.3366233668):3.033290018,(Geraniaceae_Pelargonium_minimum.Geraniaceae_Pelargonium_minimum:0.2740270189,Geraniaceae_Pelargonium_pseudofumarioides.Geraniaceae_Pelargonium_pseudofumarioides:0.2740270189):7.776670643):7.989884334):9.140028567):35.77462048):13.70810599):33.03029823,((((Francoaceae_Viviania_ovata.Francoaceae_Viviania_ovata:3.553870023,(Francoaceae_Viviania_marifolia.Francoaceae_Viviania_marifolia:0.1767410229,Francoaceae_Viviania_crenata.Francoaceae_Viviania_crenata:0.1767410229):3.377129):13.894839,(Francoaceae_Caesarea_albiflora.Francoaceae_Caesarea_albiflora:8.837387023,Francoaceae_Cissarobryon_elegans.Francoaceae_Cissarobryon_elegans:8.837387023):8.611322):27.68891787,(Francoaceae_Rhynchotheca_spinosa.Francoaceae_Rhynchotheca_spinosa:39.68926287,((Francoaceae_Wendtia_gracilis.Francoaceae_Wendtia_gracilis:2.814871015,Francoaceae_Balbisia_calycina.Francoaceae_Balbisia_calycina:2.814871015):16.4883455,(Francoaceae_Balbisia_miniata.Francoaceae_Balbisia_miniata:7.142743015,(Francoaceae_Balbisia_peduncularis.Francoaceae_Balbisia_peduncularis:2.938698015,(Francoaceae_Balbisia_verticillata.Francoaceae_Balbisia_verticillata:1.268241015,(Francoaceae_Balbisia_microphylla.Francoaceae_Balbisia_microphylla:0.8507700149,Francoaceae_Balbisia_meyeniana.Francoaceae_Balbisia_meyeniana:0.8507700149):0.417471):1.670457):4.204045):12.1604735):20.38604636):5.448364018):52.20216961,(((Francoaceae_Greyia_radlkoferi.Francoaceae_Greyia_radlkoferi:0.3610005229,(Francoaceae_Greyia_flanaganii.Francoaceae_Greyia_flanaganii:0.3256850229,Francoaceae_Greyia_sutherlandii.Francoaceae_Greyia_sutherlandii:0.3256850229):0.0353155):32.09630783,(Francoaceae_Tetilla_hydrocotylifolia.Francoaceae_Tetilla_hydrocotylifolia:21.81622602,(Francoaceae_Francoa_appendiculata.Francoaceae_Francoa_appendiculata:0.6855120229,Francoaceae_Francoa_sonchifolia.Francoaceae_Francoa_sonchifolia:0.6855120229):21.130714):10.64108233):19.39437283,((Francoaceae_Bersama_lucens.Francoaceae_Bersama_lucens:6.807956513,(Francoaceae_Bersama_abyssinica.Francoaceae_Bersama_abyssinica:5.448953013,Francoaceae_Bersama_swinnyi.Francoaceae_Bersama_swinnyi:5.448953013):1.3590035):16.03626767,(Francoaceae_Melianthus_villosus.Francoaceae_Melianthus_villosus:7.249298813,((Francoaceae_Melianthus_dregeanus.Francoaceae_Melianthus_dregeanus:1.474477013,Francoaceae_Melianthus_comosus.Francoaceae_Melianthus_comosus:1.474477013):2.202814667,(Francoaceae_Melianthus_major.Francoaceae_Melianthus_major:3.215647513,(Francoaceae_Melianthus_pectinatus.Francoaceae_Melianthus_pectinatus:0.7390130132,Francoaceae_Melianthus_elongatus.Francoaceae_Melianthus_elongatus:0.7390130132):2.4766345):0.4616441667):3.572007133):15.59492537):29.007457):45.48811532):10.35383876):8.798325102):0.8310386459,((((((((Tapisciaceae_Huertea_glandulosa.Tapisciaceae_Huertea_glandulosa:37.20000002,Tapisciaceae_Tapiscia_sinensis.Tapisciaceae_Tapiscia_sinensis:37.20000002):6.972532,(Dipentodontaceae_Dipentodon_sinicus.Dipentodontaceae_Dipentodon_sinicus:38.05639102,(Dipentodontaceae_Perrottetia_racemosa.Dipentodontaceae_Perrottetia_racemosa:5.855220019,Dipentodontaceae_Perrottetia_arisanensis.Dipentodontaceae_Perrottetia_arisanensis:5.855220019):32.201171):6.116141):17.4015725,(Petenaeaceae_Petenaea_cordata.Petenaeaceae_Petenaea_cordata:56.87659802,Gerrardinaceae_Gerrardina_foliosa.Gerrardinaceae_Gerrardina_foliosa:56.87659802):4.6975065):49.78996439,(((((Limnanthaceae_Floerkea_proserpinacoides.Limnanthaceae_Floerkea_proserpinacoides:13.77902814,((Limnanthaceae_Limnanthes_bakeri.Limnanthaceae_Limnanthes_bakeri:2.149438014,(Limnanthaceae_Limnanthes_vinculans.Limnanthaceae_Limnanthes_vinculans:0.957786014,(Limnanthaceae_Limnanthes_macounii.Limnanthaceae_Limnanthes_macounii:0.675938014,(Limnanthaceae_Limnanthes_douglasii.Limnanthaceae_Limnanthes_douglasii:0.190891014,Limnanthaceae_Limnanthes_sp.Limnanthaceae_Limnanthes_sp:0.190891014):0.485047):0.281848):1.191652):4.549177333,(Limnanthaceae_Limnanthes_floccosa.Limnanthaceae_Limnanthes_floccosa:4.156852514,(Limnanthaceae_Limnanthes_montana.Limnanthaceae_Limnanthes_montana:2.444038014,Limnanthaceae_Limnanthes_alba.Limnanthaceae_Limnanthes_alba:2.444038014):1.7128145):2.541762833):7.080412792):65.98556572,(Setchellanthaceae_Setchellanthus_caeruleus.Setchellanthaceae_Setchellanthus_caeruleus:78.45768275,((Koeberliniaceae_Koeberlinia_spinosa.Koeberliniaceae_Koeberlinia_spinosa:67.42281072,(Bataceae_Batis_maritima.Bataceae_Batis_maritima:32.77221627,(Salvadoraceae_Azima_tetracantha.Salvadoraceae_Azima_tetracantha:26.96872368,(Salvadoraceae_Salvadora_australis.Salvadoraceae_Salvadora_australis:15.34391551,(Salvadoraceae_Salvadora_angustifolia.Salvadoraceae_Salvadora_angustifolia:8.282397014,Salvadoraceae_Salvadora_persica.Salvadoraceae_Salvadora_persica:8.282397014):7.0615185):11.62480817):5.803492583):34.65059445):4.647170781,((Pentadiplandraceae_Pentadiplandra_brazzeana.Pentadiplandraceae_Pentadiplandra_brazzeana:63.01357174,((((Brassicaceae_Moriera_spinosa.Brassicaceae_Moriera_spinosa:15.73993852,(Brassicaceae_Aethionema_saxatile.Brassicaceae_Aethionema_saxatile:9.373579018,(Brassicaceae_Aethionema_virgatum.Brassicaceae_Aethionema_virgatum:7.015404018,(Brassicaceae_Aethionema_grandiflorum.Brassicaceae_Aethionema_grandiflorum:4.102227018,Brassicaceae_Aethionema_erinaceum.Brassicaceae_Aethionema_erinaceum:4.102227018):2.913177):2.358175):6.3663595):20.46379515,(((((Brassicaceae_Malcolmia_orsiniana.Brassicaceae_Malcolmia_orsiniana:13.58222066,(Brassicaceae_Erysimum_cheiri.Brassicaceae_Erysimum_cheiri:4.144488182,((Brassicaceae_Syrenia_cana.Brassicaceae_Syrenia_cana:2.797280015,(Brassicaceae_Erysimum_cheiranthoides.Brassicaceae_Erysimum_cheiranthoides:2.460049015,Brassicaceae_Erysimum_repandum.Brassicaceae_Erysimum_repandum:2.460049015):0.337231):0.06207125,((Brassicaceae_Erysimum_siliculosum.Brassicaceae_Erysimum_siliculosum:2.175939015,(Brassicaceae_Erysimum_perofskianum.Brassicaceae_Erysimum_perofskianum:1.856684015,Brassicaceae_Erysimum_handel-mazzettii.Brassicaceae_Erysimum_handel-mazzettii:1.856684015):0.319255):0.0583405,(Brassicaceae_Erysimum_sisymbrioides.Brassicaceae_Erysimum_sisymbrioides:1.809597015,(Brassicaceae_Erysimum_capitatum.Brassicaceae_Erysimum_capitatum:1.688168015,Brassicaceae_Erysimum_cuspidatum.Brassicaceae_Erysimum_cuspidatum:1.688168015):0.121429):0.4246825):0.62507175):1.285136917):9.437732483):6.789611222,((((Brassicaceae_Chrysochamela_velutina.Brassicaceae_Chrysochamela_velutina:9.692319014,Brassicaceae_Cusickiella_douglasii.Brassicaceae_Cusickiella_douglasii:9.692319014):3.156072079,(Brassicaceae_Stenopetalum_nutans.Brassicaceae_Stenopetalum_nutans:12.58646959,(Brassicaceae_Anelsonia_eurycarpa.Brassicaceae_Anelsonia_eurycarpa:7.618523088,((Brassicaceae_Halimolobos_whitedii.Brassicaceae_Halimolobos_whitedii:6.656625014,(Brassicaceae_Boechera_repanda.Brassicaceae_Boechera_repanda:5.945384014,(Brassicaceae_Boechera_canadensis.Brassicaceae_Boechera_canadensis:5.267562014,Brassicaceae_Cusickiella_quadricostata.Brassicaceae_Cusickiella_quadricostata:5.267562014):0.677822):0.711241):0.1042125469,(((Brassicaceae_Boechera_pendulocarpa.Brassicaceae_Boechera_pendulocarpa:0.9628263064,((Brassicaceae_Boechera_fernaldiana.Brassicaceae_Boechera_fernaldiana:0.850230848,(Brassicaceae_Boechera_crandallii.Brassicaceae_Boechera_crandallii:0.6956173897,((Brassicaceae_Boechera_johnstonii.Brassicaceae_Boechera_johnstonii:0.4746630147,Brassicaceae_Boechera_perennans.Brassicaceae_Boechera_perennans:0.4746630147):0.2018105,(Brassicaceae_Boechera_spatifolia.Brassicaceae_Boechera_spatifolia:0.6482970147,(Brassicaceae_Boechera_gunnisoniana.Brassicaceae_Boechera_gunnisoniana:0.6243030147,(Brassicaceae_Boechera_nevadensis.Brassicaceae_Boechera_nevadensis:0.6076430147,(Brassicaceae_Boechera_parishii.Brassicaceae_Boechera_parishii:0.5947040147,(Brassicaceae_Boechera_gracilipes.Brassicaceae_Boechera_gracilipes:0.5838190147,Brassicaceae_Boechera_texana.Brassicaceae_Boechera_texana:0.5838190147):0.010885):0.012939):0.01666):0.023994):0.0281765):0.019143875):0.1546134583):0.03433951667,(Brassicaceae_Boechera_fendleri.Brassicaceae_Boechera_fendleri:0.1041210147,Brassicaceae_Boechera_pendulina.Brassicaceae_Boechera_pendulina:0.1041210147):0.78044935):0.07825594167):2.179835967,(((((Brassicaceae_Boechera_evadens.Brassicaceae_Boechera_evadens:1.596586193,(Brassicaceae_Boechera_collinsii.Brassicaceae_Boechera_collinsii:1.5379772,(Brassicaceae_Boechera_microphylla.Brassicaceae_Boechera_microphylla:1.503406207,(((Brassicaceae_Boechera_rollei.Brassicaceae_Boechera_rollei:0.7372880146,(Brassicaceae_Boechera_constancei.Brassicaceae_Boechera_constancei:0.3876010146,Brassicaceae_Boechera_suffrutescens.Brassicaceae_Boechera_suffrutescens:0.3876010146):0.349687):0.593096,((Brassicaceae_Boechera_lemmonii.Brassicaceae_Boechera_lemmonii:0.08187101456,Brassicaceae_Boechera_tiehmii.Brassicaceae_Boechera_tiehmii:0.08187101456):1.222435,(Brassicaceae_Boechera_villosa.Brassicaceae_Boechera_villosa:1.283919015,(Brassicaceae_Boechera_paupercula.Brassicaceae_Boechera_paupercula:1.268446015,(Brassicaceae_Boechera_falcifructa.Brassicaceae_Boechera_falcifructa:1.255262015,(Brassicaceae_Boechera_cobrensis.Brassicaceae_Boechera_cobrensis:0.9053020146,(Brassicaceae_Boechera_formosa.Brassicaceae_Boechera_formosa:0.6882040146,Brassicaceae_Boechera_pallidifolia.Brassicaceae_Boechera_pallidifolia:0.6882040146):0.217098):0.34996):0.013184):0.015473):0.020387):0.026078):0.1509924667,((Brassicaceae_Boechera_divaricarpa.Brassicaceae_Boechera_divaricarpa:1.066703015,(Brassicaceae_Boechera_holboellii.Brassicaceae_Boechera_holboellii:0.6089170146,(Brassicaceae_Boechera_cusickii.Brassicaceae_Boechera_cusickii:0.5592530146,(Brassicaceae_Boechera_retrofracta.Brassicaceae_Boechera_retrofracta:0.5311420146,(Brassicaceae_Boechera_koehleri.Brassicaceae_Boechera_koehleri:0.1523550146,Brassicaceae_Boechera_breweri.Brassicaceae_Boechera_breweri:0.1523550146):0.378787):0.028111):0.049664):0.457786):0.3601129444,(Brassicaceae_Boechera_lyallii.Brassicaceae_Boechera_lyallii:0.9928859521,(Brassicaceae_Boechera_williamsii.Brassicaceae_Boechera_williamsii:0.9676199432,(Brassicaceae_Boechera_pygmaea.Brassicaceae_Boechera_pygmaea:0.9497885146,(Brassicaceae_Boechera_puberula.Brassicaceae_Boechera_puberula:0.7676550146,((Brassicaceae_Boechera_subpinnatifida.Brassicaceae_Boechera_subpinnatifida:0.7331310146,Brassicaceae_Boechera_yorkii.Brassicaceae_Boechera_yorkii:0.7331310146):0.015629,(Brassicaceae_Boechera_dispar.Brassicaceae_Boechera_dispar:0.6107230146,(Brassicaceae_Boechera_lignifera.Brassicaceae_Boechera_lignifera:0.5303770146,Brassicaceae_Boechera_serpenticola.Brassicaceae_Boechera_serpenticola:0.5303770146):0.080346):0.138037):0.018895):0.1821335):0.01783142857):0.02526600893):0.4339300069):0.05456052222):0.02202972564):0.03457099288):0.05860899339):0.1148466605,(Brassicaceae_Boechera_schistacea.Brassicaceae_Boechera_schistacea:1.105046515,(Brassicaceae_Boechera_stricta.Brassicaceae_Boechera_stricta:0.6423360146,Brassicaceae_Draba_sauteri.Brassicaceae_Draba_sauteri:0.6423360146):0.4627105):0.6063863391):1.362904953,((Brassicaceae_Boechera_rectissima.Brassicaceae_Boechera_rectissima:1.404446015,Brassicaceae_Boechera_arcuata.Brassicaceae_Boechera_arcuata:1.404446015):1.5618105,(Brassicaceae_Boechera_howellii.Brassicaceae_Boechera_howellii:2.775771015,(Brassicaceae_Boechera_platysperma.Brassicaceae_Boechera_platysperma:2.764983015,(Brassicaceae_Draba_oblongata.Brassicaceae_Draba_oblongata:0.524740015,Brassicaceae_Draba_sibirica.Brassicaceae_Draba_sibirica:0.524740015):2.240243):0.010788):0.1904855):0.1080812917):0.02090796096,(Brassicaceae_Boechera_sparsiflora.Brassicaceae_Boechera_sparsiflora:3.033835265,((Brassicaceae_Boechera_lasiocarpa.Brassicaceae_Boechera_lasiocarpa:1.914160015,Brassicaceae_Boechera_davidsonii.Brassicaceae_Boechera_davidsonii:1.914160015):0.0360955,(Brassicaceae_Boechera_shockleyi.Brassicaceae_Boechera_shockleyi:1.900158015,Brassicaceae_Boechera_oxylobula.Brassicaceae_Boechera_oxylobula:1.900158015):0.0500975):1.08357975):0.06141050263):0.02171192566,(Brassicaceae_Boechera_glaucovalvula.Brassicaceae_Boechera_glaucovalvula:0.5366595153,(Brassicaceae_Boechera_pulchra.Brassicaceae_Boechera_pulchra:0.1988670153,Brassicaceae_Boechera_lincolnensis.Brassicaceae_Boechera_lincolnensis:0.1988670153):0.3377925):2.580298178):0.02570458007):3.175679792,(Brassicaceae_Borodinia_macrophylla.Brassicaceae_Borodinia_macrophylla:5.027621014,((Brassicaceae_Boechera_serotina.Brassicaceae_Boechera_serotina:0.8360160144,Brassicaceae_Boechera_missouriensis.Brassicaceae_Boechera_missouriensis:0.8360160144):2.502829,(Brassicaceae_Boechera_dentata.Brassicaceae_Boechera_dentata:1.273635014,Brassicaceae_Boechera_perstellata.Brassicaceae_Boechera_perstellata:1.273635014):2.06521):1.688776):1.290721051):0.442495496):0.8576855267):4.967946499):0.2619215061):4.510951317,(((Brassicaceae_Alyssum_klimesii.Brassicaceae_Alyssum_klimesii:5.817403303,((Brassicaceae_Transberingia_bursifolia.Brassicaceae_Transberingia_bursifolia:3.80675445,((Brassicaceae_Crucihimalaya_tenuisiliqua.Brassicaceae_Crucihimalaya_tenuisiliqua:1.180325012,Brassicaceae_Crucihimalaya_lasiocarpa.Brassicaceae_Crucihimalaya_lasiocarpa:1.180325012):0.3531759167,(Brassicaceae_Crucihimalaya_himalaica.Brassicaceae_Crucihimalaya_himalaica:1.299269512,(Brassicaceae_Crucihimalaya_sp.Brassicaceae_Crucihimalaya_sp:1.265482012,(Brassicaceae_Crucihimalaya_stricta.Brassicaceae_Crucihimalaya_stricta:1.243966012,(Brassicaceae_Crucihimalaya_wallichii.Brassicaceae_Crucihimalaya_wallichii:1.129085012,(Brassicaceae_Crucihimalaya_kneuckeri.Brassicaceae_Crucihimalaya_kneuckeri:0.7758520119,Brassicaceae_Crucihimalaya_mollissima.Brassicaceae_Crucihimalaya_mollissima:0.7758520119):0.353233):0.114881):0.021516):0.0337875):0.2342314167):2.273253521):1.388845951,(Brassicaceae_Crucihimalaya_rupicola.Brassicaceae_Crucihimalaya_rupicola:2.162927012,(Brassicaceae_Crucihimalaya_virgata.Brassicaceae_Crucihimalaya_virgata:0.0826580116,Brassicaceae_Crucihimalaya_bursifolia.Brassicaceae_Crucihimalaya_bursifolia:0.0826580116):2.080269):3.032673389):0.6218029028):10.41621698,(Brassicaceae_Arabidella_trisecta.Brassicaceae_Arabidella_trisecta:14.69246301,Brassicaceae_Dipoma_iberideum.Brassicaceae_Dipoma_iberideum:14.69246301):1.541157269):1.0955523,(((Brassicaceae_Arabidella_eremigena.Brassicaceae_Arabidella_eremigena:14.32932593,(Brassicaceae_Pachycladon_novaezelandiae.Brassicaceae_Pachycladon_novaezelandiae:14.29572692,(Brassicaceae_Stenopetalum_velutinum.Brassicaceae_Stenopetalum_velutinum:14.2723234,((Brassicaceae_Cuphonotus_humistratus.Brassicaceae_Cuphonotus_humistratus:4.918713015,Brassicaceae_Menkea_sphaerocarpa.Brassicaceae_Menkea_sphaerocarpa:4.918713015):9.295689868,((Brassicaceae_Irenepharsus_magicus.Brassicaceae_Irenepharsus_magicus:12.97131676,((Brassicaceae_Phlegmatospermum_eremaeum.Brassicaceae_Phlegmatospermum_eremaeum:11.97344401,Brassicaceae_Harmsiodoxa_blennodioides.Brassicaceae_Harmsiodoxa_blennodioides:11.97344401):0.5610566667,((Brassicaceae_Drabastrum_alpestre.Brassicaceae_Drabastrum_alpestre:4.946580014,Brassicaceae_Pachymitus_cardaminoides.Brassicaceae_Pachymitus_cardaminoides:4.946580014):7.1400805,(Brassicaceae_Microlepidium_pilosulum.Brassicaceae_Microlepidium_pilosulum:10.64205001,(Brassicaceae_Scambopus_curvipes.Brassicaceae_Scambopus_curvipes:7.909114014,(Brassicaceae_Blennodia_canescens.Brassicaceae_Blennodia_canescens:4.225729014,Brassicaceae_Blennodia_pterosperma.Brassicaceae_Blennodia_pterosperma:4.225729014):3.683385):2.732936):1.4446105):0.4478401667):0.4368160833):1.214889978,(Brassicaceae_Pachycladon_radicata.Brassicaceae_Pachycladon_radicata:3.818616962,((Brassicaceae_Pachycladon_latisiliqua.Brassicaceae_Pachycladon_latisiliqua:2.183103893,(Brassicaceae_Pachycladon_stellata.Brassicaceae_Pachycladon_stellata:1.672243852,(Brassicaceae_Pachycladon_exile.Brassicaceae_Pachycladon_exile:1.540761518,(Brassicaceae_Pachycladon_enysii.Brassicaceae_Pachycladon_enysii:0.08507401836,Brassicaceae_Pachycladon_fastigiata.Brassicaceae_Pachycladon_fastigiata:0.08507401836):1.4556875):0.1314823333):0.5108600417):0.315605025,(Brassicaceae_Pachycladon_wallii.Brassicaceae_Pachycladon_wallii:2.380496018,(Brassicaceae_Pachycladon_novae-zelandiae.Brassicaceae_Pachycladon_novae-zelandiae:2.292994018,(Brassicaceae_Pachycladon_cheesmanii.Brassicaceae_Pachycladon_cheesmanii:0.7005640184,Brassicaceae_Pachycladon_exilis.Brassicaceae_Pachycladon_exilis:0.7005640184):1.59243):0.087502):0.1182129):1.319908044):10.36758978):0.02819614064):0.05792051253):0.02340352814):0.03359900395):2.206134696,((Brassicaceae_Oreophyton_falcatum.Brassicaceae_Oreophyton_falcatum:14.07242116,(Brassicaceae_Olimarabidopsis_umbrosa.Brassicaceae_Olimarabidopsis_umbrosa:5.272124182,((Brassicaceae_Sarcodraba_karraikensis.Brassicaceae_Sarcodraba_karraikensis:4.739173515,(Brassicaceae_Olimarabidopsis_cabulica.Brassicaceae_Olimarabidopsis_cabulica:1.240384015,Brassicaceae_Olimarabidopsis_pumila.Brassicaceae_Olimarabidopsis_pumila:1.240384015):3.4987895):0.07606983333,(Brassicaceae_Calymmatium_draboides.Brassicaceae_Calymmatium_draboides:3.441107016,(Brassicaceae_Alyssopsis_trinervis.Brassicaceae_Alyssopsis_trinervis:2.861521016,Brassicaceae_Alyssopsis_mollis.Brassicaceae_Alyssopsis_mollis:2.861521016):0.579586):1.374136333):0.4568808333):8.800296976):2.176543204,(((Brassicaceae_Physaria_fendleri.Brassicaceae_Physaria_fendleri:6.376750115,(Brassicaceae_Physaria_gracilis.Brassicaceae_Physaria_gracilis:6.13340514,(Brassicaceae_Physaria_pruinosa.Brassicaceae_Physaria_pruinosa:5.152907515,(Brassicaceae_Physaria_arctica.Brassicaceae_Physaria_arctica:1.752163015,(Brassicaceae_Physaria_acutifolia.Brassicaceae_Physaria_acutifolia:0.06559001532,Brassicaceae_Physaria_didymocarpa.Brassicaceae_Physaria_didymocarpa:0.06559001532):1.686573):3.4007445):0.980497625):0.243344975):5.83106234,(((Brassicaceae_Dithyrea_californica.Brassicaceae_Dithyrea_californica:5.855794015,Brassicaceae_Dimorphocarpa_wislizeni.Brassicaceae_Dimorphocarpa_wislizeni:5.855794015):1.350478,(Brassicaceae_Synthlipsis_greggii.Brassicaceae_Synthlipsis_greggii:6.769696015,(Brassicaceae_Nerisyrenia_linearifolia.Brassicaceae_Nerisyrenia_linearifolia:4.130014015,Brassicaceae_Lyrocarpa_coulteri.Brassicaceae_Lyrocarpa_coulteri:4.130014015):2.639682):0.436576):3.9788245,(Brassicaceae_Paysonia_densipila.Brassicaceae_Paysonia_densipila:0.04487301532,Brassicaceae_Paysonia_stonensis.Brassicaceae_Paysonia_stonensis:0.04487301532):11.1402235):1.02271594):3.74767899,(Brassicaceae_Turritis_sp.Brassicaceae_Turritis_sp:8.880787264,((Brassicaceae_Arabis_kennedyae.Brassicaceae_Arabis_kennedyae:4.072174014,Brassicaceae_Turritis_laxa.Brassicaceae_Turritis_laxa:4.072174014):3.8089705,(Brassicaceae_Arabis_subflava.Brassicaceae_Arabis_subflava:5.987414014,Brassicaceae_Turritis_glabra.Brassicaceae_Turritis_glabra:5.987414014):1.8937305):0.99964275):7.074704181):0.2934729165):0.2864962618):0.01879008758,(((Brassicaceae_Nevada_holmgrenii.Brassicaceae_Nevada_holmgrenii:7.731439014,Brassicaceae_Polyctenium_fremontii.Brassicaceae_Polyctenium_fremontii:7.731439014):0.06445283333,(Brassicaceae_Phoenicaulis_cheiranthoides.Brassicaceae_Phoenicaulis_cheiranthoides:6.790725514,(Brassicaceae_Sandbergia_whitedii.Brassicaceae_Sandbergia_whitedii:1.640687014,Brassicaceae_Sandbergia_perplexa.Brassicaceae_Sandbergia_perplexa:1.640687014):5.1500385):1.005166333):6.989532963,(((Brassicaceae_Cardamine_uliginosa.Brassicaceae_Cardamine_uliginosa:6.07719539,((Brassicaceae_Arabis_tricornuta.Brassicaceae_Arabis_tricornuta:2.649438015,Brassicaceae_Pennellia_micrantha.Brassicaceae_Pennellia_micrantha:2.649438015):3.0236545,(Brassicaceae_Sphaerocardamum_compressum.Brassicaceae_Sphaerocardamum_compressum:3.862795615,(Brassicaceae_Sphaerocardamum_macrum.Brassicaceae_Sphaerocardamum_macrum:1.73789714,(Brassicaceae_Sphaerocardamum_stellatum.Brassicaceae_Sphaerocardamum_stellatum:1.199085181,(Brassicaceae_Sphaerocardamum_macropetalum.Brassicaceae_Sphaerocardamum_macropetalum:0.5001955148,(Brassicaceae_Sphaerocardamum_nesliiforme.Brassicaceae_Sphaerocardamum_nesliiforme:0.4439270148,Brassicaceae_Sphaerocardamum_divaricatum.Brassicaceae_Sphaerocardamum_divaricatum:0.4439270148):0.0562685):0.6988896667):0.5388119583):2.124898475):1.8102969):0.404102875):0.1037933814,(Brassicaceae_Pennellia_longifolia.Brassicaceae_Pennellia_longifolia:5.477254931,((Brassicaceae_Exhalimolobos_berlandieri.Brassicaceae_Exhalimolobos_berlandieri:0.5760597155,(Brassicaceae_Exhalimolobos_parryi.Brassicaceae_Exhalimolobos_parryi:0.5502182655,(Brassicaceae_Exhalimolobos_pazensis.Brassicaceae_Exhalimolobos_pazensis:0.3100863488,(Brassicaceae_Exhalimolobos_palmeri.Brassicaceae_Exhalimolobos_palmeri:0.2697975155,(Brassicaceae_Exhalimolobos_hispidulus.Brassicaceae_Exhalimolobos_hispidulus:0.2439180155,Brassicaceae_Exhalimolobos_weddellii.Brassicaceae_Exhalimolobos_weddellii:0.2439180155):0.0258795):0.04028883333):0.2401319167):0.02584145):3.256175133,((Brassicaceae_Halimolobos_elatus.Brassicaceae_Halimolobos_elatus:1.550434015,(Brassicaceae_Halimolobos_henricksonii.Brassicaceae_Halimolobos_henricksonii:1.128892015,Brassicaceae_Halimolobos_lasiolobus.Brassicaceae_Halimolobos_lasiolobus:1.128892015):0.421542):0.5465595,(Brassicaceae_Halimolobos_diffusus.Brassicaceae_Halimolobos_diffusus:1.858540015,(Brassicaceae_Halimolobos_pubens.Brassicaceae_Halimolobos_pubens:1.636759015,Brassicaceae_Halimolobos_jaegeri.Brassicaceae_Halimolobos_jaegeri:1.636759015):0.221781):0.2384535):1.735241333):1.645020083):0.7037338397):5.50551513,(Brassicaceae_Mancoa_foliosa.Brassicaceae_Mancoa_foliosa:1.625492011,Brassicaceae_Mancoa_bracteata.Brassicaceae_Mancoa_bracteata:1.625492011):10.06101189):3.098920909):1.768825901):0.7749218722):0.03016982676):0.6065078568,((Brassicaceae_Arabidopsis_thaliana.Brassicaceae_Arabidopsis_thaliana:10.09894501,((Brassicaceae_Ballantinia_antipoda.Brassicaceae_Ballantinia_antipoda:3.512844015,(Brassicaceae_Arabis_arenicola.Brassicaceae_Arabis_arenicola:0.656733015,(Brassicaceae_Arabidopsis_lyrata.Brassicaceae_Arabidopsis_lyrata:0.550679015,Brassicaceae_Arabidopsis_arenicola.Brassicaceae_Arabidopsis_arenicola:0.550679015):0.106054):2.856111):0.358164,(((Brassicaceae_Arabidopsis_suecica.Brassicaceae_Arabidopsis_suecica:0.440236015,Brassicaceae_Arabidopsis_croatica.Brassicaceae_Arabidopsis_croatica:0.440236015):0.464506,(Brassicaceae_Arabidopsis_arenosa.Brassicaceae_Arabidopsis_arenosa:0.853510015,(Brassicaceae_Arabidopsis_neglecta.Brassicaceae_Arabidopsis_neglecta:0.271534015,Brassicaceae_Arabidopsis_sp.Brassicaceae_Arabidopsis_sp:0.271534015):0.581976):0.051232):2.731962,((Brassicaceae_Arabidopsis_halleri.Brassicaceae_Arabidopsis_halleri:0.663603015,(Brassicaceae_Arabidopsis_kamchatica.Brassicaceae_Arabidopsis_kamchatica:0.441101015,Brassicaceae_Arabidopsis_umezawana.Brassicaceae_Arabidopsis_umezawana:0.441101015):0.222502):2.919691,(Brassicaceae_Arabidopsis_pedemontana.Brassicaceae_Arabidopsis_pedemontana:2.208043015,Brassicaceae_Arabidopsis_cebennensis.Brassicaceae_Arabidopsis_cebennensis:2.208043015):1.375251):0.05341):0.234304):6.227937):5.405058091,((((Brassicaceae_Camelina_rumelica.Brassicaceae_Camelina_rumelica:0.188772015,Brassicaceae_Camelina_microcarpa.Brassicaceae_Camelina_microcarpa:0.188772015):1.832571,(Brassicaceae_Camelina_sativa.Brassicaceae_Camelina_sativa:0.07884401496,Brassicaceae_Camelina_alyssum.Brassicaceae_Camelina_alyssum:0.07884401496):1.942499):8.48126,(Brassicaceae_Pseudoarabidopsis_toxophylla.Brassicaceae_Pseudoarabidopsis_toxophylla:6.850121015,Brassicaceae_Neslia_paniculata.Brassicaceae_Neslia_paniculata:6.850121015):3.652482):1.5814412,(Brassicaceae_Catolobus_pendulus.Brassicaceae_Catolobus_pendulus:10.86557326,((Brassicaceae_Capsella_orientalis.Brassicaceae_Capsella_orientalis:0.441895015,Brassicaceae_Capsella_bursa-pastoris.Brassicaceae_Capsella_bursa-pastoris:0.441895015):2.6545845,(Brassicaceae_Capsella_rubella.Brassicaceae_Capsella_rubella:0.297040015,Brassicaceae_Capsella_grandiflora.Brassicaceae_Capsella_grandiflora:0.297040015):2.7994395):7.76909375):1.21847095):3.419958891):2.461847161):2.40598162):4.925478694,((Brassicaceae_Yinshania_exiensis.Brassicaceae_Yinshania_exiensis:21.03713936,((Brassicaceae_Yinshania_henryi.Brassicaceae_Yinshania_henryi:19.28749281,(((Brassicaceae_Tropidocarpum_gracile.Brassicaceae_Tropidocarpum_gracile:13.82239401,(Brassicaceae_Hornungia_procumbens.Brassicaceae_Hornungia_procumbens:0.04837601436,Brassicaceae_Hymenolobus_procumbens.Brassicaceae_Hymenolobus_procumbens:0.04837601436):13.774018):0.2287373333,(Brassicaceae_Hornungia_petraea.Brassicaceae_Hornungia_petraea:9.616820515,(Brassicaceae_Pritzelago_alpina.Brassicaceae_Pritzelago_alpina:0.5122910147,Brassicaceae_Hornungia_alpina.Brassicaceae_Hornungia_alpina:0.5122910147):9.1045295):4.434310833):3.714722148,(Brassicaceae_Ianhedgea_minutiflora.Brassicaceae_Ianhedgea_minutiflora:15.43381082,(Brassicaceae_Robeschia_schimperi.Brassicaceae_Robeschia_schimperi:13.60203782,((Brassicaceae_Descurainia_kochii.Brassicaceae_Descurainia_kochii:3.872042015,Brassicaceae_Descurainia_sophia.Brassicaceae_Descurainia_sophia:3.872042015):4.66522479,((Brassicaceae_Descurainia_myriophylla.Brassicaceae_Descurainia_myriophylla:1.28311075,((Brassicaceae_Descurainia_stricta.Brassicaceae_Descurainia_stricta:0.103463014,Brassicaceae_Descurainia_athrocarpa.Brassicaceae_Descurainia_athrocarpa:0.103463014):1.148930267,(Brassicaceae_Descurainia_impatiens.Brassicaceae_Descurainia_impatiens:1.0926343,(Brassicaceae_Descurainia_obtusa.Brassicaceae_Descurainia_obtusa:1.061067784,(Brassicaceae_Descurainia_streptocarpa.Brassicaceae_Descurainia_streptocarpa:1.040874764,((Brassicaceae_Descurainia_leptoclada.Brassicaceae_Descurainia_leptoclada:0.3048160143,Brassicaceae_Descurainia_depressa.Brassicaceae_Descurainia_depressa:0.3048160143):0.7194947,((Brassicaceae_Descurainia_pinnata.Brassicaceae_Descurainia_pinnata:0.4831085143,(Brassicaceae_Descurainia_longepedicellata.Brassicaceae_Descurainia_longepedicellata:0.3768210143,(Brassicaceae_Descurainia_virletii.Brassicaceae_Descurainia_virletii:0.2891670143,Brassicaceae_Descurainia_paradisa.Brassicaceae_Descurainia_paradisa:0.2891670143):0.087654):0.1062875):0.526106875,((Brassicaceae_Descurainia_argentina.Brassicaceae_Descurainia_argentina:0.3601805143,(Brassicaceae_Descurainia_pimpinellifolia.Brassicaceae_Descurainia_pimpinellifolia:0.3174190143,(Brassicaceae_Descurainia_appendiculata.Brassicaceae_Descurainia_appendiculata:0.2574940143,Brassicaceae_Descurainia_antarctica.Brassicaceae_Descurainia_antarctica:0.2574940143):0.059925):0.0427615):0.293117125,(Brassicaceae_Descurainia_cumingiana.Brassicaceae_Descurainia_cumingiana:0.06245901432,Brassicaceae_Descurainia_heterotricha.Brassicaceae_Descurainia_heterotricha:0.06245901432):0.590838625):0.35591775):0.015095325):0.01656405):0.02019301923):0.03156651648):0.159758981):0.03071746863):2.803162861,((Brassicaceae_Descurainia_torulosa.Brassicaceae_Descurainia_torulosa:1.586157514,(Brassicaceae_Descurainia_sophioides.Brassicaceae_Descurainia_sophioides:1.321055014,(Brassicaceae_Descurainia_incana.Brassicaceae_Descurainia_incana:0.7405270145,(Brassicaceae_Descurainia_californica.Brassicaceae_Descurainia_californica:0.7035420145,Brassicaceae_Descurainia_incisa.Brassicaceae_Descurainia_incisa:0.7035420145):0.036985):0.580528):0.2651025):1.9473681,(Brassicaceae_Hugueninia_tanacetifolia.Brassicaceae_Hugueninia_tanacetifolia:2.137931014,(Brassicaceae_Descurainia_millefolia.Brassicaceae_Descurainia_millefolia:1.051067014,(Brassicaceae_Descurainia_artemisioides.Brassicaceae_Descurainia_artemisioides:1.011411014,(Brassicaceae_Descurainia_bourgeauana.Brassicaceae_Descurainia_bourgeauana:0.9410680145,(Brassicaceae_Descurainia_gilva.Brassicaceae_Descurainia_gilva:0.3968910145,(Brassicaceae_Descurainia_lemsii.Brassicaceae_Descurainia_lemsii:0.3419990145,(Brassicaceae_Descurainia_preauxiana.Brassicaceae_Descurainia_preauxiana:0.3116700145,Brassicaceae_Descurainia_gonzalezii.Brassicaceae_Descurainia_gonzalezii:0.3116700145):0.030329):0.054892):0.544177):0.070343):0.039656):1.086864):1.3955946):0.5527479962):4.450993194):5.064771013):1.831773006):2.332042672):1.521639312):1.082585937,((((Brassicaceae_Smelowskia_sophiifolia.Brassicaceae_Smelowskia_sophiifolia:1.510034016,(Brassicaceae_Smelowskia_czukotica.Brassicaceae_Smelowskia_czukotica:0.4613080157,Brassicaceae_Smelowskia_altaica.Brassicaceae_Smelowskia_altaica:0.4613080157):1.048726):3.873888,(Brassicaceae_Smelowskia_bartholomewii.Brassicaceae_Smelowskia_bartholomewii:3.014960016,(Brassicaceae_Hedinia_taxkargannica.Brassicaceae_Hedinia_taxkargannica:0.05472601566,Brassicaceae_Smelowskia_tibetica.Brassicaceae_Smelowskia_tibetica:0.05472601566):2.960234):2.368962):1.221079821,((Brassicaceae_Smelowskia_flavissima.Brassicaceae_Smelowskia_flavissima:5.940854015,((Brassicaceae_Smelowskia_americana.Brassicaceae_Smelowskia_americana:1.538269015,Brassicaceae_Smelowskia_calycina.Brassicaceae_Smelowskia_calycina:1.538269015):1.691609,(Brassicaceae_Smelowskia_borealis.Brassicaceae_Smelowskia_borealis:2.505365015,(Brassicaceae_Smelowskia_media.Brassicaceae_Smelowskia_media:2.468930015,(Brassicaceae_Smelowskia_alba.Brassicaceae_Smelowskia_alba:2.259909015,(Brassicaceae_Smelowskia_bifurcata.Brassicaceae_Smelowskia_bifurcata:2.222496015,Brassicaceae_Smelowskia_porsildii.Brassicaceae_Smelowskia_porsildii:2.222496015):0.037413):0.209021):0.036435):0.724513):2.710976):0.2557435833,(Brassicaceae_Smelowskia_inopinata.Brassicaceae_Smelowskia_inopinata:4.095601516,(Brassicaceae_Smelowskia_parryoides.Brassicaceae_Smelowskia_parryoides:3.132523016,(Brassicaceae_Smelowskia_jacutica.Brassicaceae_Smelowskia_jacutica:3.089519016,(Brassicaceae_Smelowskia_ovalis.Brassicaceae_Smelowskia_ovalis:2.720205016,(Brassicaceae_Smelowskia_pyriformis.Brassicaceae_Smelowskia_pyriformis:2.671281016,Brassicaceae_Smelowskia_johnsonii.Brassicaceae_Smelowskia_johnsonii:2.671281016):0.048924):0.369314):0.043004):0.9630785):2.100996083):0.4084042381):6.186866554,(Brassicaceae_Smelowskia_sisymbrioides.Brassicaceae_Smelowskia_sisymbrioides:2.277512011,Brassicaceae_Smelowskia_annua.Brassicaceae_Smelowskia_annua:2.277512011):10.51435638):7.578210354):0.6670606143):2.308544497,((Brassicaceae_Lepidium_rotundum.Brassicaceae_Lepidium_rotundum:6.515656014,Brassicaceae_Lepidium_platypetalum.Brassicaceae_Lepidium_platypetalum:6.515656014):14.38800646,((Brassicaceae_Lepidium_perfoliatum.Brassicaceae_Lepidium_perfoliatum:9.917374516,(Brassicaceae_Lepidium_draba.Brassicaceae_Lepidium_draba:7.143688016,(Brassicaceae_Lepidium_heterophyllum.Brassicaceae_Lepidium_heterophyllum:0.593531016,Brassicaceae_Lepidium_campestre.Brassicaceae_Lepidium_campestre:0.593531016):6.550157):2.7736865):4.285190781,(Brassicaceae_Lepidium_sativum.Brassicaceae_Lepidium_sativum:7.044165919,(Brassicaceae_Lepidium_latifolium.Brassicaceae_Lepidium_latifolium:6.582631399,(Brassicaceae_Lepidium_ruderale.Brassicaceae_Lepidium_ruderale:6.523318378,(Brassicaceae_Lepidium_coronopus.Brassicaceae_Lepidium_coronopus:6.485076355,((Brassicaceae_Lepidium_squamatum.Brassicaceae_Lepidium_squamatum:1.235500016,Brassicaceae_Lepidium_didymum.Brassicaceae_Lepidium_didymum:1.235500016):5.222378827,((Brassicaceae_Lepidium_angustissimum.Brassicaceae_Lepidium_angustissimum:5.846742016,Brassicaceae_Lepidium_apetalum.Brassicaceae_Lepidium_apetalum:5.846742016):0.1980098125,((Brassicaceae_Lepidium_affghanum.Brassicaceae_Lepidium_affghanum:5.860018016,(Brassicaceae_Lepidium_densiflorum.Brassicaceae_Lepidium_densiflorum:4.635353016,((Brassicaceae_Lepidium_meyenii.Brassicaceae_Lepidium_meyenii:3.623540016,((Brassicaceae_Lepidium_papilliferum.Brassicaceae_Lepidium_papilliferum:2.813809016,Brassicaceae_Lepidium_davisii.Brassicaceae_Lepidium_davisii:2.813809016):0.791782,(Brassicaceae_Lepidium_bonariense.Brassicaceae_Lepidium_bonariense:1.492296016,Brassicaceae_Lepidium_virginicum.Brassicaceae_Lepidium_virginicum:1.492296016):2.113295):0.017949):0.620002,(Brassicaceae_Lepidium_naufragorum.Brassicaceae_Lepidium_naufragorum:1.452847016,(Brassicaceae_Lepidium_kawarau.Brassicaceae_Lepidium_kawarau:0.05108001573,Brassicaceae_Lepidium_sisymbrioides.Brassicaceae_Lepidium_sisymbrioides:0.05108001573):1.401767):2.790695):0.391811):1.224665):0.1650746786,((Brassicaceae_Lepidium_africanum.Brassicaceae_Lepidium_africanum:5.694621016,Brassicaceae_Cyphocardamum_aretioides.Brassicaceae_Cyphocardamum_aretioides:5.694621016):0.084496625,((Brassicaceae_Lepidium_graminifolium.Brassicaceae_Lepidium_graminifolium:2.533158016,((Brassicaceae_Lepidium_obtusatum.Brassicaceae_Lepidium_obtusatum:0.1036810157,(Brassicaceae_Lepidium_oleraceum.Brassicaceae_Lepidium_oleraceum:0.07764301573,(Brassicaceae_Lepidium_flexicaule.Brassicaceae_Lepidium_flexicaule:0.05483801573,(Brassicaceae_Lepidium_sp.Brassicaceae_Lepidium_sp:0.03207801573,Brassicaceae_Lepidium_banksii.Brassicaceae_Lepidium_banksii:0.03207801573):0.02276):0.022805):0.026038):0.26802,(Brassicaceae_Lepidium_foliosum.Brassicaceae_Lepidium_foliosum:0.1284390157,(Brassicaceae_Lepidium_desvauxii.Brassicaceae_Lepidium_desvauxii:0.06052201573,Brassicaceae_Lepidium_nesophilum.Brassicaceae_Lepidium_nesophilum:0.06052201573):0.067917):0.243262):2.161457):0.8325615,(Brassicaceae_Lepidium_rubtzovii.Brassicaceae_Lepidium_rubtzovii:1.748604016,(Brassicaceae_Lepidium_subcordatum.Brassicaceae_Lepidium_subcordatum:0.6648720157,Brassicaceae_Lepidium_lacerum.Brassicaceae_Lepidium_lacerum:0.6648720157):1.083732):1.6171155):2.413398125):0.2459750536):0.01965913393):0.4131270144):0.02719751236):0.03824202278):0.05931302126):0.4615345199):7.158399378):6.701097177):2.442021382):1.951626725):1.387728718,(Brassicaceae_Aplanodes_doidgeana.Brassicaceae_Aplanodes_doidgeana:19.62313439,((Brassicaceae_Cardamine_concatenata.Brassicaceae_Cardamine_concatenata:16.43545842,(Brassicaceae_Armoracia_rusticana.Brassicaceae_Armoracia_rusticana:15.43711392,(((Brassicaceae_Rorippa_divaricata.Brassicaceae_Rorippa_divaricata:13.47739092,(Brassicaceae_Iodanthus_pinnatifidus.Brassicaceae_Iodanthus_pinnatifidus:13.02733192,(Brassicaceae_Planodes_virginicum.Brassicaceae_Planodes_virginicum:12.2925979,((Brassicaceae_Leavenworthia_uniflora.Brassicaceae_Leavenworthia_uniflora:0.7449447654,((Brassicaceae_Leavenworthia_texana.Brassicaceae_Leavenworthia_texana:0.3089910154,Brassicaceae_Leavenworthia_aurea.Brassicaceae_Leavenworthia_aurea:0.3089910154):0.4080265,(Brassicaceae_Leavenworthia_crassa.Brassicaceae_Leavenworthia_crassa:0.2558830154,Brassicaceae_Leavenworthia_alabamica.Brassicaceae_Leavenworthia_alabamica:0.2558830154):0.4611345):0.02792725):9.90564105,(Brassicaceae_Selenia_aurea.Brassicaceae_Selenia_aurea:9.620174015,(Brassicaceae_Selenia_jonesii.Brassicaceae_Selenia_jonesii:5.067922015,(Brassicaceae_Selenia_dissecta.Brassicaceae_Selenia_dissecta:3.719262015,Brassicaceae_Selenia_grandis.Brassicaceae_Selenia_grandis:3.719262015):1.34866):4.552252):1.0304118):1.642012089):0.7347340111):0.4500590091):0.02396975758,(Brassicaceae_Ornithocarpa_torulosa.Brassicaceae_Ornithocarpa_torulosa:12.56188173,(Brassicaceae_Rorippa_islandica.Brassicaceae_Rorippa_islandica:7.457347266,((Brassicaceae_Rorippa_palustris.Brassicaceae_Rorippa_palustris:3.147071516,(Brassicaceae_Rorippa_amphibia.Brassicaceae_Rorippa_amphibia:0.07308001576,Brassicaceae_Rorippa_sylvestris.Brassicaceae_Rorippa_sylvestris:0.07308001576):3.0739915):3.774446,(Brassicaceae_Rorippa_cantoniensis.Brassicaceae_Rorippa_cantoniensis:5.498249516,(Brassicaceae_Rorippa_indica.Brassicaceae_Rorippa_indica:2.061426016,Brassicaceae_Sisymbrella_aspera.Brassicaceae_Sisymbrella_aspera:2.061426016):3.4368235):1.423268):0.53582975):5.104534464):0.9394789524):1.144927183,((Brassicaceae_Neobeckia_aquatica.Brassicaceae_Neobeckia_aquatica:11.38567102,((Brassicaceae_Barbarea_vulgaris.Brassicaceae_Barbarea_vulgaris:3.408138015,Brassicaceae_Barbarea_orthoceras.Brassicaceae_Barbarea_orthoceras:3.408138015):2.553131,(Brassicaceae_Barbarea_verna.Brassicaceae_Barbarea_verna:5.580885015,Brassicaceae_Barbarea_taiwaniana.Brassicaceae_Barbarea_taiwaniana:5.580885015):0.380384):5.424402):2.463742,(Brassicaceae_Cardamine_rupestris.Brassicaceae_Cardamine_rupestris:3.827722015,(((Brassicaceae_Cardamine_adriatica.Brassicaceae_Cardamine_adriatica:0.7521580152,Brassicaceae_Cardamine_maritima.Brassicaceae_Cardamine_maritima:0.7521580152):1.173347,(Brassicaceae_Cardamine_fialae.Brassicaceae_Cardamine_fialae:1.209801015,Brassicaceae_Cardamine_monteluccii.Brassicaceae_Cardamine_monteluccii:1.209801015):0.715704):1.563642,(Brassicaceae_Cardamine_serbica.Brassicaceae_Cardamine_serbica:2.092303015,Brassicaceae_Cardamine_montenegrina.Brassicaceae_Cardamine_montenegrina:2.092303015):1.396844):0.338575):10.021691):0.79687485):0.7908260563):0.9983445028):0.1271850777,(Brassicaceae_Nasturtium_officinale.Brassicaceae_Nasturtium_officinale:14.52079861,(Brassicaceae_Cardamine_africana.Brassicaceae_Cardamine_africana:11.28620862,((Brassicaceae_Cardamine_pentaphyllos.Brassicaceae_Cardamine_pentaphyllos:10.89879396,(Brassicaceae_Cardamine_graeca.Brassicaceae_Cardamine_graeca:10.59842895,(Brassicaceae_Nasturtium_microphyllum.Brassicaceae_Nasturtium_microphyllum:10.35067994,(Brassicaceae_Cardamine_glanduligera.Brassicaceae_Cardamine_glanduligera:10.30548952,((Brassicaceae_Cardamine_glauca.Brassicaceae_Cardamine_glauca:6.444833016,(Brassicaceae_Cardamine_resedifolia.Brassicaceae_Cardamine_resedifolia:3.552708016,(Brassicaceae_Cardamine_nipponica.Brassicaceae_Cardamine_nipponica:3.157381016,Brassicaceae_Cardamine_bellidifolia.Brassicaceae_Cardamine_bellidifolia:3.157381016):0.395327):2.892125):3.400952,(Brassicaceae_Cardamine_plumieri.Brassicaceae_Cardamine_plumieri:8.166395016,Brassicaceae_Cardamine_carnosa.Brassicaceae_Cardamine_carnosa:8.166395016):1.67939):0.4597045):0.04519042857):0.2477490089):0.3003650069):0.3226857101,(Brassicaceae_Cardamine_tangutorum.Brassicaceae_Cardamine_tangutorum:10.21284122,(((Brassicaceae_Cardamine_bradei.Brassicaceae_Cardamine_bradei:9.184084016,(Brassicaceae_Cardamine_constancei.Brassicaceae_Cardamine_constancei:7.828205016,Brassicaceae_Cardamine_yunnanensis.Brassicaceae_Cardamine_yunnanensis:7.828205016):1.355879):0.6028093125,(((Brassicaceae_Cardamine_impatiens.Brassicaceae_Cardamine_impatiens:6.698429516,(Brassicaceae_Cardamine_leucantha.Brassicaceae_Cardamine_leucantha:2.146095016,Brassicaceae_Cardamine_microphylla.Brassicaceae_Cardamine_microphylla:2.146095016):4.5523345):1.999014333,(Brassicaceae_Cardamine_enneaphyllos.Brassicaceae_Cardamine_enneaphyllos:7.922320016,Brassicaceae_Cardamine_conferta.Brassicaceae_Cardamine_conferta:7.922320016):0.7751238333):1.014964733,(Brassicaceae_Cardamine_fragariifolia.Brassicaceae_Cardamine_fragariifolia:8.587244515,(Brassicaceae_Cardamine_diphylla.Brassicaceae_Cardamine_diphylla:5.701532015,Brassicaceae_Rorippa_laciniata.Brassicaceae_Rorippa_laciniata:5.701532015):2.8857125):1.125164067):0.07448474583):0.3725347203,(Brassicaceae_Cardamine_trifolia.Brassicaceae_Cardamine_trifolia:9.806004327,(((Brassicaceae_Cardamine_appendiculata.Brassicaceae_Cardamine_appendiculata:2.345580016,(Brassicaceae_Cardamine_pattersonii.Brassicaceae_Cardamine_pattersonii:1.492563016,Brassicaceae_Cardamine_oligosperma.Brassicaceae_Cardamine_oligosperma:1.492563016):0.853017):4.988129,(Brassicaceae_Cardamine_asarifolia.Brassicaceae_Cardamine_asarifolia:4.810610016,(Brassicaceae_Cardamine_delavayi.Brassicaceae_Cardamine_delavayi:4.573449016,(Brassicaceae_Cardamine_rockii.Brassicaceae_Cardamine_rockii:4.258992016,(Brassicaceae_Cardamine_glechomifolia.Brassicaceae_Cardamine_glechomifolia:3.689932016,(Brassicaceae_Cardamine_microzyga.Brassicaceae_Cardamine_microzyga:2.007343016,Brassicaceae_Cardamine_franchetiana.Brassicaceae_Cardamine_franchetiana:2.007343016):1.682589):0.56906):0.314457):0.237161):2.523099):1.742095375,(((Brassicaceae_Cardamine_longii.Brassicaceae_Cardamine_longii:6.207968925,((Brassicaceae_Cardamine_clematitis.Brassicaceae_Cardamine_clematitis:3.256350016,(Brassicaceae_Cardamine_nuttallii.Brassicaceae_Cardamine_nuttallii:2.502175016,(Brassicaceae_Cardamine_cordifolia.Brassicaceae_Cardamine_cordifolia:0.3404350161,Brassicaceae_Cardamine_breweri.Brassicaceae_Cardamine_breweri:0.3404350161):2.16174):0.754175):2.666206857,((Brassicaceae_Cardamine_lihengiana.Brassicaceae_Cardamine_lihengiana:5.449162016,(Brassicaceae_Cardamine_griffithii.Brassicaceae_Cardamine_griffithii:5.201074016,(Brassicaceae_Cardamine_ecuadorensis.Brassicaceae_Cardamine_ecuadorensis:1.339984016,Brassicaceae_Cardamine_rhizomata.Brassicaceae_Cardamine_rhizomata:1.339984016):3.86109):0.248088):0.4494766667,(Brassicaceae_Cardamine_rotundifolia.Brassicaceae_Cardamine_rotundifolia:3.183299516,(Brassicaceae_Cardamine_bulbosa.Brassicaceae_Cardamine_bulbosa:0.6523340156,Brassicaceae_Cardamine_douglasii.Brassicaceae_Cardamine_douglasii:0.6523340156):2.5309655):2.715339167):0.02391819048):0.2854120519):0.06296600758,(Brassicaceae_Cardamine_rupicola.Brassicaceae_Cardamine_rupicola:3.175038558,(Brassicaceae_Cardamine_lyallii.Brassicaceae_Cardamine_lyallii:3.103214607,(Brassicaceae_Cardamine_pedata.Brassicaceae_Cardamine_pedata:2.421618116,(((Brassicaceae_Cardamine_macrophylla.Brassicaceae_Cardamine_macrophylla:1.746007016,(Brassicaceae_Cardamine_purpurea.Brassicaceae_Cardamine_purpurea:0.5100400159,Brassicaceae_Cardamine_digitata.Brassicaceae_Cardamine_digitata:0.5100400159):1.235967):0.1095634,(Brassicaceae_Cardamine_occidentalis.Brassicaceae_Cardamine_occidentalis:1.814885516,(Brassicaceae_Cardamine_debilis.Brassicaceae_Cardamine_debilis:1.124950016,(Brassicaceae_Cardamine_corymbosa.Brassicaceae_Cardamine_corymbosa:1.074714016,(Brassicaceae_Cardamine_lacustris.Brassicaceae_Cardamine_lacustris:1.046383016,Brassicaceae_Cardamine_bilobata.Brassicaceae_Cardamine_bilobata:1.046383016):0.028331):0.050236):0.6899355):0.0406849):0.52068235,(Brassicaceae_Cardamine_victoris.Brassicaceae_Cardamine_victoris:2.336877016,Brassicaceae_Cardamine_yezoensis.Brassicaceae_Cardamine_yezoensis:2.336877016):0.03937575):0.04536535):0.6815964909):0.07182395076):3.095896375):1.248205806,(((Brassicaceae_Cardamine_paucijuga.Brassicaceae_Cardamine_paucijuga:1.156668016,(Brassicaceae_Cardamine_parviflora.Brassicaceae_Cardamine_parviflora:0.4658550156,Brassicaceae_Cardamine_hirsuta.Brassicaceae_Cardamine_hirsuta:0.4658550156):0.690813):4.432783357,((Brassicaceae_Cardamine_ovata.Brassicaceae_Cardamine_ovata:2.033866016,(Brassicaceae_Cardamine_pensylvanica.Brassicaceae_Cardamine_pensylvanica:1.245101016,(Brassicaceae_Cardamine_raphanifolia.Brassicaceae_Cardamine_raphanifolia:1.196267016,(Brassicaceae_Cardamine_niigatensis.Brassicaceae_Cardamine_niigatensis:1.001124016,(Brassicaceae_Cardamine_sp.Brassicaceae_Cardamine_sp:0.03887401558,Brassicaceae_Cardamine_flexuosa.Brassicaceae_Cardamine_flexuosa:0.03887401558):0.96225):0.195143):0.048834):0.788765):2.39797275,((Brassicaceae_Cardamine_barbarioides.Brassicaceae_Cardamine_barbarioides:2.494456016,(Brassicaceae_Cardamine_caldeirarum.Brassicaceae_Cardamine_caldeirarum:1.495318016,Brassicaceae_Cardamine_amara.Brassicaceae_Cardamine_amara:1.495318016):0.999138):1.6372806,(Brassicaceae_Cardamine_bonariensis.Brassicaceae_Cardamine_bonariensis:3.559073516,(Brassicaceae_Cardamine_flaccida.Brassicaceae_Cardamine_flaccida:2.278599016,(Brassicaceae_Cardamine_pratensis.Brassicaceae_Cardamine_pratensis:1.862248016,(Brassicaceae_Cardamine_crassifolia.Brassicaceae_Cardamine_crassifolia:1.260920016,Brassicaceae_Cardamine_castellana.Brassicaceae_Cardamine_castellana:1.260920016):0.601328):0.416351):1.2804745):0.5726631):0.30010215):1.157612607):1.073848937,(Brassicaceae_Cardamine_tanakae.Brassicaceae_Cardamine_tanakae:1.322861016,Brassicaceae_Cardamine_scutata.Brassicaceae_Cardamine_scutata:1.322861016):5.340439294):0.855840429):1.556663652):0.7301999363):0.3534237215):0.05341317486):1.008638447):0.06472895072):3.234589992):2.041844889):3.060490893):7.061904904):3.942614393,((Brassicaceae_Chamira_circaeoides.Brassicaceae_Chamira_circaeoides:21.03102202,(Brassicaceae_Heliophila_pubescens.Brassicaceae_Heliophila_pubescens:10.25354102,Brassicaceae_Heliophila_pusilla.Brassicaceae_Heliophila_pusilla:10.25354102):10.777481):9.322962641,(Brassicaceae_Megacarpaea_polyandra.Brassicaceae_Megacarpaea_polyandra:29.77718466,((((Brassicaceae_Heldreichia_bupleurifolia.Brassicaceae_Heldreichia_bupleurifolia:21.76268377,(Brassicaceae_Biscutella_neustriaca.Brassicaceae_Biscutella_neustriaca:15.85696968,(Brassicaceae_Biscutella_didyma.Brassicaceae_Biscutella_didyma:9.322682516,(Brassicaceae_Biscutella_auriculata.Brassicaceae_Biscutella_auriculata:7.404959016,Brassicaceae_Biscutella_laevigata.Brassicaceae_Biscutella_laevigata:7.404959016):1.9177235):6.534287167):5.905714083):3.566747368,((Brassicaceae_Delpinophytum_patagonicum.Brassicaceae_Delpinophytum_patagonicum:21.55603002,Brassicaceae_Asperuginoides_axillaris.Brassicaceae_Asperuginoides_axillaris:21.55603002):3.026658778,((Brassicaceae_Lunaria_rediviva.Brassicaceae_Lunaria_rediviva:4.465807021,Brassicaceae_Lunaria_annua.Brassicaceae_Lunaria_annua:4.465807021):17.80746271,((Brassicaceae_Macropodium_nivale.Brassicaceae_Macropodium_nivale:6.948438017,Brassicaceae_Macropodium_pterospermum.Brassicaceae_Macropodium_pterospermum:6.948438017):12.2048836,(Brassicaceae_Stevenia_maximowiczii.Brassicaceae_Stevenia_maximowiczii:15.63173352,((Brassicaceae_Alyssum_tenuifolium.Brassicaceae_Alyssum_tenuifolium:0.8812850168,Brassicaceae_Stevenia_canescens.Brassicaceae_Stevenia_canescens:0.8812850168):12.970769,(Brassicaceae_Stevenia_cheiranthoides.Brassicaceae_Stevenia_cheiranthoides:11.95652302,Brassicaceae_Arabis_axillaris.Brassicaceae_Arabis_axillaris:11.95652302):1.895531):1.7796795):3.5215881):3.119948114):2.309419063):0.7467423404):2.813074101,((Brassicaceae_Arabis_turrita.Brassicaceae_Arabis_turrita:22.72986365,(((((Brassicaceae_Aubrieta_vulcanica.Brassicaceae_Aubrieta_vulcanica:1.584316244,(Brassicaceae_Aubrieta_scyria.Brassicaceae_Aubrieta_scyria:1.083284725,(Brassicaceae_Aubrieta_pinardii.Brassicaceae_Aubrieta_pinardii:1.053283703,((Brassicaceae_Aubrieta_canescens.Brassicaceae_Aubrieta_canescens:1.015928011,(Brassicaceae_Arabis_verna.Brassicaceae_Arabis_verna:0.894830011,Brassicaceae_Aubrieta_deltoidea.Brassicaceae_Aubrieta_deltoidea:0.894830011):0.121098):0.0173686,((((Brassicaceae_Aubrieta_parviflora.Brassicaceae_Aubrieta_parviflora:0.845255011,(Brassicaceae_Aubrieta_scardica.Brassicaceae_Aubrieta_scardica:0.478416011,(Brassicaceae_Aubrieta_glabrescens.Brassicaceae_Aubrieta_glabrescens:0.05389001097,Brassicaceae_Aubrieta_thessala.Brassicaceae_Aubrieta_thessala:0.05389001097):0.424526):0.366839):0.024158,(Brassicaceae_Aubrieta_libanotica.Brassicaceae_Aubrieta_libanotica:0.07049001097,Brassicaceae_Aubrieta_sp.Brassicaceae_Aubrieta_sp:0.07049001097):0.798923):0.0300455,(Brassicaceae_Aubrieta_columnae.Brassicaceae_Aubrieta_columnae:0.812111011,Brassicaceae_Aubrieta_olympica.Brassicaceae_Aubrieta_olympica:0.812111011):0.0873475):0.037763625,(Brassicaceae_Aubrieta_erubescens.Brassicaceae_Aubrieta_erubescens:0.443356011,Brassicaceae_Aubrieta_gracilis.Brassicaceae_Aubrieta_gracilis:0.443356011):0.493866125):0.096074475):0.01998709231):0.03000102198):0.501031519):12.19435368,(((Brassicaceae_Athysanus_pusillus.Brassicaceae_Athysanus_pusillus:5.69788523,((Brassicaceae_Draba_spectabilis.Brassicaceae_Draba_spectabilis:5.381507015,Brassicaceae_Athysanus_unilateralis.Brassicaceae_Athysanus_unilateralis:5.381507015):0.0679613,(Brassicaceae_Draba_cuneifolia.Brassicaceae_Draba_cuneifolia:3.90937239,(Brassicaceae_Tomostima_australis.Brassicaceae_Tomostima_australis:1.866179515,(Brassicaceae_Tomostima_platycarpa.Brassicaceae_Tomostima_platycarpa:1.233485015,(Brassicaceae_Tomostima_cuneifolia.Brassicaceae_Tomostima_cuneifolia:1.153176015,Brassicaceae_Tomostima_araboides.Brassicaceae_Tomostima_araboides:1.153176015):0.080309):0.6326945):2.043192875):1.540095925):0.2484169143):3.2353871,(((((Brassicaceae_Draba_jucunda.Brassicaceae_Draba_jucunda:2.276775295,(Brassicaceae_Draba_matangensis.Brassicaceae_Draba_matangensis:2.039306297,(Brassicaceae_Draba_melanopus.Brassicaceae_Draba_melanopus:1.9971583,(Brassicaceae_Draba_eriopoda.Brassicaceae_Draba_eriopoda:1.971047303,((Brassicaceae_Draba_oreades.Brassicaceae_Draba_oreades:0.7451560157,(Brassicaceae_Draba_odudiana.Brassicaceae_Draba_odudiana:0.6843270157,Brassicaceae_Draba_alberti.Brassicaceae_Draba_alberti:0.6843270157):0.060829):1.210631812,((Brassicaceae_Draba_amplexicaulis.Brassicaceae_Draba_amplexicaulis:1.264235015,(Brassicaceae_Draba_polyphylla.Brassicaceae_Draba_polyphylla:1.179868015,Brassicaceae_Draba_yunnanensis.Brassicaceae_Draba_yunnanensis:1.179868015):0.084367):0.6798108387,(((Brassicaceae_Draba_olgae.Brassicaceae_Draba_olgae:1.244713015,Brassicaceae_Draba_koeiei.Brassicaceae_Draba_koeiei:1.244713015):0.4707337143,(((Brassicaceae_Draba_korshinskyi.Brassicaceae_Draba_korshinskyi:0.6590585151,(Brassicaceae_Draba_setosa.Brassicaceae_Draba_setosa:0.6003690151,Brassicaceae_Draba_cachemirica.Brassicaceae_Draba_cachemirica:0.6003690151):0.0586895):0.3681506667,(Brassicaceae_Draba_radicans.Brassicaceae_Draba_radicans:1.000135015,Brassicaceae_Draba_aubrietioides.Brassicaceae_Draba_aubrietioides:1.000135015):0.02707416667):0.2945564333,(Brassicaceae_Draba_macbeathiana.Brassicaceae_Draba_macbeathiana:0.4395030151,Brassicaceae_Draba_involucrata.Brassicaceae_Draba_involucrata:0.4395030151):0.8822626):0.3936811143):0.2168880159,(Brassicaceae_Draba_cholaensis.Brassicaceae_Draba_cholaensis:1.915518979,((Brassicaceae_Draba_sphaeroides.Brassicaceae_Draba_sphaeroides:1.717044028,((Brassicaceae_Draba_ogilviensis.Brassicaceae_Draba_ogilviensis:1.701825677,(Brassicaceae_Draba_aureola.Brassicaceae_Draba_aureola:1.692576701,((Brassicaceae_Draba_sp.Brassicaceae_Draba_sp:1.518079015,(Brassicaceae_Draba_crassifolia.Brassicaceae_Draba_crassifolia:0.9676040151,Brassicaceae_Draba_cruciata.Brassicaceae_Draba_cruciata:0.9676040151):0.550475):0.1609127612,((Brassicaceae_Draba_kassii.Brassicaceae_Draba_kassii:0.6830295151,(Brassicaceae_Draba_pectinipila.Brassicaceae_Draba_pectinipila:0.3789080151,Brassicaceae_Draba_burkei.Brassicaceae_Draba_burkei:0.3789080151):0.3041215):0.9799445026,((Brassicaceae_Draba_bifurcata.Brassicaceae_Draba_bifurcata:1.494746015,Brassicaceae_Draba_crassa.Brassicaceae_Draba_crassa:1.494746015):0.147115379,(Brassicaceae_Draba_albertina.Brassicaceae_Draba_albertina:1.625689417,(Brassicaceae_Draba_streptobrachia.Brassicaceae_Draba_streptobrachia:1.61092544,(Brassicaceae_Draba_splendens.Brassicaceae_Draba_splendens:1.593554464,(Brassicaceae_Draba_mogollonica.Brassicaceae_Draba_mogollonica:1.578652981,((Brassicaceae_Draba_exunguiculata.Brassicaceae_Draba_exunguiculata:0.05407401528,Brassicaceae_Draba_heilii.Brassicaceae_Draba_heilii:0.05407401528):1.513873482,(((Brassicaceae_Draba_reptans.Brassicaceae_Draba_reptans:0.08608401515,Brassicaceae_Draba_maguirei.Brassicaceae_Draba_maguirei:0.08608401515):1.35558354,(Brassicaceae_Draba_ventosa.Brassicaceae_Draba_ventosa:1.433323566,(Brassicaceae_Draba_lemmonii.Brassicaceae_Draba_lemmonii:1.427745578,((Brassicaceae_Draba_boyacana.Brassicaceae_Draba_boyacana:1.314904615,(Brassicaceae_Draba_cryptantha.Brassicaceae_Draba_cryptantha:1.312895629,((Brassicaceae_Draba_macleanii.Brassicaceae_Draba_macleanii:1.308297674,((Brassicaceae_Draba_hookeri.Brassicaceae_Draba_hookeri:0.4237430151,Brassicaceae_Draba_hallii.Brassicaceae_Draba_hallii:0.4237430151):0.8806591667,(Brassicaceae_Draba_lindenii.Brassicaceae_Draba_lindenii:1.301894186,(Brassicaceae_Draba_depressa.Brassicaceae_Draba_depressa:1.298684191,(Brassicaceae_Draba_lapaziana.Brassicaceae_Draba_lapaziana:1.297265196,(Brassicaceae_Draba_mexicana.Brassicaceae_Draba_mexicana:1.293855201,(Brassicaceae_Draba_beltranii.Brassicaceae_Draba_beltranii:1.291673206,((Brassicaceae_Draba_matthioloides.Brassicaceae_Draba_matthioloides:1.278060219,((((((Brassicaceae_Draba_standleyi.Brassicaceae_Draba_standleyi:0.6739950152,Brassicaceae_Draba_barclayana.Brassicaceae_Draba_barclayana:0.6739950152):0.58565,(Brassicaceae_Draba_ritacuvana.Brassicaceae_Draba_ritacuvana:0.4742660152,Brassicaceae_Draba_pseudocheiranthoides.Brassicaceae_Draba_pseudocheiranthoides:0.4742660152):0.785379):0.002567653846,(Brassicaceae_Draba_sericea.Brassicaceae_Draba_sericea:1.252605182,((Brassicaceae_Draba_hemsleyana.Brassicaceae_Draba_hemsleyana:1.241874515,(Brassicaceae_Draba_extensa.Brassicaceae_Draba_extensa:0.1544930152,((Brassicaceae_Draba_farsetioides.Brassicaceae_Draba_farsetioides:0.1395420152,(Brassicaceae_Draba_schusteri.Brassicaceae_Draba_schusteri:0.1349330152,Brassicaceae_Draba_pycnophylla.Brassicaceae_Draba_pycnophylla:0.1349330152):0.004609):0.012575,((Brassicaceae_Draba_rositae.Brassicaceae_Draba_rositae:0.1396770152,Brassicaceae_Draba_spruceana.Brassicaceae_Draba_spruceana:0.1396770152):0.010845,(Brassicaceae_Draba_pulvinata.Brassicaceae_Draba_pulvinata:0.1483890152,Brassicaceae_Draba_solitaria.Brassicaceae_Draba_solitaria:0.1483890152):0.002133):0.001595):0.002376):1.0873815):0.007799055556,(Brassicaceae_Draba_soratensis.Brassicaceae_Draba_soratensis:1.249652015,(Brassicaceae_Draba_peruviana.Brassicaceae_Draba_peruviana:0.3487270152,Brassicaceae_Draba_pickeringii.Brassicaceae_Draba_pickeringii:0.3487270152):0.900925):2.155555556e-05):0.002931611111):0.009607487179):0.001391581448,(Brassicaceae_Draba_chionophila.Brassicaceae_Draba_chionophila:0.7393300151,Brassicaceae_Draba_nivicola.Brassicaceae_Draba_nivicola:0.7393300151):0.5242742353):0.001727275232,(Brassicaceae_Draba_pennellii.Brassicaceae_Draba_pennellii:1.083333765,((Brassicaceae_Draba_hammenii.Brassicaceae_Draba_hammenii:0.6408170152,Brassicaceae_Draba_funckiana.Brassicaceae_Draba_funckiana:0.6408170152):0.1350755,(Brassicaceae_Draba_violacea.Brassicaceae_Draba_violacea:0.2233860152,Brassicaceae_Draba_grandiflora.Brassicaceae_Draba_grandiflora:0.2233860152):0.5525065):0.30744125):0.1819977605):0.00196871864,(Brassicaceae_Draba_hidalgensis.Brassicaceae_Draba_hidalgensis:1.233120015,(Brassicaceae_Draba_wurdackii.Brassicaceae_Draba_wurdackii:0.8124400151,Brassicaceae_Draba_litamo.Brassicaceae_Draba_litamo:0.8124400151):0.42068):0.03418022917):0.01075997454):0.01109015939,(Brassicaceae_Draba_aretioides.Brassicaceae_Draba_aretioides:1.207751615,(Brassicaceae_Draba_jorullensis.Brassicaceae_Draba_jorullensis:1.200497515,(Brassicaceae_Draba_cuzcoensis.Brassicaceae_Draba_cuzcoensis:1.148567015,(Brassicaceae_Draba_asprella.Brassicaceae_Draba_asprella:1.009446015,(Brassicaceae_Boechera_laevigata.Brassicaceae_Boechera_laevigata:0.9996390151,Brassicaceae_Draba_demareei.Brassicaceae_Draba_demareei:0.9996390151):0.009807):0.139121):0.0519305):0.0072541):0.0813987631):0.002522828081):0.002181994538):0.003409994841):0.00141899512):0.003209995377):0.002507995614):0.00389549187):0.003015984321,(Brassicaceae_Draba_discoidea.Brassicaceae_Draba_discoidea:0.4466180151,Brassicaceae_Draba_inquisiviana.Brassicaceae_Draba_inquisiviana:0.4466180151):0.8646956429):0.001581970779):0.002008986364):0.05141598696,(Brassicaceae_Pachyneurum_grandiflorum.Brassicaceae_Pachyneurum_grandiflorum:0.6214570151,Brassicaceae_Draba_obovata.Brassicaceae_Draba_obovata:0.6214570151):0.744863587):0.06142497554):0.00557798852):0.00834398898):0.01940697923,(Brassicaceae_Draba_aurea.Brassicaceae_Draba_aurea:0.08455101538,(Brassicaceae_Draba_helleriana.Brassicaceae_Draba_helleriana:0.05407601538,(Brassicaceae_Draba_stylosa.Brassicaceae_Draba_stylosa:0.03066801538,Brassicaceae_Draba_streptocarpa.Brassicaceae_Draba_streptocarpa:0.03066801538):0.023408):0.030475):1.376523519):0.1068729629):0.01070548337):0.01490148364):0.01737097585):0.01476397664):0.01617197739):0.02111262357):0.01601775859):0.01358492452):0.009248976258):0.007712191203,(Brassicaceae_Draba_densifolia.Brassicaceae_Draba_densifolia:0.4289442653,((Brassicaceae_Draba_sobolifera.Brassicaceae_Draba_sobolifera:0.04815101532,Brassicaceae_Draba_subalpina.Brassicaceae_Draba_subalpina:0.04815101532):0.338021375,(Brassicaceae_Draba_brachystylis.Brassicaceae_Draba_brachystylis:0.3279285153,(Brassicaceae_Draba_pusilla.Brassicaceae_Draba_pusilla:0.2922560153,(Brassicaceae_Draba_rectifructa.Brassicaceae_Draba_rectifructa:0.2676600153,Brassicaceae_Draba_corrugata.Brassicaceae_Draba_corrugata:0.2676600153):0.024596):0.0356725):0.058243875):0.042771875):1.280593603):0.007506159484):0.06357098734,(Brassicaceae_Draba_pauciflora.Brassicaceae_Draba_pauciflora:1.212251015,(Brassicaceae_Draba_eschscholtzii.Brassicaceae_Draba_eschscholtzii:0.7220100151,Brassicaceae_Draba_stenopetala.Brassicaceae_Draba_stenopetala:0.7220100151):0.490241):0.568364):0.1349039639):0.0168157663):0.01171110855):0.01174197379):0.01525947538):0.02611099712):0.04214799718):0.2374689972):1.151822052,((((Brassicaceae_Draba_glabella.Brassicaceae_Draba_glabella:2.106147015,Brassicaceae_Draba_rigida.Brassicaceae_Draba_rigida:2.106147015):0.624994,(Brassicaceae_Draba_sherriffii.Brassicaceae_Draba_sherriffii:2.671999015,Brassicaceae_Draba_mongolica.Brassicaceae_Draba_mongolica:2.671999015):0.059142):0.1209826908,((Brassicaceae_Draba_nivalis.Brassicaceae_Draba_nivalis:0.3634980154,Brassicaceae_Draba_palanderiana.Brassicaceae_Draba_palanderiana:0.3634980154):2.114247709,(Brassicaceae_Draba_lichiangensis.Brassicaceae_Draba_lichiangensis:2.453372734,(((Brassicaceae_Draba_hyperborea.Brassicaceae_Draba_hyperborea:1.65535383,((Brassicaceae_Draba_trinervis.Brassicaceae_Draba_trinervis:0.0630640154,Brassicaceae_Draba_winterbottomii.Brassicaceae_Draba_winterbottomii:0.0630640154):1.533641325,(Brassicaceae_Draba_porsildii.Brassicaceae_Draba_porsildii:1.559564346,((Brassicaceae_Draba_kotschyi.Brassicaceae_Draba_kotschyi:1.301170015,(Brassicaceae_Draba_zangbeiensis.Brassicaceae_Draba_zangbeiensis:0.178063015,Brassicaceae_Draba_ladyginii.Brassicaceae_Draba_ladyginii:0.178063015):1.123107):0.2351833475,((Brassicaceae_Draba_jaegeri.Brassicaceae_Draba_jaegeri:1.300081015,Brassicaceae_Draba_supranivalis.Brassicaceae_Draba_supranivalis:1.300081015):0.2071133596,(((Brassicaceae_Draba_elegans.Brassicaceae_Draba_elegans:0.2185800152,(Brassicaceae_Draba_stenoloba.Brassicaceae_Draba_stenoloba:0.1802820152,Brassicaceae_Draba_chamissonis.Brassicaceae_Draba_chamissonis:0.1802820152):0.038298):1.214114394,(Brassicaceae_Draba_breweri.Brassicaceae_Draba_breweri:1.407683417,((Brassicaceae_Draba_arseniewii.Brassicaceae_Draba_arseniewii:1.011799015,Brassicaceae_Draba_bhutanica.Brassicaceae_Draba_bhutanica:1.011799015):0.3772049388,(Brassicaceae_Draba_ramulosa.Brassicaceae_Draba_ramulosa:1.370653463,((Brassicaceae_Draba_nylamensis.Brassicaceae_Draba_nylamensis:1.321288527,((Brassicaceae_Draba_ruaxes.Brassicaceae_Draba_ruaxes:1.058176029,((Brassicaceae_Draba_ladina.Brassicaceae_Draba_ladina:0.2919740149,Brassicaceae_Draba_tomentosa.Brassicaceae_Draba_tomentosa:0.2919740149):0.6919460152,((Brassicaceae_Draba_corymbosa.Brassicaceae_Draba_corymbosa:0.07518701498,Brassicaceae_Draba_pilosa.Brassicaceae_Draba_pilosa:0.07518701498):0.8599355484,(Brassicaceae_Draba_ussuriensis.Brassicaceae_Draba_ussuriensis:0.9024265817,(((Brassicaceae_Draba_cinerea.Brassicaceae_Draba_cinerea:0.4298060149,(Brassicaceae_Draba_pohlei.Brassicaceae_Draba_pohlei:0.4098840149,(Brassicaceae_Draba_pygmaea.Brassicaceae_Draba_pygmaea:0.3894590149,(Brassicaceae_Draba_alpina.Brassicaceae_Draba_alpina:0.03034101495,Brassicaceae_Draba_sachalinensis.Brassicaceae_Draba_sachalinensis:0.03034101495):0.359118):0.020425):0.019922):0.02900125,(Brassicaceae_Draba_brachycarpa.Brassicaceae_Draba_brachycarpa:0.1321583149,(Brassicaceae_Draba_paysonii.Brassicaceae_Draba_paysonii:0.1007623899,(Brassicaceae_Draba_lonchocarpa.Brassicaceae_Draba_lonchocarpa:0.07592151495,(Brassicaceae_Draba_subcapitata.Brassicaceae_Draba_subcapitata:0.05388101495,(Brassicaceae_Draba_norvegica.Brassicaceae_Draba_norvegica:0.03163801495,Brassicaceae_Draba_oxycarpa.Brassicaceae_Draba_oxycarpa:0.03163801495):0.022243):0.0220405):0.024840875):0.031395925):0.32664895):0.4229557022,(Brassicaceae_Draba_kusnezowii.Brassicaceae_Draba_kusnezowii:0.5836443483,(Brassicaceae_Draba_praealta.Brassicaceae_Draba_praealta:0.3514043679,(Brassicaceae_Draba_glacialis.Brassicaceae_Draba_glacialis:0.32435939,(Brassicaceae_Draba_incerta.Brassicaceae_Draba_incerta:0.2944688817,(Brassicaceae_Draba_tibetica.Brassicaceae_Draba_tibetica:0.2761708722,(Brassicaceae_Draba_fuhaiensis.Brassicaceae_Draba_fuhaiensis:0.2576043996,(Brassicaceae_Draba_oligosperma.Brassicaceae_Draba_oligosperma:0.2435494317,(Brassicaceae_Draba_arabisans.Brassicaceae_Draba_arabisans:0.2272764696,(Brassicaceae_Draba_juvenilis.Brassicaceae_Draba_juvenilis:0.213485965,(Brassicaceae_Draba_borealis.Brassicaceae_Draba_borealis:0.2014209594,(Brassicaceae_Draba_lactea.Brassicaceae_Draba_lactea:0.1906819525,(Brassicaceae_Draba_hirta.Brassicaceae_Draba_hirta:0.1810139436,(Brassicaceae_Draba_falconeri.Brassicaceae_Draba_falconeri:0.172205515,(Brassicaceae_Draba_laurentiana.Brassicaceae_Draba_laurentiana:0.164139015,(Brassicaceae_Draba_subamplexicaulis.Brassicaceae_Draba_subamplexicaulis:0.156698015,(Brassicaceae_Draba_ochroleuca.Brassicaceae_Draba_ochroleuca:0.149789015,(Brassicaceae_Draba_lanceolata.Brassicaceae_Draba_lanceolata:0.143334015,(Brassicaceae_Draba_affghanica.Brassicaceae_Draba_affghanica:0.137256015,Brassicaceae_Draba_incana.Brassicaceae_Draba_incana:0.137256015):0.006078):0.006455):0.006909):0.007441):0.0080665):0.008808428571):0.009668008929):0.01073900694):0.01206500556):0.01379050455):0.01627296212):0.01405496795):0.01856647253):0.01829800952):0.02989050833):0.02704497794):0.2322399804):0.2981186188):0.02066361451):0.03269598172):0.04879746676):0.07425599913):0.2324859996,(Brassicaceae_Draba_cana.Brassicaceae_Draba_cana:1.107578015,((Brassicaceae_Draba_tucumanensis.Brassicaceae_Draba_tucumanensis:0.848920015,(Brassicaceae_Draba_subumbellata.Brassicaceae_Draba_subumbellata:0.742233015,Brassicaceae_Draba_scopulorum.Brassicaceae_Draba_scopulorum:0.742233015):0.106687):0.236865,(Brassicaceae_Draba_magellanica.Brassicaceae_Draba_magellanica:0.479788015,Brassicaceae_Draba_gilliesii.Brassicaceae_Draba_gilliesii:0.479788015):0.605997):0.021793):0.1830840139):0.03062649802):0.0330399881,(Brassicaceae_Draba_sikkimensis.Brassicaceae_Draba_sikkimensis:1.216573015,(Brassicaceae_Draba_alyssoides.Brassicaceae_Draba_alyssoides:0.818695015,(Brassicaceae_Draba_lasiophylla.Brassicaceae_Draba_lasiophylla:0.789283015,(Brassicaceae_Draba_stenobotrys.Brassicaceae_Draba_stenobotrys:0.744105015,Brassicaceae_Draba_glomerata.Brassicaceae_Draba_glomerata:0.744105015):0.045178):0.029412):0.397878):0.1377555):0.01632494792):0.01835049086):0.01867946319):0.02501099227):0.0289519785,(Brassicaceae_Draba_sphaerocarpa.Brassicaceae_Draba_sphaerocarpa:0.07965701473,Brassicaceae_Draba_micropetala.Brassicaceae_Draba_micropetala:0.07965701473):1.381989373):0.04554798692):0.02915898781):0.02321098319):0.03714099475):0.05864848999):0.7040876543,(Brassicaceae_Draba_elata.Brassicaceae_Draba_elata:2.045133515,(Brassicaceae_Draba_amoena.Brassicaceae_Draba_amoena:1.536072015,Brassicaceae_Draba_staintonii.Brassicaceae_Draba_staintonii:1.536072015):0.5090615):0.3143079697):0.07275240893,(Brassicaceae_Draba_turczaninowii.Brassicaceae_Draba_turczaninowii:1.100874515,(Brassicaceae_Draba_fladnizensis.Brassicaceae_Draba_fladnizensis:0.4305510146,(Brassicaceae_Draba_altaica.Brassicaceae_Draba_altaica:0.1704280146,Brassicaceae_Draba_primuloides.Brassicaceae_Draba_primuloides:0.1704280146):0.260123):0.6703235):1.331319379):0.02117884055):0.02437299028):0.3743779813):0.5445437836,(Brassicaceae_Draba_stenocarpa.Brassicaceae_Draba_stenocarpa:2.657598815,(Brassicaceae_Draba_ramosissima.Brassicaceae_Draba_ramosissima:2.424909348,(((Brassicaceae_Draba_baicalensis.Brassicaceae_Draba_baicalensis:0.6667410149,Brassicaceae_Draba_surculosa.Brassicaceae_Draba_surculosa:0.6667410149):1.4030605,(Brassicaceae_Schivereckia_doerfleri.Brassicaceae_Schivereckia_doerfleri:0.2931660149,Brassicaceae_Schivereckia_podolica.Brassicaceae_Schivereckia_podolica:0.2931660149):1.7766355):0.30016815,((Brassicaceae_Draba_murrayi.Brassicaceae_Draba_murrayi:1.963335515,(Brassicaceae_Draba_pterosperma.Brassicaceae_Draba_pterosperma:1.232153015,Brassicaceae_Draba_hitchcockii.Brassicaceae_Draba_hitchcockii:1.232153015):0.7311825):0.3312443333,(Brassicaceae_Draba_dubia.Brassicaceae_Draba_dubia:2.200348015,Brassicaceae_Draba_stylaris.Brassicaceae_Draba_stylaris:2.200348015):0.09423183333):0.07538981667):0.05493968333):0.2326894667):0.7390686744):0.03192985721):0.6771948101,(Brassicaceae_Draba_ossetica.Brassicaceae_Draba_ossetica:4.004043015,Brassicaceae_Draba_longisiliqua.Brassicaceae_Draba_longisiliqua:4.004043015):0.1017491418):2.221304999,(Brassicaceae_Draba_kongboiana.Brassicaceae_Draba_kongboiana:2.089813016,((Brassicaceae_Draba_muralis.Brassicaceae_Draba_muralis:0.1683740157,Brassicaceae_Draba_lutescens.Brassicaceae_Draba_lutescens:0.1683740157):1.559527,(Brassicaceae_Draba_ellipsoidea.Brassicaceae_Draba_ellipsoidea:0.08671201566,Brassicaceae_Draba_gracillima.Brassicaceae_Draba_gracillima:0.08671201566):1.641189):0.361912):4.23728414):0.17434804,((Brassicaceae_Draba_nuda.Brassicaceae_Draba_nuda:5.410675015,(Brassicaceae_Draba_nemorosa.Brassicaceae_Draba_nemorosa:0.5877920154,Brassicaceae_Draba_huetii.Brassicaceae_Draba_huetii:0.5877920154):4.822883):0.650591475,(Brassicaceae_Draba_hispida.Brassicaceae_Draba_hispida:4.674009462,((Brassicaceae_Draba_cappadocica.Brassicaceae_Draba_cappadocica:2.846767944,(Brassicaceae_Draba_hederifolia.Brassicaceae_Draba_hederifolia:2.479547938,((((Brassicaceae_Draba_parnassica.Brassicaceae_Draba_parnassica:1.048405015,Brassicaceae_Draba_lasiocarpa.Brassicaceae_Draba_lasiocarpa:1.048405015):0.296056,(Brassicaceae_Draba_aizoides.Brassicaceae_Draba_aizoides:0.704800015,(Brassicaceae_Draba_cheiranthoides.Brassicaceae_Draba_cheiranthoides:0.481057015,(Brassicaceae_Draba_bellardii.Brassicaceae_Draba_bellardii:0.384414015,Brassicaceae_Draba_cuatrecasana.Brassicaceae_Draba_cuatrecasana:0.384414015):0.096643):0.223743):0.639661):0.227139,(Brassicaceae_Draba_bruniifolia.Brassicaceae_Draba_bruniifolia:1.486421015,(Brassicaceae_Draba_cretica.Brassicaceae_Draba_cretica:1.387885015,Brassicaceae_Draba_dedeana.Brassicaceae_Draba_dedeana:1.387885015):0.098536):0.085179):0.27628575,((Brassicaceae_Draba_hispanica.Brassicaceae_Draba_hispanica:0.322024015,Brassicaceae_Draba_oreadum.Brassicaceae_Draba_oreadum:0.322024015):1.1025215,(Brassicaceae_Draba_lacaitae.Brassicaceae_Draba_lacaitae:0.927969015,Brassicaceae_Draba_acaulis.Brassicaceae_Draba_acaulis:0.927969015):0.4965765):0.42334025):0.6316621731):0.3672200055):0.4033840048,(Brassicaceae_Draba_araratica.Brassicaceae_Draba_araratica:3.140964015,(Brassicaceae_Draba_rosularis.Brassicaceae_Draba_rosularis:2.598308015,(Brassicaceae_Draba_incompta.Brassicaceae_Draba_incompta:0.3359700151,Brassicaceae_Draba_pulchella.Brassicaceae_Draba_pulchella:0.3359700151):2.262338):0.542656):0.1091879333):1.423857514):1.387257028):0.4401787053):2.431827134):0.7605788146,(Brassicaceae_Erophila_verna.Brassicaceae_Erophila_verna:2.753006015,Brassicaceae_Erophila_majuscula.Brassicaceae_Erophila_majuscula:2.753006015):6.940845129):4.08481878):1.117676387,((Brassicaceae_Arabis_aucheri.Brassicaceae_Arabis_aucheri:0.5025560123,Brassicaceae_Arabis_parvula.Brassicaceae_Arabis_parvula:0.5025560123):12.26556568,(((Brassicaceae_Arabis_collina.Brassicaceae_Arabis_collina:0.2338780153,Brassicaceae_Arabis_sp.Brassicaceae_Arabis_sp:0.2338780153):3.96081517,(Brassicaceae_Arabis_bryoides.Brassicaceae_Arabis_bryoides:4.142300678,((Brassicaceae_Arabis_scopoliana.Brassicaceae_Arabis_scopoliana:3.105454532,(Brassicaceae_Arabis_pubescens.Brassicaceae_Arabis_pubescens:3.074925515,(((Brassicaceae_Arabis_ciliata.Brassicaceae_Arabis_ciliata:1.277739015,((Brassicaceae_Arabis_scabra.Brassicaceae_Arabis_scabra:1.170184015,(Brassicaceae_Arabis_erubescens.Brassicaceae_Arabis_erubescens:0.06263501473,Brassicaceae_Arabis_doumetii.Brassicaceae_Arabis_doumetii:0.06263501473):1.107549):0.050012,(Brassicaceae_Arabis_stenocarpa.Brassicaceae_Arabis_stenocarpa:0.7083420147,Brassicaceae_Arabis_beirana.Brassicaceae_Arabis_beirana:0.7083420147):0.511854):0.057543):0.820124,((((Brassicaceae_Boechera_patens.Brassicaceae_Boechera_patens:0.1357840147,(Brassicaceae_Arabis_aculeolata.Brassicaceae_Arabis_aculeolata:0.06261501473,Brassicaceae_Arabis_blepharophylla.Brassicaceae_Arabis_blepharophylla:0.06261501473):0.073169):0.375321,((Brassicaceae_Arabis_oregana.Brassicaceae_Arabis_oregana:0.09491801473,Brassicaceae_Arabis_modesta.Brassicaceae_Arabis_modesta:0.09491801473):0.370544,(Brassicaceae_Arabis_macdonaldiana.Brassicaceae_Arabis_macdonaldiana:0.4386810147,(Brassicaceae_Arabis_georgiana.Brassicaceae_Arabis_georgiana:0.4119240147,Brassicaceae_Arabis_furcata.Brassicaceae_Arabis_furcata:0.4119240147):0.026757):0.026781):0.045643):0.156287,(Brassicaceae_Arabis_crucisetosa.Brassicaceae_Arabis_crucisetosa:0.2476820147,Brassicaceae_Boechera_nuttallii.Brassicaceae_Boechera_nuttallii:0.2476820147):0.41971):1.157006,(Brassicaceae_Dendroarabis_fruticulosa.Brassicaceae_Dendroarabis_fruticulosa:1.628142015,(Brassicaceae_Arabis_paniculata.Brassicaceae_Arabis_paniculata:1.052883015,(Brassicaceae_Arabis_flagellosa.Brassicaceae_Arabis_flagellosa:0.8891430147,((Brassicaceae_Arabis_caucasica.Brassicaceae_Arabis_caucasica:0.3330340147,Brassicaceae_Arabis_sagittata.Brassicaceae_Arabis_sagittata:0.3330340147):0.537639,(Brassicaceae_Arabis_nuristanica.Brassicaceae_Arabis_nuristanica:0.5247910147,(Brassicaceae_Arabis_amplexicaulis.Brassicaceae_Arabis_amplexicaulis:0.1352030147,(Brassicaceae_Arabis_pterosperma.Brassicaceae_Arabis_pterosperma:0.06243801473,Brassicaceae_Arabis_bijuga.Brassicaceae_Arabis_bijuga:0.06243801473):0.072765):0.389588):0.345882):0.01847):0.16374):0.575259):0.196256):0.273465):0.492212,(Brassicaceae_Arabis_stellulata.Brassicaceae_Arabis_stellulata:2.365718015,(Brassicaceae_Arabis_ferdinandi-coburgii.Brassicaceae_Arabis_ferdinandi-coburgii:1.766473015,Brassicaceae_Arabis_procurrens.Brassicaceae_Arabis_procurrens:1.766473015):0.599245):0.224357):0.4848505):0.03052901724):0.03174597763,(Brassicaceae_Arabis_androsacea.Brassicaceae_Arabis_androsacea:2.287815515,(Brassicaceae_Arabis_cretica.Brassicaceae_Arabis_cretica:1.919629015,((Brassicaceae_Arabis_hirsuta.Brassicaceae_Arabis_hirsuta:1.362785181,(Brassicaceae_Arabis_abietina.Brassicaceae_Arabis_abietina:1.337085215,(Brassicaceae_Arabis_eschscholtziana.Brassicaceae_Arabis_eschscholtziana:1.319202265,(Brassicaceae_Arabis_planisiliqua.Brassicaceae_Arabis_planisiliqua:1.305554348,(Brassicaceae_Arabis_juressi.Brassicaceae_Arabis_juressi:1.292843515,(Brassicaceae_Arabis_stelleri.Brassicaceae_Arabis_stelleri:0.02140101473,Brassicaceae_Arabis_serrata.Brassicaceae_Arabis_serrata:0.02140101473):1.2714425):0.01271083333):0.01364791667):0.01788295):0.02569996667):0.3123487262,(Brassicaceae_Arabis_surculosa.Brassicaceae_Arabis_surculosa:1.467433681,(Brassicaceae_Arabis_allionii.Brassicaceae_Arabis_allionii:0.0889975144,(Brassicaceae_Arabis_pumila.Brassicaceae_Arabis_pumila:0.0472400144,Brassicaceae_Arabis_soyeri.Brassicaceae_Arabis_soyeri:0.0472400144):0.0417575):1.378436167):0.2077002262):0.2444951071):0.3681865):0.8493849949):1.005100168):0.05239250766):1.137254493,(Brassicaceae_Arabis_sachokiana.Brassicaceae_Arabis_sachokiana:1.747449015,Brassicaceae_Arabis_carduchorum.Brassicaceae_Arabis_carduchorum:1.747449015):3.584498663):7.436174014):2.128224619):1.250950279,((Brassicaceae_Arabis_nepetifolia.Brassicaceae_Arabis_nepetifolia:1.101867019,(Brassicaceae_Arabis_deflexa.Brassicaceae_Arabis_deflexa:0.8375750193,(Brassicaceae_Arabis_aubrietioides.Brassicaceae_Arabis_aubrietioides:0.7870520193,(Brassicaceae_Arabis_cypria.Brassicaceae_Arabis_cypria:0.7591560193,(Brassicaceae_Arabis_ionocalyx.Brassicaceae_Arabis_ionocalyx:0.7192630193,(Brassicaceae_Arabis_tianschanica.Brassicaceae_Arabis_tianschanica:0.6952850193,(Brassicaceae_Arabis_purpurea.Brassicaceae_Arabis_purpurea:0.6780530193,Brassicaceae_Arabis_alpina.Brassicaceae_Arabis_alpina:0.6780530193):0.017232):0.023978):0.039893):0.027896):0.050523):0.264292):10.57467783,(Brassicaceae_Arabis_recta.Brassicaceae_Arabis_recta:0.7632885193,(Brassicaceae_Arabis_erikii.Brassicaceae_Arabis_erikii:0.06983201926,Brassicaceae_Arabis_nova.Brassicaceae_Arabis_nova:0.06983201926):0.6934565):10.91325633):4.470751741):0.1936166684,((Brassicaceae_Arabis_caerulea.Brassicaceae_Arabis_caerulea:7.579713092,(Brassicaceae_Arcyosperma_primulifolium.Brassicaceae_Arcyosperma_primulifolium:4.615618098,(((Brassicaceae_Arabis_karategina.Brassicaceae_Arabis_karategina:0.6012330144,(Brassicaceae_Arabis_kamelinii.Brassicaceae_Arabis_kamelinii:0.3897990144,Brassicaceae_Arabis_ariana.Brassicaceae_Arabis_ariana:0.3897990144):0.211434):3.446794,((Brassicaceae_Botschantzevia_karatavica.Brassicaceae_Botschantzevia_karatavica:3.786520014,(Brassicaceae_Arabis_kokanica.Brassicaceae_Arabis_kokanica:2.892869014,(Brassicaceae_Scapiarabis_popovii.Brassicaceae_Scapiarabis_popovii:1.824564014,Brassicaceae_Scapiarabis_saxicola.Brassicaceae_Scapiarabis_saxicola:1.824564014):1.068305):0.893651):0.039014,(Brassicaceae_Arabis_axilliflora.Brassicaceae_Arabis_axilliflora:3.549252014,(Brassicaceae_Arabis_setosifolia.Brassicaceae_Arabis_setosifolia:3.132765014,Brassicaceae_Baimashania_wangii.Brassicaceae_Baimashania_wangii:3.132765014):0.416487):0.276282):0.222493):0.0332375,(Brassicaceae_Draba_hystrix.Brassicaceae_Draba_hystrix:3.155762014,Brassicaceae_Baimashania_pulvinata.Brassicaceae_Baimashania_pulvinata:3.155762014):0.9255025):0.5343535833):2.964094994):6.641972245,(Brassicaceae_Arabis_nordmanniana.Brassicaceae_Arabis_nordmanniana:0.5626523467,(Brassicaceae_Arabis_christianii.Brassicaceae_Arabis_christianii:0.2245015134,(Brassicaceae_Arabis_brachycarpa.Brassicaceae_Arabis_brachycarpa:0.07896701336,Brassicaceae_Arabis_mollis.Brassicaceae_Arabis_mollis:0.07896701336):0.1455345):0.3381508333):13.65903299):2.119227922):6.388950388):4.813049516,(((Brassicaceae_Bunias_cochlearioides.Brassicaceae_Bunias_cochlearioides:15.85145602,(Brassicaceae_Calepina_irregularis.Brassicaceae_Calepina_irregularis:14.28121202,Brassicaceae_Goldbachia_laevigata.Brassicaceae_Goldbachia_laevigata:14.28121202):1.570244):8.80913795,(((Brassicaceae_Bivonaea_lutea.Brassicaceae_Bivonaea_lutea:21.51266105,(Brassicaceae_Heliophila_coronopifolia.Brassicaceae_Heliophila_coronopifolia:20.45271905,(Brassicaceae_Ionopsidium_prolongoi.Brassicaceae_Ionopsidium_prolongoi:10.40483105,((Brassicaceae_Ionopsidium_savianum.Brassicaceae_Ionopsidium_savianum:2.017693016,Brassicaceae_Cochlearia_abulensis.Brassicaceae_Cochlearia_abulensis:2.017693016):8.358323038,(Brassicaceae_Cochlearia_prolongoi.Brassicaceae_Cochlearia_prolongoi:9.317467057,(Brassicaceae_Ionopsidium_albiflorum.Brassicaceae_Ionopsidium_albiflorum:8.77941606,(Brassicaceae_Cochlearia_acaulis.Brassicaceae_Cochlearia_acaulis:8.347422615,(Brassicaceae_Ionopsidium_abulense.Brassicaceae_Ionopsidium_abulense:8.317272126,(((Brassicaceae_Cochlearia_tatrae.Brassicaceae_Cochlearia_tatrae:0.2051510146,Brassicaceae_Cochlearia_officinalis.Brassicaceae_Cochlearia_officinalis:0.2051510146):0.62965025,(Brassicaceae_Cochlearia_aestuaria.Brassicaceae_Cochlearia_aestuaria:0.2336523479,(Brassicaceae_Cochlearia_anglica.Brassicaceae_Cochlearia_anglica:0.1886425146,(Brassicaceae_Cochlearia_pyrenaica.Brassicaceae_Cochlearia_pyrenaica:0.07402401457,Brassicaceae_Cochlearia_danica.Brassicaceae_Cochlearia_danica:0.07402401457):0.1146185):0.04500983333):0.6011489167):7.097175917,(Brassicaceae_Cochlearia_aragonensis.Brassicaceae_Cochlearia_aragonensis:7.597501015,(Brassicaceae_Cochlearia_megalosperma.Brassicaceae_Cochlearia_megalosperma:1.059995015,Brassicaceae_Cochlearia_glastifolia.Brassicaceae_Cochlearia_glastifolia:1.059995015):6.537506):0.3344761667):0.3852949444):0.03015048889):0.4319934455):0.5380509962):1.058548997):0.02881499487):10.047888):1.059941998):1.258581998,(Brassicaceae_Thlaspi_arvense.Brassicaceae_Thlaspi_arvense:18.87353802,Brassicaceae_Alliaria_petiolata.Brassicaceae_Alliaria_petiolata:18.87353802):3.897705028):1.187438872,(Brassicaceae_Eutrema_parvulum.Brassicaceae_Eutrema_parvulum:18.22512841,(Brassicaceae_Chalcanthus_renifolius.Brassicaceae_Chalcanthus_renifolius:10.93650791,(((Brassicaceae_Eutrema_halophilum.Brassicaceae_Eutrema_halophilum:0.1894550167,(Brassicaceae_Eutrema_botschantzevii.Brassicaceae_Eutrema_botschantzevii:0.07428301666,Brassicaceae_Eutrema_salsugineum.Brassicaceae_Eutrema_salsugineum:0.07428301666):0.115172):7.279981846,(Brassicaceae_Eutrema_altaicum.Brassicaceae_Eutrema_altaicum:6.83236885,((Brassicaceae_Eutrema_deltoideum.Brassicaceae_Eutrema_deltoideum:5.567117016,(Brassicaceae_Eutrema_edwardsii.Brassicaceae_Eutrema_edwardsii:4.211863016,(Brassicaceae_Eutrema_himalaicum.Brassicaceae_Eutrema_himalaicum:3.548796016,(Brassicaceae_Eutrema_fontanum.Brassicaceae_Eutrema_fontanum:3.214801016,(Brassicaceae_Pegaeophyton_scapiflorum.Brassicaceae_Pegaeophyton_scapiflorum:2.625861016,Brassicaceae_Eutrema_verticillatum.Brassicaceae_Eutrema_verticillatum:2.625861016):0.58894):0.333995):0.663067):1.355254):0.08686666667,(Brassicaceae_Eutrema_heterophyllum.Brassicaceae_Eutrema_heterophyllum:4.825773216,((Brassicaceae_Eutrema_wuchengyii.Brassicaceae_Eutrema_wuchengyii:2.794326016,Brassicaceae_Eutrema_schulzii.Brassicaceae_Eutrema_schulzii:2.794326016):1.757932333,(Brassicaceae_Eutrema_yunnanense.Brassicaceae_Eutrema_yunnanense:1.970397516,(Brassicaceae_Eutrema_japonicum.Brassicaceae_Eutrema_japonicum:0.7936710165,Brassicaceae_Eutrema_tenue.Brassicaceae_Eutrema_tenue:0.7936710165):1.1767265):2.581860833):0.2735148667):0.8282104667):1.178385167):0.6370680128):0.9258220288,(Brassicaceae_Eutrema_integrifolium.Brassicaceae_Eutrema_integrifolium:0.06597501646,Brassicaceae_Eutrema_violifolium.Brassicaceae_Eutrema_violifolium:0.06597501646):8.329283875):2.541249014):7.288620506):5.733553505):0.70191205):2.146819474,((((Brassicaceae_Aphragmus_eschscholtzianus.Brassicaceae_Aphragmus_eschscholtzianus:3.22413902,Brassicaceae_Aphragmus_nepalensis.Brassicaceae_Aphragmus_nepalensis:3.22413902):5.8787257,(Brassicaceae_Aphragmus_oxycarpus.Brassicaceae_Aphragmus_oxycarpus:8.00827327,(Brassicaceae_Aphragmus_obscurus.Brassicaceae_Aphragmus_obscurus:4.334295353,(Brassicaceae_Aphragmus_serpens.Brassicaceae_Aphragmus_serpens:1.07994452,(Brassicaceae_Aphragmus_hobsonii.Brassicaceae_Aphragmus_hobsonii:0.2573780196,Brassicaceae_Aphragmus_ohbana.Brassicaceae_Aphragmus_ohbana:0.2573780196):0.8225665):3.254350833):3.673977917):1.09459145):16.06561413,(Brassicaceae_Bunias_erucago.Brassicaceae_Bunias_erucago:17.68249152,(Brassicaceae_Asta_stricta.Brassicaceae_Asta_stricta:3.355447017,Brassicaceae_Asta_schaffneri.Brassicaceae_Asta_schaffneri:3.355447017):14.3270445):7.485987333):1.431776576,((((Brassicaceae_Pseudovesicaria_digitata.Brassicaceae_Pseudovesicaria_digitata:9.884711016,(Brassicaceae_Parlatoria_rostrata.Brassicaceae_Parlatoria_rostrata:6.034111016,Brassicaceae_Sobolewskia_caucasica.Brassicaceae_Sobolewskia_caucasica:6.034111016):3.8506):4.350988833,((Brassicaceae_Peltariopsis_planisiliqua.Brassicaceae_Peltariopsis_planisiliqua:12.18912202,(Brassicaceae_Didymophysa_fedtschenkoana.Brassicaceae_Didymophysa_fedtschenkoana:4.160180016,(Brassicaceae_Didymophysa_aucheri.Brassicaceae_Didymophysa_aucheri:3.903513016,Brassicaceae_Elburzia_fenestrata.Brassicaceae_Elburzia_fenestrata:3.903513016):0.256667):8.028942):1.0833905,(Brassicaceae_Pseudocamelina_glaucophylla.Brassicaceae_Pseudocamelina_glaucophylla:11.49228402,Brassicaceae_Peltaria_alliacea.Brassicaceae_Peltaria_alliacea:11.49228402):1.7802285):0.9631873333):9.993228768,((((Brassicaceae_Streptanthus_glandulosus.Brassicaceae_Streptanthus_glandulosus:8.538679902,(Brassicaceae_Stanleya_tomentosa.Brassicaceae_Stanleya_tomentosa:7.604729406,(Brassicaceae_Streptanthus_carinatus.Brassicaceae_Streptanthus_carinatus:7.492414905,((((Brassicaceae_Stanleya_pinnata.Brassicaceae_Stanleya_pinnata:4.453663016,(Brassicaceae_Streptanthus_cordatus.Brassicaceae_Streptanthus_cordatus:4.150127016,(Brassicaceae_Romanschulzia_costaricensis.Brassicaceae_Romanschulzia_costaricensis:2.304194016,Brassicaceae_Romanschulzia_arabiformis.Brassicaceae_Romanschulzia_arabiformis:2.304194016):1.845933):0.303536):1.057568714,((Brassicaceae_Neuontobotrys_tarapacana.Brassicaceae_Neuontobotrys_tarapacana:1.317895015,Brassicaceae_Neuontobotrys_intricatissima.Brassicaceae_Neuontobotrys_intricatissima:1.317895015):1.115825667,(Brassicaceae_Weberbauera_peruviana.Brassicaceae_Weberbauera_peruviana:2.367130651,(Brassicaceae_Neuontobotrys_linearifolia.Brassicaceae_Neuontobotrys_linearifolia:2.315434165,(Brassicaceae_Neuontobotrys_lanata.Brassicaceae_Neuontobotrys_lanata:2.279652626,(Brassicaceae_Mostacillastrum_gracile.Brassicaceae_Mostacillastrum_gracile:2.257315578,(Brassicaceae_Neuontobotrys_grayana.Brassicaceae_Neuontobotrys_grayana:2.240655515,((Brassicaceae_Polypsecadium_adscendens.Brassicaceae_Polypsecadium_adscendens:0.2796810151,Brassicaceae_Sisymbrium_solidagineum.Brassicaceae_Sisymbrium_solidagineum:0.2796810151):1.947337,(Brassicaceae_Polypsecadium_effusum.Brassicaceae_Polypsecadium_effusum:2.213632015,(Brassicaceae_Thelypodieae_sp.Brassicaceae_Thelypodieae_sp:2.087106015,(Brassicaceae_Weberbauera_herzogii.Brassicaceae_Weberbauera_herzogii:1.901679015,(Brassicaceae_Weberbauera_rosulans.Brassicaceae_Weberbauera_rosulans:1.622286015,Brassicaceae_Parodiodoxa_chionophila.Brassicaceae_Parodiodoxa_chionophila:1.622286015):0.279393):0.185427):0.126526):0.013386):0.0136375):0.0166600625):0.02233704861):0.03578153889):0.05169648636):0.0665900303):3.077511048):0.5265210307,((((((Brassicaceae_Hesperidanthus_jaegeri.Brassicaceae_Hesperidanthus_jaegeri:2.332632515,(Brassicaceae_Guillenia_lasiophylla.Brassicaceae_Guillenia_lasiophylla:0.2729730155,Brassicaceae_Guillenia_flavescens.Brassicaceae_Guillenia_flavescens:0.2729730155):2.0596595):1.580209167,(Brassicaceae_Caulanthus_inflatus.Brassicaceae_Caulanthus_inflatus:3.356557016,Brassicaceae_Hesperidanthus_argillaceus.Brassicaceae_Hesperidanthus_argillaceus:3.356557016):0.5562846667):0.0478703,(Brassicaceae_Dryopetalon_viereckii.Brassicaceae_Dryopetalon_viereckii:3.475117216,((Brassicaceae_Dictyophragmus_punensis.Brassicaceae_Dictyophragmus_punensis:2.525760016,Brassicaceae_Hesperidanthus_sp.Brassicaceae_Hesperidanthus_sp:2.525760016):0.3256595,(Brassicaceae_Cardamine_cremnophila.Brassicaceae_Cardamine_cremnophila:1.979386016,(Brassicaceae_Chilocardamum_patagonicum.Brassicaceae_Chilocardamum_patagonicum:1.891350016,Brassicaceae_Chilocardamum_castellanosii.Brassicaceae_Chilocardamum_castellanosii:1.891350016):0.088036):0.8720335):0.6236977):0.4855947667):0.2289978333,((Brassicaceae_Guillenia_lemmonii.Brassicaceae_Guillenia_lemmonii:3.844335016,(Brassicaceae_Hesperidanthus_linearifolius.Brassicaceae_Hesperidanthus_linearifolius:3.598576016,(Brassicaceae_Sisymbrium_auriculatum.Brassicaceae_Sisymbrium_auriculatum:1.562676016,Brassicaceae_Dryopetalon_auriculatum.Brassicaceae_Dryopetalon_auriculatum:1.562676016):2.0359):0.245759):0.2123265,(Brassicaceae_Chlorocrambe_hastata.Brassicaceae_Chlorocrambe_hastata:4.030236016,(Brassicaceae_Chaunanthus_acuminatus.Brassicaceae_Chaunanthus_acuminatus:3.800923016,(Brassicaceae_Dryopetalon_runcinatum.Brassicaceae_Dryopetalon_runcinatum:3.738938016,(Brassicaceae_Chaunanthus_petiolatus.Brassicaceae_Chaunanthus_petiolatus:3.060211016,(Brassicaceae_Englerocharis_pauciflora.Brassicaceae_Englerocharis_pauciflora:2.372254016,Brassicaceae_Dictyophragmus_englerianus.Brassicaceae_Dictyophragmus_englerianus:2.372254016):0.687957):0.678727):0.061985):0.229313):0.0264255):0.1330483):0.02492610476,(Brassicaceae_Arabis_conringioides.Brassicaceae_Arabis_conringioides:0.5097600156,Brassicaceae_Arabis_josiae.Brassicaceae_Arabis_josiae:0.5097600156):3.704875905):1.433312008,(Brassicaceae_Streptanthus_petiolaris.Brassicaceae_Streptanthus_petiolaris:4.484716016,(((Brassicaceae_Polypsecadium_rusbyi.Brassicaceae_Polypsecadium_rusbyi:3.353637016,(Brassicaceae_Thelypodium_flexuosum.Brassicaceae_Thelypodium_flexuosum:2.859903016,Brassicaceae_Polypsecadium_harmsianum.Brassicaceae_Polypsecadium_harmsianum:2.859903016):0.493734):0.05165225,(((Brassicaceae_Mostacillastrum_subscandens.Brassicaceae_Mostacillastrum_subscandens:2.142828765,((Brassicaceae_Werdermannia_mendocina.Brassicaceae_Werdermannia_mendocina:1.813758515,(Brassicaceae_Phlebolobium_maclovianum.Brassicaceae_Phlebolobium_maclovianum:1.733164015,(Brassicaceae_Mostacillastrum_leptocarpum.Brassicaceae_Mostacillastrum_leptocarpum:0.9926790152,(Brassicaceae_Mostacillastrum_commune.Brassicaceae_Mostacillastrum_commune:0.3162630152,Brassicaceae_Mostacillastrum_andinum.Brassicaceae_Mostacillastrum_andinum:0.3162630152):0.676416):0.740485):0.0805945):0.2611221,(Brassicaceae_Sisymbrium_tehuelches.Brassicaceae_Sisymbrium_tehuelches:1.767625015,(Brassicaceae_Mostacillastrum_orbignyanum.Brassicaceae_Mostacillastrum_orbignyanum:0.1965840152,Brassicaceae_Mostacillastrum_stenophyllum.Brassicaceae_Mostacillastrum_stenophyllum:0.1965840152):1.571041):0.3072556):0.06794815):0.1127180278,(Brassicaceae_Neuontobotrys_frutescens.Brassicaceae_Neuontobotrys_frutescens:1.276039015,(Brassicaceae_Polypsecadium_grandiflorum.Brassicaceae_Polypsecadium_grandiflorum:0.3675350152,Brassicaceae_Polypsecadium_arnottianum.Brassicaceae_Polypsecadium_arnottianum:0.3675350152):0.908504):0.9795077778):0.1210325556,(Brassicaceae_Pringlea_antiscorbutica.Brassicaceae_Pringlea_antiscorbutica:1.966232015,(Brassicaceae_Polypsecadium_magellanicum.Brassicaceae_Polypsecadium_magellanicum:1.928363015,(Brassicaceae_Ivania_juncalensis.Brassicaceae_Ivania_juncalensis:1.626285015,Brassicaceae_Sarcodraba_dusenii.Brassicaceae_Sarcodraba_dusenii:1.626285015):0.302078):0.037869):0.4103473333):1.028709917):0.9846387383,(((Brassicaceae_Sibara_deserti.Brassicaceae_Sibara_deserti:4.269159246,(((Brassicaceae_Sibara_angelorum.Brassicaceae_Sibara_angelorum:2.615263015,(Brassicaceae_Thelypodiopsis_ambigua.Brassicaceae_Thelypodiopsis_ambigua:1.424599015,Brassicaceae_Thelypodiopsis_elegans.Brassicaceae_Thelypodiopsis_elegans:1.424599015):1.190664):0.0945735,(Brassicaceae_Warea_sessilifolia.Brassicaceae_Warea_sessilifolia:0.05292301506,Brassicaceae_Warea_amplexifolia.Brassicaceae_Warea_amplexifolia:0.05292301506):2.6569135):1.521484988,((Brassicaceae_Warea_cuneifolia.Brassicaceae_Warea_cuneifolia:3.757294016,Brassicaceae_Streptanthus_campestris.Brassicaceae_Streptanthus_campestris:3.757294016):0.4443225833,((Brassicaceae_Thelypodiopsis_vaseyi.Brassicaceae_Thelypodiopsis_vaseyi:1.578740016,Brassicaceae_Mostacillastrum_sagittatum.Brassicaceae_Mostacillastrum_sagittatum:1.578740016):2.567956125,(Brassicaceae_Sibaropsis_hammittii.Brassicaceae_Sibaropsis_hammittii:3.825276182,(Brassicaceae_Sibara_laxa.Brassicaceae_Sibara_laxa:3.023957516,(Brassicaceae_Streptanthella_longirostris.Brassicaceae_Streptanthella_longirostris:2.184360016,Brassicaceae_Thysanocarpus_erectus.Brassicaceae_Thysanocarpus_erectus:2.184360016):0.8395975):0.8013186667):0.3214199583):0.05492045833):0.02970490417):0.03783774327):0.02808948352,(Brassicaceae_Sibara_macrostachya.Brassicaceae_Sibara_macrostachya:0.08279801585,Brassicaceae_Sibara_anethifolia.Brassicaceae_Sibara_anethifolia:0.08279801585):4.214450714):0.04374003571,(Brassicaceae_Streptanthus_maculatus.Brassicaceae_Streptanthus_maculatus:3.760058016,Brassicaceae_Thelypodiopsis_shinnersii.Brassicaceae_Thelypodiopsis_shinnersii:3.760058016):0.58093075):0.0489392383):0.0947880117):1.163231913):0.3898048319):1.033856679,(Brassicaceae_Thelypodium_wrightii.Brassicaceae_Thelypodium_wrightii:6.831216015,(Brassicaceae_Thelypodium_laciniatum.Brassicaceae_Thelypodium_laciniatum:6.591538015,((Brassicaceae_Thysanocarpus_conchuliferus.Brassicaceae_Thysanocarpus_conchuliferus:2.184827015,Brassicaceae_Thysanocarpus_rigidus.Brassicaceae_Thysanocarpus_rigidus:2.184827015):3.377889,(Brassicaceae_Thysanocarpus_radians.Brassicaceae_Thysanocarpus_radians:4.133142015,(Brassicaceae_Thysanocarpus_laciniatus.Brassicaceae_Thysanocarpus_laciniatus:0.04106201536,Brassicaceae_Thysanocarpus_curvipes.Brassicaceae_Thysanocarpus_curvipes:0.04106201536):4.09208):1.429574):1.028822):0.239678):0.2403934241):0.4208054655):0.1123145013):0.9339504956):9.813756914,((Brassicaceae_Sisymbrium_afghanicum.Brassicaceae_Sisymbrium_afghanicum:6.913415015,Brassicaceae_Neotorularia_aculeolata.Brassicaceae_Neotorularia_aculeolata:6.913415015):7.424426357,(((Brassicaceae_Ochthodium_aegyptiacum.Brassicaceae_Ochthodium_aegyptiacum:8.947422682,((Brassicaceae_Sisymbrium_capense.Brassicaceae_Sisymbrium_capense:1.344710015,Brassicaceae_Sisymbrium_burchellii.Brassicaceae_Sisymbrium_burchellii:1.344710015):3.10299125,((Brassicaceae_Sisymbrium_strictissimum.Brassicaceae_Sisymbrium_strictissimum:0.5128880149,Brassicaceae_Sisymbrium_luteum.Brassicaceae_Sisymbrium_luteum:0.5128880149):2.9896905,(Brassicaceae_Sisymbrium_loeselii.Brassicaceae_Sisymbrium_loeselii:2.148551015,Brassicaceae_Sisymbrium_polymorphum.Brassicaceae_Sisymbrium_polymorphum:2.148551015):1.3540275):0.94512275):4.499721417):1.556781964,(((Brassicaceae_Petrocallis_pyrenaica.Brassicaceae_Petrocallis_pyrenaica:9.803357015,(Brassicaceae_Sisymbrium_austriacum.Brassicaceae_Sisymbrium_austriacum:0.8428090149,Brassicaceae_Sisymbrium_polyceratium.Brassicaceae_Sisymbrium_polyceratium:0.8428090149):8.960548):0.435391,((Brassicaceae_Sisymbrium_officinale.Brassicaceae_Sisymbrium_officinale:3.875867015,(Brassicaceae_Sisymbrium_volgense.Brassicaceae_Sisymbrium_volgense:1.755934015,Brassicaceae_Sisymbrium_orientale.Brassicaceae_Sisymbrium_orientale:1.755934015):2.119933):5.068139,(Brassicaceae_Sisymbrium_erysimoides.Brassicaceae_Sisymbrium_erysimoides:5.447735015,Brassicaceae_Sisymbrium_irio.Brassicaceae_Sisymbrium_irio:5.447735015):3.496271):1.294742):0.22813675,((Brassicaceae_Sisymbrium_brassiciforme.Brassicaceae_Sisymbrium_brassiciforme:3.707801015,Brassicaceae_Sisymbrium_heteromallum.Brassicaceae_Sisymbrium_heteromallum:3.707801015):1.7701355,(Brassicaceae_Pseudofortuynia_esfandiarii.Brassicaceae_Pseudofortuynia_esfandiarii:2.147179015,Brassicaceae_Sisymbrium_sp.Brassicaceae_Sisymbrium_sp:2.147179015):3.3307575):4.98894825):0.03731988095):1.941797211,(Brassicaceae_Sisymbrium_septulatum.Brassicaceae_Sisymbrium_septulatum:3.196658015,Brassicaceae_Sisymbrium_altissimum.Brassicaceae_Sisymbrium_altissimum:3.196658015):9.249343842):1.891839515):4.014595444):3.054832564,(Brassicaceae_Orychophragmus_violaceus.Brassicaceae_Orychophragmus_violaceus:21.29739548,(Brassicaceae_Turritis_brassica.Brassicaceae_Turritis_brassica:20.95698998,(Brassicaceae_Succowia_balearica.Brassicaceae_Succowia_balearica:20.12521498,((Brassicaceae_Nasturtiopsis_coronopifolia.Brassicaceae_Nasturtiopsis_coronopifolia:17.16310118,(Brassicaceae_Schouwia_purpurea.Brassicaceae_Schouwia_purpurea:15.18930721,(Brassicaceae_Zilla_spinosa.Brassicaceae_Zilla_spinosa:6.77531164,(Brassicaceae_Zilla_macroptera.Brassicaceae_Zilla_macroptera:6.357428515,(Brassicaceae_Foleyola_billotii.Brassicaceae_Foleyola_billotii:3.980813015,(Brassicaceae_Fortuynia_garcinii.Brassicaceae_Fortuynia_garcinii:2.348296015,Brassicaceae_Douepea_tortuosa.Brassicaceae_Douepea_tortuosa:2.348296015):1.632517):2.3766155):0.417883125):8.413995575):1.973793967):1.800332934,((Brassicaceae_Psychine_stylosa.Brassicaceae_Psychine_stylosa:14.38102902,Brassicaceae_Savignya_parviflora.Brassicaceae_Savignya_parviflora:14.38102902):4.040516465,(((Brassicaceae_Erucaria_cakiloidea.Brassicaceae_Erucaria_cakiloidea:13.26407052,((Brassicaceae_Erucaria_erucarioides.Brassicaceae_Erucaria_erucarioides:11.82650502,Brassicaceae_Ammosperma_cinerea.Brassicaceae_Ammosperma_cinerea:11.82650502):0.4167675714,(Brassicaceae_Crambella_teretifolia.Brassicaceae_Crambella_teretifolia:11.80910763,(Brassicaceae_Eremophyton_chevallieri.Brassicaceae_Eremophyton_chevallieri:9.767329681,(Brassicaceae_Erucaria_hispanica.Brassicaceae_Erucaria_hispanica:7.398182196,((Brassicaceae_Cakile_edentula.Brassicaceae_Cakile_edentula:1.242218264,(Brassicaceae_Erucaria_pinnata.Brassicaceae_Erucaria_pinnata:1.2077043,(Brassicaceae_Cakile_constricta.Brassicaceae_Cakile_constricta:1.133338348,((Brassicaceae_Didesmus_aegyptius.Brassicaceae_Didesmus_aegyptius:0.4174840145,(Brassicaceae_Erucaria_microcarpa.Brassicaceae_Erucaria_microcarpa:0.3709220145,(Brassicaceae_Erucaria_ollivieri.Brassicaceae_Erucaria_ollivieri:0.09140101449,Brassicaceae_Cakile_arctica.Brassicaceae_Cakile_arctica:0.09140101449):0.279521):0.046562):0.3712915,(Brassicaceae_Cakile_lanceolata.Brassicaceae_Cakile_lanceolata:0.6384270145,Brassicaceae_Didesmus_bipinnatus.Brassicaceae_Didesmus_bipinnatus:0.6384270145):0.1503485):0.3445628333):0.07436595238):0.03451396429):3.326690972,(Brassicaceae_Cakile_arabica.Brassicaceae_Cakile_arabica:2.539388014,Brassicaceae_Cakile_maritima.Brassicaceae_Cakile_maritima:2.539388014):2.029521222):2.82927296):2.369147485):2.041777949):0.434164956):1.020797929):3.81157748,((((Brassicaceae_Hemicrambe_fruticulosa.Brassicaceae_Hemicrambe_fruticulosa:6.276849264,(Brassicaceae_Cardamine_apennina.Brassicaceae_Cardamine_apennina:5.841058348,(Brassicaceae_Coincya_monensis.Brassicaceae_Coincya_monensis:2.611878515,(Brassicaceae_Coincya_longirostra.Brassicaceae_Coincya_longirostra:2.481237015,Brassicaceae_Coincya_rupestris.Brassicaceae_Coincya_rupestris:2.481237015):0.1306415):3.229179833):0.4357909167):8.972106963,((Brassicaceae_Diplotaxis_catholica.Brassicaceae_Diplotaxis_catholica:13.89358996,(((((Brassicaceae_Diplotaxis_ibicensis.Brassicaceae_Diplotaxis_ibicensis:1.550373014,Brassicaceae_Diplotaxis_siettiana.Brassicaceae_Diplotaxis_siettiana:1.550373014):9.334026063,((Brassicaceae_Erucastrum_littoreum.Brassicaceae_Erucastrum_littoreum:2.672653014,Brassicaceae_Brassica_fruticulosa.Brassicaceae_Brassica_fruticulosa:2.672653014):5.13076075,((Brassicaceae_Diplotaxis_virgata.Brassicaceae_Diplotaxis_virgata:5.297539014,Brassicaceae_Brassica_procumbens.Brassicaceae_Brassica_procumbens:5.297539014):2.162565625,(Brassicaceae_Brassica_tournefortii.Brassicaceae_Brassica_tournefortii:5.422886181,(Brassicaceae_Erucastrum_cardaminoides.Brassicaceae_Erucastrum_cardaminoides:4.963785514,(Brassicaceae_Erucastrum_canariense.Brassicaceae_Erucastrum_canariense:1.850381014,Brassicaceae_Diplotaxis_maurorum.Brassicaceae_Diplotaxis_maurorum:1.850381014):3.1134045):0.4591006667):2.037218458):0.343309125):3.080985313):0.9499729161,(Brassicaceae_Erucastrum_brevirostre.Brassicaceae_Erucastrum_brevirostre:9.059262931,(Brassicaceae_Diplotaxis_assurgens.Brassicaceae_Diplotaxis_assurgens:7.942547514,(Brassicaceae_Diplotaxis_berthautii.Brassicaceae_Diplotaxis_berthautii:6.669633014,(Brassicaceae_Diplotaxis_siifolia.Brassicaceae_Diplotaxis_siifolia:4.797364014,(Brassicaceae_Erucastrum_varium.Brassicaceae_Erucastrum_varium:2.352953014,(Brassicaceae_Sinapidendron_frutescens.Brassicaceae_Sinapidendron_frutescens:0.4061340137,Brassicaceae_Sinapidendron_angustifolium.Brassicaceae_Sinapidendron_angustifolium:0.4061340137):1.946819):2.444411):1.872269):1.2729145):1.116715417):2.775109062):1.852230879,(Brassicaceae_Guiraoa_arvensis.Brassicaceae_Guiraoa_arvensis:11.94358686,((Brassicaceae_Brassica_carinata.Brassicaceae_Brassica_carinata:0.2878710127,Brassicaceae_Brassica_nigra.Brassicaceae_Brassica_nigra:0.2878710127):11.02344682,(Brassicaceae_Brassica_spinescens.Brassicaceae_Brassica_spinescens:11.22522081,(Brassicaceae_Sinapis_arvensis.Brassicaceae_Sinapis_arvensis:10.50351435,(Brassicaceae_Trachystoma_labasii.Brassicaceae_Trachystoma_labasii:10.43016739,((Brassicaceae_Kremeriella_cordylocarpus.Brassicaceae_Kremeriella_cordylocarpus:3.823733014,Brassicaceae_Sinapis_alba.Brassicaceae_Sinapis_alba:3.823733014):5.8157585,((Brassicaceae_Trachystoma_aphanoneurum.Brassicaceae_Trachystoma_aphanoneurum:4.603117014,(Brassicaceae_Ceratocnemum_rapistroides.Brassicaceae_Ceratocnemum_rapistroides:2.271340014,Brassicaceae_Trachystoma_ballii.Brassicaceae_Trachystoma_ballii:2.271340014):2.331777):3.781673,(Brassicaceae_Raffenaldia_primuloides.Brassicaceae_Raffenaldia_primuloides:7.679751014,(Brassicaceae_Otocarpus_virgatus.Brassicaceae_Otocarpus_virgatus:2.892134014,Brassicaceae_Cordylocarpus_muricatus.Brassicaceae_Cordylocarpus_muricatus:2.892134014):4.787617):0.705039):1.2547015):0.790675875):0.07334695833):0.7217064667):0.08609701818):0.632269028):1.743016011):0.1716920783,(Brassicaceae_Erucastrum_virgatum.Brassicaceae_Erucastrum_virgatum:8.142461015,(Brassicaceae_Erucastrum_elatum.Brassicaceae_Erucastrum_elatum:0.404758015,Brassicaceae_Hirschfeldia_incana.Brassicaceae_Hirschfeldia_incana:0.404758015):7.737703):5.715833935):0.03529500569):1.060781502,(Brassicaceae_Muricaria_prostrata.Brassicaceae_Muricaria_prostrata:14.07175601,(Brassicaceae_Crambe_orientalis.Brassicaceae_Crambe_orientalis:9.150073015,(Brassicaceae_Crambe_maritima.Brassicaceae_Crambe_maritima:8.402304015,(Brassicaceae_Crambe_filiformis.Brassicaceae_Crambe_filiformis:4.749888015,Brassicaceae_Crambe_hispanica.Brassicaceae_Crambe_hispanica:4.749888015):3.652416):0.747769):4.921683):0.8826154429):0.2945847696):1.332959747,(Brassicaceae_Pseuderucaria_teretifolia.Brassicaceae_Pseuderucaria_teretifolia:16.22858345,((((Brassicaceae_Diplotaxis_tenuifolia.Brassicaceae_Diplotaxis_tenuifolia:10.29578601,((Brassicaceae_Brassica_repanda.Brassicaceae_Brassica_repanda:1.413722015,Brassicaceae_Brassica_desnottesii.Brassicaceae_Brassica_desnottesii:1.413722015):7.868671,(Brassicaceae_Eruca_pinnatifida.Brassicaceae_Eruca_pinnatifida:4.750509015,(Brassicaceae_Moricandia_foleyi.Brassicaceae_Moricandia_foleyi:3.389788015,Brassicaceae_Eruca_vesicaria.Brassicaceae_Eruca_vesicaria:3.389788015):1.360721):4.531884):1.013393):2.43191875,(Brassicaceae_Brassica_elongata.Brassicaceae_Brassica_elongata:10.73007435,(Brassicaceae_Diplotaxis_harra.Brassicaceae_Diplotaxis_harra:10.34166051,(Brassicaceae_Diplotaxis_viminea.Brassicaceae_Diplotaxis_viminea:8.644719015,Brassicaceae_Brassica_gravinae.Brassicaceae_Brassica_gravinae:8.644719015):1.6969415):0.3884138333):1.997630417):2.33347505,((((Brassicaceae_Raphanus_sativus.Brassicaceae_Raphanus_sativus:8.784015015,(Brassicaceae_Rapistrum_rugosum.Brassicaceae_Rapistrum_rugosum:7.186809015,(Brassicaceae_Sinapis_pubescens.Brassicaceae_Sinapis_pubescens:6.895684015,Brassicaceae_Raphanus_raphanistrum.Brassicaceae_Raphanus_raphanistrum:6.895684015):0.291125):1.597206):1.764107,(Brassicaceae_Brassica_oxyrrhina.Brassicaceae_Brassica_oxyrrhina:4.683892015,Brassicaceae_Brassica_barrelieri.Brassicaceae_Brassica_barrelieri:4.683892015):5.86423):2.076347154,(Brassicaceae_Morisia_monanthos.Brassicaceae_Morisia_monanthos:11.69026318,((Brassicaceae_Erucastrum_nasturtiifolium.Brassicaceae_Erucastrum_nasturtiifolium:4.893434348,(Brassicaceae_Erucastrum_abyssinicum.Brassicaceae_Erucastrum_abyssinicum:3.339623415,(Brassicaceae_Brassica_balearica.Brassicaceae_Brassica_balearica:2.884364515,((Brassicaceae_Erucastrum_strigosum.Brassicaceae_Erucastrum_strigosum:1.270470015,Brassicaceae_Erucastrum_austroafricanum.Brassicaceae_Erucastrum_austroafricanum:1.270470015):1.546892,(Brassicaceae_Erucastrum_meruense.Brassicaceae_Erucastrum_meruense:0.3337000154,Brassicaceae_Erucastrum_griquense.Brassicaceae_Erucastrum_griquense:0.3337000154):2.483662):0.0670025):0.4552589):1.553810933):5.723316952,((Brassicaceae_Diplotaxis_erucoides.Brassicaceae_Diplotaxis_erucoides:4.074595014,(Brassicaceae_Erucastrum_supinum.Brassicaceae_Erucastrum_supinum:0.8069420144,Brassicaceae_Erucastrum_gallicum.Brassicaceae_Erucastrum_gallicum:0.8069420144):3.267653):5.454334,(Brassicaceae_Brassica_aucheri.Brassicaceae_Brassica_aucheri:6.157417014,Brassicaceae_Brassica_deflexa.Brassicaceae_Brassica_deflexa:6.157417014):3.371512):1.087822286):1.073511881):0.9342059872):0.9714398264,(((Brassicaceae_Brassica_juncea.Brassicaceae_Brassica_juncea:3.224546515,(Brassicaceae_Brassica_rapa.Brassicaceae_Brassica_rapa:2.421744015,Brassicaceae_Brassica_napus.Brassicaceae_Brassica_napus:2.421744015):0.8028025):4.357408111,((Brassicaceae_Brassica_montana.Brassicaceae_Brassica_montana:4.129176265,(Brassicaceae_Brassica_incana.Brassicaceae_Brassica_incana:3.845670348,(Brassicaceae_Brassica_oleracea.Brassicaceae_Brassica_oleracea:3.811289515,(Brassicaceae_Brassica_hilarionis.Brassicaceae_Brassica_hilarionis:3.399137015,Brassicaceae_Brassica_cretica.Brassicaceae_Brassica_cretica:3.399137015):0.4121525):0.03438083333):0.2835059167):0.796360575,(Brassicaceae_Brassica_insularis.Brassicaceae_Brassica_insularis:3.399494515,(Brassicaceae_Brassica_macrocarpa.Brassicaceae_Brassica_macrocarpa:2.379907015,(Brassicaceae_Brassica_villosa.Brassicaceae_Brassica_villosa:0.5451380147,Brassicaceae_Brassica_rupestris.Brassicaceae_Brassica_rupestris:0.5451380147):1.834769):1.0195875):1.526042325):2.656417786):5.362920139,(Brassicaceae_Rapistrum_perenne.Brassicaceae_Rapistrum_perenne:7.319756515,(Brassicaceae_Enarthrocarpus_lyratus.Brassicaceae_Enarthrocarpus_lyratus:4.292442015,(Brassicaceae_Enarthrocarpus_clavatus.Brassicaceae_Enarthrocarpus_clavatus:4.233415015,Brassicaceae_Enarthrocarpus_arcuatus.Brassicaceae_Enarthrocarpus_arcuatus:4.233415015):0.059027):3.0273145):5.62511825):0.6510342303):1.46527082):0.5677119681,(Brassicaceae_Rytidocarpus_moricandioides.Brassicaceae_Rytidocarpus_moricandioides:7.390017801,((Brassicaceae_Moricandia_sinaica.Brassicaceae_Moricandia_sinaica:4.258961265,(Brassicaceae_Moricandia_nitens.Brassicaceae_Moricandia_nitens:2.272376682,(Brassicaceae_Moricandia_arvensis.Brassicaceae_Moricandia_arvensis:0.07298651506,(Brassicaceae_Moricandia_suffruticosa.Brassicaceae_Moricandia_suffruticosa:0.04065601506,Brassicaceae_Moricandia_spinosa.Brassicaceae_Moricandia_spinosa:0.04065601506):0.0323305):2.199390167):1.986584583):1.56952345,(Brassicaceae_Moricandia_foetida.Brassicaceae_Moricandia_foetida:4.429150015,Brassicaceae_Moricandia_moricandioides.Brassicaceae_Moricandia_moricandioides:4.429150015):1.3993347):1.561533086):8.238873982):0.5996916659):0.3533325253):0.2315965609,(Brassicaceae_Henophyton_deserti.Brassicaceae_Henophyton_deserti:11.89188302,Brassicaceae_Fezia_pterocarpa.Brassicaceae_Fezia_pterocarpa:11.89188302):4.92162952):0.2621354603):1.062528524,(Brassicaceae_Carrichtera_annua.Brassicaceae_Carrichtera_annua:10.36556402,(Brassicaceae_Vella_spinosa.Brassicaceae_Vella_spinosa:4.922392015,(Brassicaceae_Vella_aspera.Brassicaceae_Vella_aspera:4.899040015,(Brassicaceae_Vella_bourgaeana.Brassicaceae_Vella_bourgaeana:4.446772015,(((Brassicaceae_Vella_pseudocytisus.Brassicaceae_Vella_pseudocytisus:3.618299015,Brassicaceae_Boleum_asperum.Brassicaceae_Boleum_asperum:3.618299015):0.285883,(Brassicaceae_Vella_mairei.Brassicaceae_Vella_mairei:2.975541015,Brassicaceae_Vella_anremerica.Brassicaceae_Vella_anremerica:2.975541015):0.928641):0.236257,(Brassicaceae_Vella_lucentina.Brassicaceae_Vella_lucentina:2.846627015,Brassicaceae_Vella_castrilensis.Brassicaceae_Vella_castrilensis:2.846627015):1.293812):0.306333):0.452268):0.023352):5.443172):7.772612504):0.2833689606):0.5418886357):1.161780867):0.8317750002):0.3404055002):0.1098738967):0.9053945252,(Brassicaceae_Myagrum_perfoliatum.Brassicaceae_Myagrum_perfoliatum:10.47148526,(Brassicaceae_Isatis_zarrei.Brassicaceae_Isatis_zarrei:9.559316265,((Brassicaceae_Pachypterygium_multicaule.Brassicaceae_Pachypterygium_multicaule:8.904570126,(Brassicaceae_Conringia_planisiliqua.Brassicaceae_Conringia_planisiliqua:8.22885914,(Brassicaceae_Isatis_brevipes.Brassicaceae_Isatis_brevipes:6.598787158,(Brassicaceae_Isatis_gymnocarpa.Brassicaceae_Isatis_gymnocarpa:5.963363182,((Brassicaceae_Isatis_multicaulis.Brassicaceae_Isatis_multicaulis:2.487279015,Brassicaceae_Schimpera_arabica.Brassicaceae_Schimpera_arabica:2.487279015):2.4855875,((Brassicaceae_Isatis_minima.Brassicaceae_Isatis_minima:0.04900401513,Brassicaceae_Isatis_emarginata.Brassicaceae_Isatis_emarginata:0.04900401513):2.279648,(Brassicaceae_Isatis_stocksii.Brassicaceae_Isatis_stocksii:0.06942101513,Brassicaceae_Isatis_trachycarpa.Brassicaceae_Isatis_trachycarpa:0.06942101513):2.259231):2.6442145):0.9904966667):0.6354239762):1.630071982):0.6757109861):0.02577634603,((((Brassicaceae_Sameraria_elegans.Brassicaceae_Sameraria_elegans:0.2257930152,Brassicaceae_Sameraria_armena.Brassicaceae_Sameraria_armena:0.2257930152):4.19267025,((Brassicaceae_Isatis_gaubae.Brassicaceae_Isatis_gaubae:0.3158590152,Brassicaceae_Isatis_tinctoria.Brassicaceae_Isatis_tinctoria:0.3158590152):2.3082675,(Brassicaceae_Isatis_leuconeura.Brassicaceae_Isatis_leuconeura:1.325844015,Brassicaceae_Isatis_buschiana.Brassicaceae_Isatis_buschiana:1.325844015):1.2982825):1.79433675):0.7591319167,(Brassicaceae_Isatis_aptera.Brassicaceae_Isatis_aptera:0.3956640149,Brassicaceae_Isatis_quadrialata.Brassicaceae_Isatis_quadrialata:0.3956640149):4.781931167):0.3099054583,((Brassicaceae_Isatis_lusitanica.Brassicaceae_Isatis_lusitanica:2.998788015,(Brassicaceae_Isatis_koeie.Brassicaceae_Isatis_koeie:1.090927015,Brassicaceae_Isatis_raphanifolia.Brassicaceae_Isatis_raphanifolia:1.090927015):1.907861):1.013306,(Brassicaceae_Isatis_pachycarpa.Brassicaceae_Isatis_pachycarpa:1.983197015,(Brassicaceae_Isatis_kotschyana.Brassicaceae_Isatis_kotschyana:1.530680015,Brassicaceae_Isatis_cappadocica.Brassicaceae_Isatis_cappadocica:1.530680015):0.452517):2.028897):1.475406625):3.442845832):0.6289697929):0.91216899):11.84117865):1.916264712):1.754560598,((((Brassicaceae_Heliophila_variabilis.Brassicaceae_Heliophila_variabilis:22.95428239,(Brassicaceae_Idahoa_scapigera.Brassicaceae_Idahoa_scapigera:22.58472893,((Brassicaceae_Noccaea_caerulescens.Brassicaceae_Noccaea_caerulescens:2.245294018,Brassicaceae_Noccaea_cochleariformis.Brassicaceae_Noccaea_cochleariformis:2.245294018):14.36187544,((((Brassicaceae_Vania_trinervia.Brassicaceae_Vania_trinervia:1.654904016,Brassicaceae_Noccaea_oppositifolia.Brassicaceae_Noccaea_oppositifolia:1.654904016):9.483083575,(Brassicaceae_Thlaspi_perfoliatum.Brassicaceae_Thlaspi_perfoliatum:9.082929095,((Brassicaceae_Thlaspi_bulbosum.Brassicaceae_Thlaspi_bulbosum:5.111262316,((Brassicaceae_Coluteocarpus_vesicaria.Brassicaceae_Coluteocarpus_vesicaria:3.703494516,(Brassicaceae_Cochlearia_sempervivum.Brassicaceae_Cochlearia_sempervivum:3.584301016,Brassicaceae_Callothlaspi_lilacinum.Brassicaceae_Callothlaspi_lilacinum:3.584301016):0.1191935):1.218578167,(Brassicaceae_Noccaea_papyracea.Brassicaceae_Noccaea_papyracea:2.115095016,Brassicaceae_Thlaspi_aghricum.Brassicaceae_Thlaspi_aghricum:2.115095016):2.806977667):0.1891896333):0.02704295,((Brassicaceae_Noccaea_densiflora.Brassicaceae_Noccaea_densiflora:3.207320016,((Brassicaceae_Thlaspi_cochleariforme.Brassicaceae_Thlaspi_cochleariforme:1.785523016,Brassicaceae_Noccaea_andersonii.Brassicaceae_Noccaea_andersonii:1.785523016):0.049994,(Brassicaceae_Thlaspi_montanum.Brassicaceae_Thlaspi_montanum:0.8960790164,Brassicaceae_Noccaea_fendleri.Brassicaceae_Noccaea_fendleri:0.8960790164):0.939438):1.371803):0.44782,(((Brassicaceae_Thlaspi_alpestre.Brassicaceae_Thlaspi_alpestre:1.321529016,Brassicaceae_Thlaspi_praecox.Brassicaceae_Thlaspi_praecox:1.321529016):0.053342,((Brassicaceae_Thlaspi_rotundifolium.Brassicaceae_Thlaspi_rotundifolium:1.074937016,Brassicaceae_Thlaspi_nevadense.Brassicaceae_Thlaspi_nevadense:1.074937016):0.22969,(Brassicaceae_Thlaspi_caerulescens.Brassicaceae_Thlaspi_caerulescens:1.268905016,Brassicaceae_Thlaspi_tymphaeum.Brassicaceae_Thlaspi_tymphaeum:1.268905016):0.035722):0.070244):2.118326,(Brassicaceae_Thlaspi_goesingense.Brassicaceae_Thlaspi_goesingense:0.8994120164,Brassicaceae_Thlaspi_jankae.Brassicaceae_Thlaspi_jankae:0.8994120164):2.593785):0.161943):1.48316525):3.944623829):2.055058496):2.442904948,(Brassicaceae_Malcolmia_crenulata.Brassicaceae_Malcolmia_crenulata:0.8402980194,Brassicaceae_Zuvanda_exacoides.Brassicaceae_Zuvanda_exacoides:0.8402980194):12.74059452):1.810782956,(Brassicaceae_Conringia_orientalis.Brassicaceae_Conringia_orientalis:13.05776102,Brassicaceae_Arabis_ottonis-schulzii.Brassicaceae_Arabis_ottonis-schulzii:13.05776102):2.333914479):1.215493963):5.977559468):0.3695534686):1.375664654,(Brassicaceae_Megadenia_pygmaea.Brassicaceae_Megadenia_pygmaea:20.75939452,(Brassicaceae_Scoliaxon_mexicanus.Brassicaceae_Scoliaxon_mexicanus:16.75199702,Brassicaceae_Ricotia_cretica.Brassicaceae_Ricotia_cretica:16.75199702):4.0073975):3.570552533):1.456416156,(((Brassicaceae_Teesdalia_coronopifolia.Brassicaceae_Teesdalia_coronopifolia:14.83574402,Brassicaceae_Teesdalia_nudicaulis.Brassicaceae_Teesdalia_nudicaulis:14.83574402):10.17589111,(((Brassicaceae_Notoceras_bicorne.Brassicaceae_Notoceras_bicorne:17.78077002,((Brassicaceae_Lobularia_maritima.Brassicaceae_Lobularia_maritima:0.2760760161,Brassicaceae_Lobularia_arabica.Brassicaceae_Lobularia_arabica:0.2760760161):5.836952,(Brassicaceae_Lobularia_libyca.Brassicaceae_Lobularia_libyca:2.297392016,Brassicaceae_Lobularia_canariensis.Brassicaceae_Lobularia_canariensis:2.297392016):3.815636):11.667742):2.20926015,((Brassicaceae_Diceratella_elliptica.Brassicaceae_Diceratella_elliptica:14.41204752,(((Brassicaceae_Lachnocapsa_spathulata.Brassicaceae_Lachnocapsa_spathulata:8.476827016,(Brassicaceae_Morettia_philaeana.Brassicaceae_Morettia_philaeana:6.976069016,Brassicaceae_Diceratella_inermis.Brassicaceae_Diceratella_inermis:6.976069016):1.500758):2.140646,(Brassicaceae_Morettia_parviflora.Brassicaceae_Morettia_parviflora:0.5084400159,Brassicaceae_Morettia_canescens.Brassicaceae_Morettia_canescens:0.5084400159):10.109033):3.751885,(Brassicaceae_Anastatica_hierochuntica.Brassicaceae_Anastatica_hierochuntica:7.808236016,Brassicaceae_Parolinia_intermedia.Brassicaceae_Parolinia_intermedia:7.808236016):6.561122):0.0426895):5.087127896,(((Brassicaceae_Cithareloma_lehmannii.Brassicaceae_Cithareloma_lehmannii:1.976160513,(Brassicaceae_Ricotia_lunaria.Brassicaceae_Ricotia_lunaria:0.06140901286,Brassicaceae_Eremobium_aegyptiacum.Brassicaceae_Eremobium_aegyptiacum:0.06140901286):1.9147515):10.46718567,((Brassicaceae_Maresia_nana.Brassicaceae_Maresia_nana:6.123457016,Brassicaceae_Eigia_longistyla.Brassicaceae_Eigia_longistyla:6.123457016):4.564787,(Brassicaceae_Malcolmia_littorea.Brassicaceae_Malcolmia_littorea:0.5022970159,Brassicaceae_Malcolmia_triloba.Brassicaceae_Malcolmia_triloba:0.5022970159):10.185947):1.755102167):4.674886705,(Brassicaceae_Farsetia_stylosa.Brassicaceae_Farsetia_stylosa:11.13273977,((Brassicaceae_Farsetia_aegyptia.Brassicaceae_Farsetia_aegyptia:5.501826017,Brassicaceae_Farsetia_longisiliqua.Brassicaceae_Farsetia_longisiliqua:5.501826017):0.3969735,(Brassicaceae_Farsetia_robecchiana.Brassicaceae_Farsetia_robecchiana:5.094030017,Brassicaceae_Farsetia_undulicarpa.Brassicaceae_Farsetia_undulicarpa:5.094030017):0.8047695):5.23394025):5.985493121):2.380942524):0.4908547542):4.87275197,(Brassicaceae_Kernera_saxatilis.Brassicaceae_Kernera_saxatilis:4.171489016,Brassicaceae_Rhizobotrya_alpina.Brassicaceae_Rhizobotrya_alpina:4.171489016):20.69129312):0.1488529911):0.6030935082,((Brassicaceae_Mathewsia_nivea.Brassicaceae_Mathewsia_nivea:12.43553248,(((Brassicaceae_Mathewsia_foliosa.Brassicaceae_Mathewsia_foliosa:1.279692013,(Brassicaceae_Mathewsia_auriculata.Brassicaceae_Mathewsia_auriculata:0.3767590134,Brassicaceae_Mathewsia_biennis.Brassicaceae_Mathewsia_biennis:0.3767590134):0.902933):1.1949155,((Brassicaceae_Mathewsia_densifolia.Brassicaceae_Mathewsia_densifolia:0.03631501336,Brassicaceae_Mathewsia_peruviana.Brassicaceae_Mathewsia_peruviana:0.03631501336):1.360236,(Brassicaceae_Mathewsia_incana.Brassicaceae_Mathewsia_incana:0.4608770134,Brassicaceae_Mathewsia_linearifolia.Brassicaceae_Mathewsia_linearifolia:0.4608770134):0.935674):1.0780565):2.513810397,(((Brassicaceae_Schizopetalon_walkeri.Brassicaceae_Schizopetalon_walkeri:1.149585013,Brassicaceae_Schizopetalon_maritimum.Brassicaceae_Schizopetalon_maritimum:1.149585013):0.805253,((Brassicaceae_Schizopetalon_brachycarpum.Brassicaceae_Schizopetalon_brachycarpum:0.3236540134,Brassicaceae_Schizopetalon_bipinnatifidum.Brassicaceae_Schizopetalon_bipinnatifidum:0.3236540134):0.036242,(Brassicaceae_Schizopetalon_rupestre.Brassicaceae_Schizopetalon_rupestre:0.1275040134,(Brassicaceae_Schizopetalon_biseriatum.Brassicaceae_Schizopetalon_biseriatum:0.06056301336,Brassicaceae_Schizopetalon_tenuifolium.Brassicaceae_Schizopetalon_tenuifolium:0.06056301336):0.066941):0.232392):1.594942):0.2896685,(Brassicaceae_Schizopetalon_dentatum.Brassicaceae_Schizopetalon_dentatum:2.182341013,Brassicaceae_Schizopetalon_arcuatum.Brassicaceae_Schizopetalon_arcuatum:2.182341013):0.0621655):2.743911397):7.447114572):10.75299724,((((Brassicaceae_Menonvillea_famatinensis.Brassicaceae_Menonvillea_famatinensis:1.859214021,(Brassicaceae_Menonvillea_hookeri.Brassicaceae_Menonvillea_hookeri:0.5423920212,Brassicaceae_Menonvillea_scapigera.Brassicaceae_Menonvillea_scapigera:0.5423920212):1.316822):17.86052187,(Brassicaceae_Menonvillea_rollinsii.Brassicaceae_Menonvillea_rollinsii:15.23812952,(Brassicaceae_Cremolobus_peruvianus.Brassicaceae_Cremolobus_peruvianus:5.831105016,(Brassicaceae_Cremolobus_rhomboideus.Brassicaceae_Cremolobus_rhomboideus:2.818621016,Brassicaceae_Cremolobus_chilensis.Brassicaceae_Cremolobus_chilensis:2.818621016):3.012484):9.4070245):4.481606375):1.996849965,(((Brassicaceae_Menonvillea_cicatricosa.Brassicaceae_Menonvillea_cicatricosa:4.642535018,(Brassicaceae_Menonvillea_spathulata.Brassicaceae_Menonvillea_spathulata:3.750574018,Brassicaceae_Menonvillea_nordenskjoeldii.Brassicaceae_Menonvillea_nordenskjoeldii:3.750574018):0.891961):1.9050835,((Brassicaceae_Menonvillea_cuneata.Brassicaceae_Menonvillea_cuneata:2.737517018,(Brassicaceae_Menonvillea_frigida.Brassicaceae_Menonvillea_frigida:0.7025130182,Brassicaceae_Menonvillea_virens.Brassicaceae_Menonvillea_virens:0.7025130182):2.035004):2.867542,(Brassicaceae_Menonvillea_patagonica.Brassicaceae_Menonvillea_patagonica:2.417990018,Brassicaceae_Menonvillea_comberi.Brassicaceae_Menonvillea_comberi:2.417990018):3.187069):0.9425595):13.35350931,(Brassicaceae_Menonvillea_minima.Brassicaceae_Menonvillea_minima:7.953133018,((Brassicaceae_Menonvillea_linearis.Brassicaceae_Menonvillea_linearis:0.4221100182,Brassicaceae_Menonvillea_purpurea.Brassicaceae_Menonvillea_purpurea:0.4221100182):1.490077,((Brassicaceae_Menonvillea_flexuosa.Brassicaceae_Menonvillea_flexuosa:0.6216640182,Brassicaceae_Menonvillea_chilensis.Brassicaceae_Menonvillea_chilensis:0.6216640182):1.004011,(Brassicaceae_Menonvillea_orbiculata.Brassicaceae_Menonvillea_orbiculata:0.4664260182,(Brassicaceae_Menonvillea_litoralis.Brassicaceae_Menonvillea_litoralis:0.4221390182,(Brassicaceae_Menonvillea_filifolia.Brassicaceae_Menonvillea_filifolia:0.09342401816,Brassicaceae_Menonvillea_pinnatifida.Brassicaceae_Menonvillea_pinnatifida:0.09342401816):0.328715):0.044287):1.159249):0.286512):6.040946):11.94799481):1.815458028):0.5470075536,(((Brassicaceae_Xerodraba_pectinata.Brassicaceae_Xerodraba_pectinata:7.556897517,(Brassicaceae_Xerodraba_patagonica.Brassicaceae_Xerodraba_patagonica:0.04853301676,Brassicaceae_Xerodraba_pycnophylloides.Brassicaceae_Xerodraba_pycnophylloides:0.04853301676):7.5083645):4.154212833,(Brassicaceae_Onuris_hauthalii.Brassicaceae_Onuris_hauthalii:7.048868217,(Brassicaceae_Onuris_graminifolia.Brassicaceae_Onuris_graminifolia:1.213672267,(Brassicaceae_Onuris_alismatifolia.Brassicaceae_Onuris_alismatifolia:0.3174863501,(Brassicaceae_Onuris_spegazziniana.Brassicaceae_Onuris_spegazziniana:0.1254825168,(Brassicaceae_Onuris_papillosa.Brassicaceae_Onuris_papillosa:0.05962601676,Brassicaceae_Onuris_hatcheriana.Brassicaceae_Onuris_hatcheriana:0.05962601676):0.0658565):0.1920038333):0.8961859167):5.83519595):4.662242133):3.182325679,(Brassicaceae_Draba_funiculosa.Brassicaceae_Draba_funiculosa:12.86793585,(Brassicaceae_Aschersoniodoxa_peruviana.Brassicaceae_Aschersoniodoxa_peruviana:10.32689083,(Brassicaceae_Weberbauera_colchaguensis.Brassicaceae_Weberbauera_colchaguensis:6.378589817,(Brassicaceae_Aschersoniodoxa_cachensis.Brassicaceae_Aschersoniodoxa_cachensis:5.69366335,(Brassicaceae_Brayopsis_diapensioides.Brassicaceae_Brayopsis_diapensioides:5.614272392,((Brassicaceae_Brayopsis_gamosepala.Brassicaceae_Brayopsis_gamosepala:2.412089683,(Brassicaceae_Dactylocardamum_imbricatifolium.Brassicaceae_Dactylocardamum_imbricatifolium:1.753420517,(Brassicaceae_Brayopsis_colombiana.Brassicaceae_Brayopsis_colombiana:0.1611310167,Brassicaceae_Eudema_nubigena.Brassicaceae_Eudema_nubigena:0.1611310167):1.5922895):0.6586691667):0.2561030833,(Brassicaceae_Eudema_rupestris.Brassicaceae_Eudema_rupestris:0.4019280167,(Brassicaceae_Brayopsis_alpaminae.Brassicaceae_Brayopsis_alpaminae:0.07564801673,(Brassicaceae_Brayopsis_calycina.Brassicaceae_Brayopsis_calycina:0.04181501673,Brassicaceae_Brayopsis_monimocalyx.Brassicaceae_Brayopsis_monimocalyx:0.04181501673):0.033833):0.32628):2.26626475):2.946079625):0.07939095833):0.6849264667):3.948301018):2.541045015):2.025500179):7.370157381):0.9249363126):2.426198913):0.1716345696):0.0184015571,((Brassicaceae_Pugionium_cornutum.Brassicaceae_Pugionium_cornutum:0.3523500131,Brassicaceae_Pugionium_dolabratum.Brassicaceae_Pugionium_dolabratum:0.3523500131):22.77961767,((Brassicaceae_Notothlaspi_rosulatum.Brassicaceae_Notothlaspi_rosulatum:3.390086016,Brassicaceae_Notothlaspi_australe.Brassicaceae_Notothlaspi_australe:3.390086016):17.4991475,(Brassicaceae_Iberis_umbellata.Brassicaceae_Iberis_umbellata:7.843101016,(Brassicaceae_Iberis_spathulata.Brassicaceae_Iberis_spathulata:1.440822016,(Brassicaceae_Iberis_amara.Brassicaceae_Iberis_amara:0.03868001606,Brassicaceae_Iberis_odorata.Brassicaceae_Iberis_odorata:0.03868001606):1.402142):6.402279):13.0461325):2.242734167):2.672797079):0.178724453):0.6167662105):0.2071580149):0.7354997222):0.5995920725):1.411000232,(((((Brassicaceae_Chorispora_tashkorganica.Brassicaceae_Chorispora_tashkorganica:4.170201015,((Brassicaceae_Chorispora_tenella.Brassicaceae_Chorispora_tenella:3.796767015,(Brassicaceae_Chorispora_songarica.Brassicaceae_Chorispora_songarica:1.976811015,Brassicaceae_Chorispora_sibirica.Brassicaceae_Chorispora_sibirica:1.976811015):1.819956):0.203587,(Brassicaceae_Chorispora_bungeana.Brassicaceae_Chorispora_bungeana:1.705032015,(Brassicaceae_Chorispora_macropoda.Brassicaceae_Chorispora_macropoda:0.7142930154,Brassicaceae_Chorispora_sabulosa.Brassicaceae_Chorispora_sabulosa:0.7142930154):0.990739):2.295322):0.169847):9.154166426,((Brassicaceae_Achoriphragma_botschantzevii.Brassicaceae_Achoriphragma_botschantzevii:6.987157934,((Brassicaceae_Achoriphragma_pazijae.Brassicaceae_Achoriphragma_pazijae:6.063916016,Brassicaceae_Clausia_podlechii.Brassicaceae_Clausia_podlechii:6.063916016):0.4998029146,((Brassicaceae_Parrya_albida.Brassicaceae_Parrya_albida:5.177333461,(((Brassicaceae_Parrya_popovii.Brassicaceae_Parrya_popovii:3.665314873,((Brassicaceae_Parrya_rydbergii.Brassicaceae_Parrya_rydbergii:1.958593766,((Brassicaceae_Parrya_sp.Brassicaceae_Parrya_sp:1.316180016,Brassicaceae_Parrya_nauruaq.Brassicaceae_Parrya_nauruaq:1.316180016):0.0244515,(Brassicaceae_Parrya_nudicaulis.Brassicaceae_Parrya_nudicaulis:0.5929360156,Brassicaceae_Parrya_arctica.Brassicaceae_Parrya_arctica:0.5929360156):0.7476955):0.61796225):1.64237705,(Brassicaceae_Parrya_saxifraga.Brassicaceae_Parrya_saxifraga:0.3403530156,Brassicaceae_Parrya_kuramensis.Brassicaceae_Parrya_kuramensis:0.3403530156):3.2606178):0.06434405714):0.6955689269,((Brassicaceae_Parrya_nuratensis.Brassicaceae_Parrya_nuratensis:1.183771015,Brassicaceae_Parrya_fruticulosa.Brassicaceae_Parrya_fruticulosa:1.183771015):2.864340889,((Brassicaceae_Parrya_pinnatifida.Brassicaceae_Parrya_pinnatifida:1.612508016,Brassicaceae_Parrya_runcinata.Brassicaceae_Parrya_runcinata:1.612508016):1.764665857,((Brassicaceae_Parrya_saurica.Brassicaceae_Parrya_saurica:0.3423970156,Brassicaceae_Parrya_lancifolia.Brassicaceae_Parrya_lancifolia:0.3423970156):2.1071125,(Brassicaceae_Parrya_stenophylla.Brassicaceae_Parrya_stenophylla:2.000508016,((Brassicaceae_Parrya_tianschanica.Brassicaceae_Parrya_tianschanica:1.165275016,Brassicaceae_Parrya_alba.Brassicaceae_Parrya_alba:1.165275016):0.118826,(Brassicaceae_Parrya_simulatrix.Brassicaceae_Parrya_simulatrix:0.6454970156,Brassicaceae_Parrya_stenocarpa.Brassicaceae_Parrya_stenocarpa:0.6454970156):0.638604):0.716407):0.4490015):0.9276643571):0.6709380317):0.3127718952):0.7977981106,(Brassicaceae_Parrya_pulvinata.Brassicaceae_Parrya_pulvinata:5.137717016,(Brassicaceae_Parrya_villosula.Brassicaceae_Parrya_villosula:4.971714016,((Brassicaceae_Parrya_schugnana.Brassicaceae_Parrya_schugnana:4.654479849,(Brassicaceae_Litwinowia_tenuissima.Brassicaceae_Litwinowia_tenuissima:4.637074816,(Brassicaceae_Parrya_maidantalica.Brassicaceae_Parrya_maidantalica:4.070623766,((Brassicaceae_Parrya_angrenica.Brassicaceae_Parrya_angrenica:3.060027016,Brassicaceae_Parrya_darvazica.Brassicaceae_Parrya_darvazica:3.060027016):0.4595805,(Brassicaceae_Parrya_asperrima.Brassicaceae_Parrya_asperrima:1.596850016,Brassicaceae_Parrya_pavlovii.Brassicaceae_Parrya_pavlovii:1.596850016):1.9227575):0.55101625):0.56645105):0.01740503333):0.1438441349,((Brassicaceae_Pseudoclausia_hispida.Brassicaceae_Pseudoclausia_hispida:2.609744182,((Brassicaceae_Pseudoclausia_mollissima.Brassicaceae_Pseudoclausia_mollissima:0.9039835158,(Brassicaceae_Pseudoclausia_sarawschanica.Brassicaceae_Pseudoclausia_sarawschanica:0.1875830158,Brassicaceae_Pseudoclausia_olgae.Brassicaceae_Pseudoclausia_olgae:0.1875830158):0.7164005):0.7173688333,(Brassicaceae_Cardamine_tenera.Brassicaceae_Cardamine_tenera:1.541565016,(Brassicaceae_Pseudoclausia_turkestanica.Brassicaceae_Pseudoclausia_turkestanica:0.6671670158,Brassicaceae_Pseudoclausia_gracillima.Brassicaceae_Pseudoclausia_gracillima:0.6671670158):0.874398):0.07978733333):0.9883918333):1.713414976,(Brassicaceae_Pseudoclausia_papillosa.Brassicaceae_Pseudoclausia_papillosa:3.385885016,Brassicaceae_Parrya_turkestanica.Brassicaceae_Parrya_turkestanica:3.385885016):0.9372741429):0.4751648254):0.1733900317):0.166003):0.02096489474):0.01865155121):0.2718131549,(Brassicaceae_Parrya_australis.Brassicaceae_Parrya_australis:2.978866515,(Brassicaceae_Parrya_longicarpa.Brassicaceae_Parrya_longicarpa:0.3288780154,Brassicaceae_Parrya_subsiliquosa.Brassicaceae_Parrya_subsiliquosa:0.3288780154):2.6499885):2.470280101):1.114572314):0.423439004):4.970362002,(Brassicaceae_Diptychocarpus_strictus.Brassicaceae_Diptychocarpus_strictus:4.975575016,(Brassicaceae_Chorispora_purpurascens.Brassicaceae_Chorispora_purpurascens:1.921680016,Brassicaceae_Chorispora_persica.Brassicaceae_Chorispora_persica:1.921680016):3.053895):6.98194492):1.366847505):9.610426945,(Brassicaceae_Tchihatchewia_isatidea.Brassicaceae_Tchihatchewia_isatidea:4.465652016,(Brassicaceae_Hesperis_matronalis.Brassicaceae_Hesperis_matronalis:0.06212501636,Brassicaceae_Hesperis_sibirica.Brassicaceae_Hesperis_sibirica:0.06212501636):4.403527):18.46914237):3.997558724,(((Brassicaceae_Dilophia_salsa.Brassicaceae_Dilophia_salsa:18.75267471,(Brassicaceae_Cymatocarpus_pilosissimus.Brassicaceae_Cymatocarpus_pilosissimus:14.70222971,((((Brassicaceae_Neotorularia_dentata.Brassicaceae_Neotorularia_dentata:8.999943517,((Brassicaceae_Tetracme_contorta.Brassicaceae_Tetracme_contorta:5.701272017,(Brassicaceae_Tetracme_secunda.Brassicaceae_Tetracme_secunda:3.554168017,Brassicaceae_Octoceras_lehmannianum.Brassicaceae_Octoceras_lehmannianum:3.554168017):2.147104):2.018958,(Brassicaceae_Neotorularia_tetracmoides.Brassicaceae_Neotorularia_tetracmoides:6.264396017,Brassicaceae_Tetracme_quadricornis.Brassicaceae_Tetracme_quadricornis:6.264396017):1.455834):1.2797135):3.001974083,((Brassicaceae_Spryginia_winkleri.Brassicaceae_Spryginia_winkleri:3.369959017,Brassicaceae_Spryginia_falcata.Brassicaceae_Spryginia_falcata:3.369959017):4.110149,(Brassicaceae_Malcolmia_africana.Brassicaceae_Malcolmia_africana:2.057114017,Brassicaceae_Strigosella_brevipes.Brassicaceae_Strigosella_brevipes:2.057114017):5.422994):4.521809583):0.7431114511,(((Brassicaceae_Arabidopsis_petraea.Brassicaceae_Arabidopsis_petraea:9.573074017,(Brassicaceae_Neotorularia_torulosa.Brassicaceae_Neotorularia_torulosa:1.824492017,Brassicaceae_Neotorularia_contortuplicata.Brassicaceae_Neotorularia_contortuplicata:1.824492017):7.748582):1.826749417,((Brassicaceae_Leptaleum_filifolium.Brassicaceae_Leptaleum_filifolium:7.716213017,Brassicaceae_Neotorularia_korolkowii.Brassicaceae_Neotorularia_korolkowii:7.716213017):3.076255912,(Brassicaceae_Lachnoloma_lehmannii.Brassicaceae_Lachnoloma_lehmannii:10.72319744,((((Brassicaceae_Solms-laubachia_jafrii.Brassicaceae_Solms-laubachia_jafrii:6.960335017,(((Brassicaceae_Phaeonychium_villosum.Brassicaceae_Phaeonychium_villosum:5.008116891,(Brassicaceae_Solms-laubachia_retropilosa.Brassicaceae_Solms-laubachia_retropilosa:4.739620874,(Brassicaceae_Solms-laubachia_linearifolia.Brassicaceae_Solms-laubachia_linearifolia:4.19583585,(Brassicaceae_Solms-laubachia_eurycarpa.Brassicaceae_Solms-laubachia_eurycarpa:3.988969816,(Brassicaceae_Solms-laubachia_sp.Brassicaceae_Solms-laubachia_sp:3.133093766,(Brassicaceae_Solms-laubachia_xerophyta.Brassicaceae_Solms-laubachia_xerophyta:2.14650235,(Brassicaceae_Solms-laubachia_minor.Brassicaceae_Solms-laubachia_minor:1.745231516,(Brassicaceae_Solms-laubachia_pulcherrima.Brassicaceae_Solms-laubachia_pulcherrima:1.562706016,Brassicaceae_Solms-laubachia_zhongdianensis.Brassicaceae_Solms-laubachia_zhongdianensis:1.562706016):0.1825255):0.4012708333):0.9865914167):0.85587605):0.2068660333):0.5437850238):0.2684960179):1.127560514,(Brassicaceae_Solms-laubachia_baiogoinensis.Brassicaceae_Solms-laubachia_baiogoinensis:5.621466017,Brassicaceae_Solms-laubachia_lanata.Brassicaceae_Solms-laubachia_lanata:5.621466017):0.5142113889):0.3085804918,(Brassicaceae_Solms-laubachia_platycarpa.Brassicaceae_Solms-laubachia_platycarpa:5.593274088,(Brassicaceae_Sisymbriopsis_mollipila.Brassicaceae_Sisymbriopsis_mollipila:4.258873517,((Brassicaceae_Rhammatophyllum_kamelinii.Brassicaceae_Rhammatophyllum_kamelinii:3.020933017,(Brassicaceae_Rhammatophyllum_ghoranum.Brassicaceae_Rhammatophyllum_ghoranum:2.673865017,(Brassicaceae_Rhammatophyllum_frutex.Brassicaceae_Rhammatophyllum_frutex:2.247252017,Brassicaceae_Erysimum_gaudanense.Brassicaceae_Erysimum_gaudanense:2.247252017):0.426613):0.347068):0.546668,(Brassicaceae_Rhammatophyllum_afghanicum.Brassicaceae_Rhammatophyllum_afghanicum:3.006486017,Brassicaceae_Rhammatophyllum_pachyrhizum.Brassicaceae_Rhammatophyllum_pachyrhizum:3.006486017):0.561115):0.6912725):1.334400571):0.8509838093):0.5160771193):0.7611136667,(Brassicaceae_Solms-laubachia_linearis.Brassicaceae_Solms-laubachia_linearis:4.466422516,(Brassicaceae_Sisymbriopsis_yechengnica.Brassicaceae_Sisymbriopsis_yechengnica:3.440572016,Brassicaceae_Pycnoplinthus_uniflorus.Brassicaceae_Pycnoplinthus_uniflorus:3.440572016):1.0258505):3.255026167):0.1685802899,(Brassicaceae_Solms-laubachia_stewartii.Brassicaceae_Solms-laubachia_stewartii:0.8873060161,Brassicaceae_Solms-laubachia_himalayensis.Brassicaceae_Solms-laubachia_himalayensis:0.8873060161):7.002722957):1.570285816,(((Brassicaceae_Desideria_linearis.Brassicaceae_Desideria_linearis:1.759269016,(Brassicaceae_Desideria_himalayensis.Brassicaceae_Desideria_himalayensis:0.6428880161,Brassicaceae_Desideria_stewartii.Brassicaceae_Desideria_stewartii:0.6428880161):1.116381):2.8096735,(Brassicaceae_Desideria_baiogoinensis.Brassicaceae_Desideria_baiogoinensis:4.470734016,(Brassicaceae_Christolea_niyaensis.Brassicaceae_Christolea_niyaensis:1.756767016,Brassicaceae_Christolea_crassifolia.Brassicaceae_Christolea_crassifolia:1.756767016):2.713967):0.0982085):1.03188625,(Brassicaceae_Solms-laubachia_flabellata.Brassicaceae_Solms-laubachia_flabellata:5.500648016,Brassicaceae_Phaeonychium_kashgaricum.Brassicaceae_Phaeonychium_kashgaricum:5.500648016):0.10018075):3.859486023):1.262882652):0.06927148752):0.6073545049):0.9930520469,((Brassicaceae_Shangrilaia_nana.Brassicaceae_Shangrilaia_nana:8.367248401,(Brassicaceae_Lepidostemon_glaricola.Brassicaceae_Lepidostemon_glaricola:6.76697235,(Brassicaceae_Pycnoplinthopsis_bhutanica.Brassicaceae_Pycnoplinthopsis_bhutanica:6.530627835,(Brassicaceae_Braya_forrestii.Brassicaceae_Braya_forrestii:4.009931817,(Brassicaceae_Braya_thorild-wulffii.Brassicaceae_Braya_thorild-wulffii:2.168186795,(Brassicaceae_Braya_scharnhorstii.Brassicaceae_Braya_scharnhorstii:1.932928767,((Brassicaceae_Braya_rosea.Brassicaceae_Braya_rosea:1.253402517,(Brassicaceae_Braya_alpina.Brassicaceae_Braya_alpina:1.115193017,(Brassicaceae_Braya_humilis.Brassicaceae_Braya_humilis:1.098937017,(Brassicaceae_Braya_gamosepala.Brassicaceae_Braya_gamosepala:1.085091017,Brassicaceae_Braya_linearis.Brassicaceae_Braya_linearis:1.085091017):0.013846):0.016256):0.1382095):0.3368331,(Brassicaceae_Braya_glabella.Brassicaceae_Braya_glabella:0.8235160175,(Brassicaceae_Braya_longii.Brassicaceae_Braya_longii:0.05674101746,Brassicaceae_Braya_fernaldii.Brassicaceae_Braya_fernaldii:0.05674101746):0.766775):0.7667196):0.34269315):0.2352580278):1.841745022):2.520696018):0.2363445152):1.600276051):3.262428044,(Brassicaceae_Parrya_saposhnikovii.Brassicaceae_Parrya_saposhnikovii:4.509125016,(Brassicaceae_Leiospora_exscapa.Brassicaceae_Leiospora_exscapa:2.715740016,(Brassicaceae_Parrya_beketovii.Brassicaceae_Parrya_beketovii:0.3955700165,(Brassicaceae_Leiospora_eriocalyx.Brassicaceae_Leiospora_eriocalyx:0.09197201646,Brassicaceae_Leiospora_pamirica.Brassicaceae_Leiospora_pamirica:0.09197201646):0.303598):2.32017):1.793385):7.120551429):0.763199035):0.3521535709):1.497012171,(Brassicaceae_Dichasianthus_subtilissimus.Brassicaceae_Dichasianthus_subtilissimus:12.02562902,(Brassicaceae_Euclidium_syriacum.Brassicaceae_Euclidium_syriacum:9.876205016,(Brassicaceae_Catenulina_hedysaroides.Brassicaceae_Catenulina_hedysaroides:7.446275016,Brassicaceae_Cryptospora_falcata.Brassicaceae_Cryptospora_falcata:7.446275016):2.42993):2.149424):2.216412206):0.4601884886):4.050445004):6.001444761,(Brassicaceae_Bunias_orientalis.Brassicaceae_Bunias_orientalis:23.21165277,((Brassicaceae_Petiniotia_purpurascens.Brassicaceae_Petiniotia_purpurascens:19.34615766,(Brassicaceae_Cithareloma_vernum.Brassicaceae_Cithareloma_vernum:18.83643765,((((Brassicaceae_Anchonium_elichrysifolium.Brassicaceae_Anchonium_elichrysifolium:10.21544152,(Brassicaceae_Tauscheria_lasiocarpa.Brassicaceae_Tauscheria_lasiocarpa:3.531201016,(Brassicaceae_Sterigmostemum_violaceum.Brassicaceae_Sterigmostemum_violaceum:1.709814016,Brassicaceae_Sterigmostemum_matthioloides.Brassicaceae_Sterigmostemum_matthioloides:1.709814016):1.821387):6.6842405):0.9973760417,((Brassicaceae_Zerdana_anchonioides.Brassicaceae_Zerdana_anchonioides:4.352051016,Brassicaceae_Sterigmostemum_longistylum.Brassicaceae_Sterigmostemum_longistylum:4.352051016):5.225306214,((Brassicaceae_Oreoloma_matthioloides.Brassicaceae_Oreoloma_matthioloides:4.285941516,(Brassicaceae_Sterigmostemum_sulphureum.Brassicaceae_Sterigmostemum_sulphureum:1.958289016,(Brassicaceae_Oreoloma_eglandulosum.Brassicaceae_Oreoloma_eglandulosum:0.06676801636,Brassicaceae_Sterigmostemum_incanum.Brassicaceae_Sterigmostemum_incanum:0.06676801636):1.891521):2.3276525):2.127338958,(Brassicaceae_Oreoloma_violaceum.Brassicaceae_Oreoloma_violaceum:5.822697516,(Brassicaceae_Sterigmostemum_acanthocarpum.Brassicaceae_Sterigmostemum_acanthocarpum:5.218797016,Brassicaceae_Sterigmostemum_caspicum.Brassicaceae_Sterigmostemum_caspicum:5.218797016):0.6039005):0.5905829583):3.164076756):1.635460327):0.8151656891,(Brassicaceae_Sterigmostemum_ramosissimum.Brassicaceae_Sterigmostemum_ramosissimum:11.11170502,(Brassicaceae_Synstemon_petrovii.Brassicaceae_Synstemon_petrovii:2.187724016,Brassicaceae_Anchonium_billardieri.Brassicaceae_Anchonium_billardieri:2.187724016):8.923981):0.9162782308):6.326143957,(Brassicaceae_Matthiola_longipetala.Brassicaceae_Matthiola_longipetala:11.82192202,((Brassicaceae_Matthiola_capiomontana.Brassicaceae_Matthiola_capiomontana:4.780636015,(Brassicaceae_Matthiola_parviflora.Brassicaceae_Matthiola_parviflora:1.272813015,Brassicaceae_Matthiola_fruticulosa.Brassicaceae_Matthiola_fruticulosa:1.272813015):3.507823):4.237956,(Brassicaceae_Matthiola_sinuata.Brassicaceae_Matthiola_sinuata:3.095837015,(Brassicaceae_Matthiola_incana.Brassicaceae_Matthiola_incana:3.021673015,Brassicaceae_Matthiola_maderensis.Brassicaceae_Matthiola_maderensis:3.021673015):0.074164):5.922755):2.80333):6.532205188):0.4823104429):0.5097200154):0.7241530142,((Brassicaceae_Iskandera_hissarica.Brassicaceae_Iskandera_hissarica:16.45262302,(Brassicaceae_Iskandera_alaica.Brassicaceae_Iskandera_alaica:13.95818102,(Brassicaceae_Eremoblastus_caspicus.Brassicaceae_Eremoblastus_caspicus:10.99765402,(Brassicaceae_Matthiola_sp.Brassicaceae_Matthiola_sp:3.881082016,Brassicaceae_Matthiola_chorassanica.Brassicaceae_Matthiola_chorassanica:3.881082016):7.116572):2.960527):2.494442):1.590767,(Brassicaceae_Microstigma_brachycarpum.Brassicaceae_Microstigma_brachycarpum:13.22385402,(Brassicaceae_Matthiola_farinosa.Brassicaceae_Matthiola_farinosa:7.640384016,(Brassicaceae_Matthiola_bucharica.Brassicaceae_Matthiola_bucharica:0.614512016,Brassicaceae_Matthiola_stoddartii.Brassicaceae_Matthiola_stoddartii:0.614512016):7.025872):5.58347):4.819536):2.02692066):3.14134209):1.54246671):1.40745426,((Brassicaceae_Dontostemon_senilis.Brassicaceae_Dontostemon_senilis:8.568593016,(Brassicaceae_Clausia_trichosepala.Brassicaceae_Clausia_trichosepala:3.841736016,Brassicaceae_Dontostemon_integrifolius.Brassicaceae_Dontostemon_integrifolius:3.841736016):4.726857):6.697549,(Brassicaceae_Dontostemon_dentatus.Brassicaceae_Dontostemon_dentatus:15.19286502,(Brassicaceae_Dontostemon_tibeticus.Brassicaceae_Dontostemon_tibeticus:12.94292702,((Brassicaceae_Clausia_kasakhorum.Brassicaceae_Clausia_kasakhorum:0.256109016,Brassicaceae_Clausia_aprica.Brassicaceae_Clausia_aprica:0.256109016):10.190914,(Brassicaceae_Dontostemon_intermedius.Brassicaceae_Dontostemon_intermedius:7.347649016,(Brassicaceae_Dontostemon_gubanovii.Brassicaceae_Dontostemon_gubanovii:5.590847016,Brassicaceae_Dontostemon_glandulosus.Brassicaceae_Dontostemon_glandulosus:5.590847016):1.756802):3.099374):2.495904):2.249938):0.073277):10.89543172):0.7707793744):2.150976612,(Brassicaceae_Cremolobus_subscandens.Brassicaceae_Cremolobus_subscandens:26.89990978,((Brassicaceae_Alyssum_anatolicum.Brassicaceae_Alyssum_anatolicum:23.58658931,(((Brassicaceae_Alyssum_dasycarpum.Brassicaceae_Alyssum_dasycarpum:3.955956016,(Brassicaceae_Alyssum_baumgartnerianum.Brassicaceae_Alyssum_baumgartnerianum:2.508958016,Brassicaceae_Alyssum_lenense.Brassicaceae_Alyssum_lenense:2.508958016):1.446998):6.870125,((Brassicaceae_Alyssum_desertorum.Brassicaceae_Alyssum_desertorum:4.930084016,(Brassicaceae_Alyssum_repens.Brassicaceae_Alyssum_repens:2.492833016,(Brassicaceae_Alyssum_densistellatum.Brassicaceae_Alyssum_densistellatum:1.833076016,(Brassicaceae_Alyssum_alyssoides.Brassicaceae_Alyssum_alyssoides:0.6149580164,Brassicaceae_Alyssum_montanum.Brassicaceae_Alyssum_montanum:0.6149580164):1.218118):0.659757):2.437251):1.070072,(Brassicaceae_Lepidium_chalepense.Brassicaceae_Lepidium_chalepense:4.288765016,Brassicaceae_Alyssum_simplex.Brassicaceae_Alyssum_simplex:4.288765016):1.711391):4.825925):9.6555425,((Brassicaceae_Degenia_velebitica.Brassicaceae_Degenia_velebitica:7.171866204,(((Brassicaceae_Alyssoides_utriculata.Brassicaceae_Alyssoides_utriculata:4.315536016,Brassicaceae_Alyssoides_cretica.Brassicaceae_Alyssoides_cretica:4.315536016):1.094935,(Brassicaceae_Physoptychis_caspica.Brassicaceae_Physoptychis_caspica:4.087184016,Brassicaceae_Clastopus_vestitus.Brassicaceae_Clastopus_vestitus:4.087184016):1.323287):0.451597375,(Brassicaceae_Fibigia_suffruticosa.Brassicaceae_Fibigia_suffruticosa:5.167315516,(Brassicaceae_Fibigia_spathulata.Brassicaceae_Fibigia_spathulata:4.487620016,(Brassicaceae_Fibigia_macrocarpa.Brassicaceae_Fibigia_macrocarpa:3.162838016,Brassicaceae_Fibigia_clypeata.Brassicaceae_Fibigia_clypeata:3.162838016):1.324782):0.6796955):0.694752875):1.309797813):9.217485679,(Brassicaceae_Aurinia_rupestris.Brassicaceae_Aurinia_rupestris:13.35638427,((Brassicaceae_Bornmuellera_tymphaea.Brassicaceae_Bornmuellera_tymphaea:2.635007016,Brassicaceae_Bornmuellera_baldaccii.Brassicaceae_Bornmuellera_baldaccii:2.635007016):2.0369495,(Brassicaceae_Physocardamum_davisii.Brassicaceae_Physocardamum_davisii:3.565735016,Brassicaceae_Peltaria_emarginata.Brassicaceae_Peltaria_emarginata:3.565735016):1.1062215):8.68442775):3.032967617):4.092271633):3.104965792):1.513420507,(((Brassicaceae_Aurinia_saxatilis.Brassicaceae_Aurinia_saxatilis:11.16770992,((Brassicaceae_Galitzkya_spathulata.Brassicaceae_Galitzkya_spathulata:3.571598516,(Brassicaceae_Galitzkya_potaninii.Brassicaceae_Galitzkya_potaninii:0.9443180164,Brassicaceae_Galitzkya_macrocarpa.Brassicaceae_Galitzkya_macrocarpa:0.9443180164):2.6272805):5.113228333,(Brassicaceae_Berteroa_incana.Brassicaceae_Berteroa_incana:0.2324900164,Brassicaceae_Berteroa_orbiculata.Brassicaceae_Berteroa_orbiculata:0.2324900164):8.452336833):2.482883067):8.606384517,(Brassicaceae_Hormathophylla_halimifolia.Brassicaceae_Hormathophylla_halimifolia:3.333653013,(Brassicaceae_Ptilotrichum_spinosum.Brassicaceae_Ptilotrichum_spinosum:1.280477013,(Brassicaceae_Ptilotrichum_longicaule.Brassicaceae_Ptilotrichum_longicaule:0.6524360134,Brassicaceae_Ptilotrichum_reverchonii.Brassicaceae_Ptilotrichum_reverchonii:0.6524360134):0.628041):2.053176):16.44044142):1.850515105,((Brassicaceae_Alyssum_meniocoides.Brassicaceae_Alyssum_meniocoides:14.31075788,((Brassicaceae_Alyssum_corymbosoides.Brassicaceae_Alyssum_corymbosoides:6.115519067,((Brassicaceae_Alyssum_robertianum.Brassicaceae_Alyssum_robertianum:2.346090184,(Brassicaceae_Alyssum_tortuosum.Brassicaceae_Alyssum_tortuosum:1.833649518,(Brassicaceae_Alyssum_pintodasilvae.Brassicaceae_Alyssum_pintodasilvae:0.5819520177,Brassicaceae_Alyssum_serpyllifolium.Brassicaceae_Alyssum_serpyllifolium:0.5819520177):1.2516975):0.5124406667):2.291913958,(Brassicaceae_Alyssum_orbelicum.Brassicaceae_Alyssum_orbelicum:3.765565017,(Brassicaceae_Alyssum_fallacinum.Brassicaceae_Alyssum_fallacinum:3.254474017,(Brassicaceae_Alyssum_floribundum.Brassicaceae_Alyssum_floribundum:2.996521017,(Brassicaceae_Alyssum_tenium.Brassicaceae_Alyssum_tenium:2.706204017,(Brassicaceae_Alyssum_murale.Brassicaceae_Alyssum_murale:1.175568017,Brassicaceae_Alyssum_argenteum.Brassicaceae_Alyssum_argenteum:1.175568017):1.530636):0.290317):0.257953):0.511091):0.872439125):1.477514925):4.008257478,((Brassicaceae_Alyssum_fragillimum.Brassicaceae_Alyssum_fragillimum:3.040795018,Brassicaceae_Alyssum_euboeum.Brassicaceae_Alyssum_euboeum:3.040795018):6.531572981,(((Brassicaceae_Alyssum_smolikanum.Brassicaceae_Alyssum_smolikanum:2.241605018,(Brassicaceae_Alyssum_heldreichii.Brassicaceae_Alyssum_heldreichii:2.018348018,(Brassicaceae_Alyssum_bertolonii.Brassicaceae_Alyssum_bertolonii:0.9305250176,Brassicaceae_Alyssum_tavolarae.Brassicaceae_Alyssum_tavolarae:0.9305250176):1.087823):0.223257):5.295972794,(Brassicaceae_Alyssum_obtusifolium.Brassicaceae_Alyssum_obtusifolium:7.499827799,(Brassicaceae_Alyssum_pinifolium.Brassicaceae_Alyssum_pinifolium:7.188810784,(((((Brassicaceae_Alyssum_condensatum.Brassicaceae_Alyssum_condensatum:3.061786517,(Brassicaceae_Alyssum_troodi.Brassicaceae_Alyssum_troodi:2.584366017,Brassicaceae_Alyssum_obovatum.Brassicaceae_Alyssum_obovatum:2.584366017):0.4774205):0.6918206667,(Brassicaceae_Alyssum_davisianum.Brassicaceae_Alyssum_davisianum:1.624599017,Brassicaceae_Alyssum_sibiricum.Brassicaceae_Alyssum_sibiricum:1.624599017):2.129008167):0.3907933333,(Brassicaceae_Alyssum_alpestre.Brassicaceae_Alyssum_alpestre:3.904951017,(Brassicaceae_Alyssum_oxycarpum.Brassicaceae_Alyssum_oxycarpum:2.252208017,(Brassicaceae_Alyssum_peltarioides.Brassicaceae_Alyssum_peltarioides:1.251440017,Brassicaceae_Alyssum_huber-morathii.Brassicaceae_Alyssum_huber-morathii:1.251440017):1.000768):1.652743):0.2394495):2.063416889,(Brassicaceae_Alyssum_pterocarpum.Brassicaceae_Alyssum_pterocarpum:4.971884517,(Brassicaceae_Alyssum_nebrodense.Brassicaceae_Alyssum_nebrodense:4.776979017,Brassicaceae_Alyssum_caricum.Brassicaceae_Alyssum_caricum:4.776979017):0.1949055):1.235932889):0.9543803194,(Brassicaceae_Alyssum_cypricum.Brassicaceae_Alyssum_cypricum:7.130963017,(Brassicaceae_Alyssum_lesbiacum.Brassicaceae_Alyssum_lesbiacum:5.607703017,Brassicaceae_Alyssum_corsicum.Brassicaceae_Alyssum_corsicum:5.607703017):1.52326):0.03123470833):0.02661305833):0.3110170146):0.03775001287):1.789980539,(((Brassicaceae_Clypeola_aspera.Brassicaceae_Clypeola_aspera:3.387841017,Brassicaceae_Clypeola_lappacea.Brassicaceae_Clypeola_lappacea:3.387841017):3.738011,(Brassicaceae_Alyssum_aureum.Brassicaceae_Alyssum_aureum:5.079766017,Brassicaceae_Alyssum_linifolium.Brassicaceae_Alyssum_linifolium:5.079766017):2.046086):1.495926,(Brassicaceae_Clypeola_jonthlaspi.Brassicaceae_Clypeola_jonthlaspi:7.811851017,Brassicaceae_Clypeola_cyclodontea.Brassicaceae_Clypeola_cyclodontea:7.811851017):0.809927):0.7057803333):0.2448096481):0.5514085467):4.186981334):5.805648003,(Brassicaceae_Alyssum_wulfenianum.Brassicaceae_Alyssum_wulfenianum:17.66955102,Brassicaceae_Alyssum_virgatum.Brassicaceae_Alyssum_virgatum:17.66955102):2.446854866):1.508203656):3.475400277):1.799899964):2.183419943):0.4701757448):0.2236791901):0.5768000003):0.2736690344):5.576079976):8.779088378,((Cleomaceae_Cleome_sparsifolia.Cleomaceae_Cleome_sparsifolia:21.48825179,((Cleomaceae_Cleomella_hillmanii.Cleomaceae_Cleomella_hillmanii:10.91988351,(Cleomaceae_Peritoma_arborea.Cleomaceae_Peritoma_arborea:5.532308012,(Cleomaceae_Cleome_platycarpa.Cleomaceae_Cleome_platycarpa:4.776569012,(Cleomaceae_Cleome_lutea.Cleomaceae_Cleome_lutea:2.731647012,Cleomaceae_Cleome_serrulata.Cleomaceae_Cleome_serrulata:2.731647012):2.044922):0.755739):5.3875755):2.628909946,(((Cleomaceae_Cleomella_angustifolia.Cleomaceae_Cleomella_angustifolia:7.174304012,(Cleomaceae_Cleomella_obtusifolia.Cleomaceae_Cleomella_obtusifolia:6.177113012,(Cleomaceae_Wislizenia_refracta.Cleomaceae_Wislizenia_refracta:4.946827012,(Cleomaceae_Oxystylis_lutea.Cleomaceae_Oxystylis_lutea:3.130862012,(Cleomaceae_Wislizenia_californica.Cleomaceae_Wislizenia_californica:0.886404012,Cleomaceae_Wislizenia_palmeri.Cleomaceae_Wislizenia_palmeri:0.886404012):2.244458):1.815965):1.230286):0.997191):0.477869,(Cleomaceae_Cleomella_longipes.Cleomaceae_Cleomella_longipes:2.231192012,(Cleomaceae_Cleomella_mexicana.Cleomaceae_Cleomella_mexicana:1.071263012,Cleomaceae_Cleomella_perennis.Cleomaceae_Cleomella_perennis:1.071263012):1.159929):5.420981):1.5696885,(Cleomaceae_Cleomella_palmeriana.Cleomaceae_Cleomella_palmeriana:7.934692012,(Cleomaceae_Cleomella_plocasperma.Cleomaceae_Cleomella_plocasperma:4.754377012,(Cleomaceae_Cleomella_brevipes.Cleomaceae_Cleomella_brevipes:0.05820501196,Cleomaceae_Cleomella_parviflora.Cleomaceae_Cleomella_parviflora:0.05820501196):4.696172):3.180315):1.2871695):4.326931946):7.939458332):17.08707879,(((Cleomaceae_Polanisia_uniglandulosa.Cleomaceae_Polanisia_uniglandulosa:1.356096017,Cleomaceae_Polanisia_dodecandra.Cleomaceae_Polanisia_dodecandra:1.356096017):22.67260529,((Cleomaceae_Cleome_fimbriata.Cleomaceae_Cleome_fimbriata:4.655915018,(Cleomaceae_Cleome_droserifolia.Cleomaceae_Cleome_droserifolia:2.596976018,Cleomaceae_Cleome_quinquenervia.Cleomaceae_Cleome_quinquenervia:2.596976018):2.058939):16.58337672,((Cleomaceae_Cleome_violacea.Cleomaceae_Cleome_violacea:7.089167599,(Cleomaceae_Cleome_africana.Cleomaceae_Cleome_africana:4.968762516,(Cleomaceae_Cleome_arabica.Cleomaceae_Cleome_arabica:4.543875016,((Cleomaceae_Cleome_amblyocarpa.Cleomaceae_Cleome_amblyocarpa:2.545280016,Cleomaceae_Cleome_coluteoides.Cleomaceae_Cleome_coluteoides:2.545280016):1.979212,(Cleomaceae_Cleome_schweinfurthii.Cleomaceae_Cleome_schweinfurthii:3.450095016,Cleomaceae_Cleome_ramosissina.Cleomaceae_Cleome_ramosissina:3.450095016):1.074397):0.019383):0.4248875):2.120405083):10.48672406,(Cleomaceae_Cleome_khorassanica.Cleomaceae_Cleome_khorassanica:6.996916019,Cleomaceae_Cleome_turkmena.Cleomaceae_Cleome_turkmena:6.996916019):10.57897564):3.663400079):2.789409569):12.71942197,((Cleomaceae_Cleome_oxalidea.Cleomaceae_Cleome_oxalidea:21.95577726,(Cleomaceae_Cleome_viscosa.Cleomaceae_Cleome_viscosa:10.67093768,(Cleomaceae_Cleome_uncifera.Cleomaceae_Cleome_uncifera:8.100733515,(Cleomaceae_Cleome_microaustralica.Cleomaceae_Cleome_microaustralica:4.580585015,Cleomaceae_Cleome_cleomoides.Cleomaceae_Cleome_cleomoides:4.580585015):3.5201485):2.570204167):11.28483958):12.99539879,(((Cleomaceae_Cleome_lanceolata.Cleomaceae_Cleome_lanceolata:22.26389752,(Cleomaceae_Cleome_tenuifolia.Cleomaceae_Cleome_tenuifolia:10.05410002,Cleomaceae_Cleome_rotundifolia.Cleomaceae_Cleome_rotundifolia:10.05410002):12.2097975):9.881588333,(Cleomaceae_Cleome_gynandra.Cleomaceae_Cleome_gynandra:26.23827402,(Cleomaceae_Cleome_angustifolia.Cleomaceae_Cleome_angustifolia:13.35043702,Cleomaceae_Cleome_paradoxa.Cleomaceae_Cleome_paradoxa:13.35043702):12.887837):5.907211833):1.989025344,(((Cleomaceae_Cleome_linearifolia.Cleomaceae_Cleome_linearifolia:5.505095518,(Cleomaceae_Cleome_foliosa.Cleomaceae_Cleome_foliosa:0.8637190184,Cleomaceae_Cleome_kalachariensis.Cleomaceae_Cleome_kalachariensis:0.8637190184):4.6413765):20.90031033,(Cleomaceae_Cleome_brachycarpa.Cleomaceae_Cleome_brachycarpa:19.86175102,Cleomaceae_Dipterygium_glaucum.Cleomaceae_Dipterygium_glaucum:19.86175102):6.543654833):7.32801425,((((Cleomaceae_Cleoserrata_speciosa.Cleomaceae_Cleoserrata_speciosa:26.05093082,(Cleomaceae_Cleome_hassleriana.Cleomaceae_Cleome_hassleriana:25.0517948,(Cleomaceae_Cleome_melanosperma.Cleomaceae_Cleome_melanosperma:23.91610078,(Cleomaceae_Cleome_paludosa.Cleomaceae_Cleome_paludosa:22.83026177,((((Cleomaceae_Cleome_diffusa.Cleomaceae_Cleome_diffusa:11.92730802,(Cleomaceae_Cleome_aculeata.Cleomaceae_Cleome_aculeata:1.541999016,Cleomaceae_Cleome_tucumanensis.Cleomaceae_Cleome_tucumanensis:1.541999016):10.385309):2.0422895,(Cleomaceae_Cleome_sp.Cleomaceae_Cleome_sp:11.13455402,(Cleomaceae_Cleome_afrospina.Cleomaceae_Cleome_afrospina:2.027750016,Cleomaceae_Cleome_parviflora.Cleomaceae_Cleome_parviflora:2.027750016):9.106804):2.8350435):0.037467875,(Cleomaceae_Cleome_domingensis.Cleomaceae_Cleome_domingensis:6.846390516,(Cleomaceae_Cleome_spinosa.Cleomaceae_Cleome_spinosa:3.140862016,(Cleomaceae_Cleome_trachycarpa.Cleomaceae_Cleome_trachycarpa:3.059438016,Cleomaceae_Cleome_houtteana.Cleomaceae_Cleome_houtteana:3.059438016):0.081424):3.7055285):7.160674875):1.018407325,(Cleomaceae_Cleome_siliculifera.Cleomaceae_Cleome_siliculifera:13.15716502,Cleomaceae_Cleome_rosea.Cleomaceae_Cleome_rosea:13.15716502):1.8683077):7.80478905):1.085839019):1.135694016):0.9991360143):2.700817013,(Cleomaceae_Cleome_lechleri.Cleomaceae_Cleome_lechleri:13.13897702,(Cleomaceae_Cleome_pilosa.Cleomaceae_Cleome_pilosa:12.52754902,(Cleomaceae_Podandrogyne_jamesonii.Cleomaceae_Podandrogyne_jamesonii:2.084009018,(Cleomaceae_Podandrogyne_mathewsii.Cleomaceae_Podandrogyne_mathewsii:2.041904018,(Cleomaceae_Podandrogyne_chiriquensis.Cleomaceae_Podandrogyne_chiriquensis:0.2917400181,Cleomaceae_Podandrogyne_decipiens.Cleomaceae_Podandrogyne_decipiens:0.2917400181):1.750164):0.042105):10.44354):0.611428):15.61277081):3.631256051,(Cleomaceae_Dactylaena_pauciflora.Cleomaceae_Dactylaena_pauciflora:11.95390702,Cleomaceae_Dactylaena_microphylla.Cleomaceae_Dactylaena_microphylla:11.95390702):20.42909686):0.3635064231,((Cleomaceae_Cleome_oxyphylla.Cleomaceae_Cleome_oxyphylla:23.73668702,((Cleomaceae_Cleome_stricta.Cleomaceae_Cleome_stricta:9.351673015,Cleomaceae_Cleome_strigosa.Cleomaceae_Cleome_strigosa:9.351673015):11.227277,(Cleomaceae_Cleome_maculata.Cleomaceae_Cleome_maculata:9.623377015,Cleomaceae_Cleome_macrophylla.Cleomaceae_Cleome_macrophylla:9.623377015):10.955573):3.157737):3.143910167,(Cleomaceae_Cleome_elegantissima.Cleomaceae_Cleome_elegantissima:22.64206565,((Cleomaceae_Cleome_viridiflora.Cleomaceae_Cleome_viridiflora:15.96693972,((Cleomaceae_Cleome_densifolia.Cleomaceae_Cleome_densifolia:6.044196016,Cleomaceae_Cleome_ornithopodioides.Cleomaceae_Cleome_ornithopodioides:6.044196016):9.207255333,(Cleomaceae_Cleome_rutidosperma.Cleomaceae_Cleome_rutidosperma:11.82434152,(Cleomaceae_Cleome_hirta.Cleomaceae_Cleome_hirta:7.311770016,Cleomaceae_Cleome_monophylla.Cleomaceae_Cleome_monophylla:7.311770016):4.5125715):3.427109833):0.7154883667):5.86175755,((Cleomaceae_Cleome_iberidella.Cleomaceae_Cleome_iberidella:6.570941016,Cleomaceae_Cleome_schimperi.Cleomaceae_Cleome_schimperi:6.570941016):11.305846,(Cleomaceae_Cleome_allamanii.Cleomaceae_Cleome_allamanii:9.489791016,(Cleomaceae_Cleome_usambarica.Cleomaceae_Cleome_usambarica:0.6049410158,Cleomaceae_Cleome_briquetii.Cleomaceae_Cleome_briquetii:0.6049410158):8.88485):8.386996):3.95191025):0.8133683864):4.23853153):5.86591312):0.9869097962):0.4010910946):0.816664859):1.796947225):1.827207303):6.407491466):3.564912292,(((Capparaceae_Crateva_religiosa.Capparaceae_Crateva_religiosa:1.047086011,Capparaceae_Crateva_odora.Capparaceae_Crateva_odora:1.047086011):8.531297,(Capparaceae_Euadenia_eminens.Capparaceae_Euadenia_eminens:8.805629011,(Capparaceae_Crateva_tapia.Capparaceae_Crateva_tapia:5.007566011,Capparaceae_Crateva_palmeri.Capparaceae_Crateva_palmeri:5.007566011):3.798063):0.772754):29.35831011,(((Capparaceae_Buchholzia_tholloniana.Capparaceae_Buchholzia_tholloniana:2.769327011,Capparaceae_Buchholzia_coriacea.Capparaceae_Buchholzia_coriacea:2.769327011):27.48828933,((Capparaceae_Cadaba_termitaria.Capparaceae_Cadaba_termitaria:6.536585012,Capparaceae_Cadaba_aphylla.Capparaceae_Cadaba_aphylla:6.536585012):15.96610481,((Capparaceae_Cadaba_kirkii.Capparaceae_Cadaba_kirkii:5.89877102,Capparaceae_Cadaba_virgata.Capparaceae_Cadaba_virgata:5.89877102):16.55196834,(((Capparaceae_Boscia_albitrunca.Capparaceae_Boscia_albitrunca:2.136268016,(Capparaceae_Boscia_angustifolia.Capparaceae_Boscia_angustifolia:1.162147016,(Capparaceae_Boscia_mossambicensis.Capparaceae_Boscia_mossambicensis:0.8476600162,Capparaceae_Boscia_foetida.Capparaceae_Boscia_foetida:0.8476600162):0.314487):0.974121):4.3944095,(Capparaceae_Boscia_madagascariensis.Capparaceae_Boscia_madagascariensis:3.235065016,Capparaceae_Boscia_longifolia.Capparaceae_Boscia_longifolia:3.235065016):3.2956125):6.214927117,(Capparaceae_Maerua_decumbens.Capparaceae_Maerua_decumbens:12.39403996,(Capparaceae_Ritchiea_capparoides.Capparaceae_Ritchiea_capparoides:9.457998954,(((Capparaceae_Maerua_angolensis.Capparaceae_Maerua_angolensis:4.530721017,Capparaceae_Maerua_parvifolia.Capparaceae_Maerua_parvifolia:4.530721017):2.309063833,(Capparaceae_Thilachium_africanum.Capparaceae_Thilachium_africanum:6.797803517,(Capparaceae_Maerua_kirkii.Capparaceae_Maerua_kirkii:5.888470017,Capparaceae_Maerua_caffra.Capparaceae_Maerua_caffra:5.888470017):0.9093335):0.04198133333):0.06971306667,(Capparaceae_Thilachium_pouponii.Capparaceae_Thilachium_pouponii:5.491259017,(Capparaceae_Maerua_juncea.Capparaceae_Maerua_juncea:0.06747301695,Capparaceae_Maerua_rosmarinoides.Capparaceae_Maerua_rosmarinoides:0.06747301695):5.423786):1.4182389):2.548501037):2.936041007):0.3515646722):9.705134727):0.05195046181):7.754926519):1.069360956,((((Capparaceae_Capparis_sandwichiana.Capparaceae_Capparis_sandwichiana:6.707767016,(Capparaceae_Capparis_fascicularis.Capparaceae_Capparis_fascicularis:5.434422016,Capparaceae_Capparis_spinosa.Capparaceae_Capparis_spinosa:5.434422016):1.273345):5.498382,(Capparaceae_Capparis_zeylanica.Capparaceae_Capparis_zeylanica:10.63544502,Capparaceae_Capparis_elaeagnoides.Capparaceae_Capparis_elaeagnoides:10.63544502):1.570704):5.8336977,(Capparaceae_Capparis_lucida.Capparaceae_Capparis_lucida:11.15678764,(Capparaceae_Apophyllum_anomalum.Capparaceae_Apophyllum_anomalum:8.281659516,(Capparaceae_Capparis_callophylla.Capparaceae_Capparis_callophylla:3.138674016,(Capparaceae_Capparis_tomentosa.Capparaceae_Capparis_tomentosa:1.550105016,Capparaceae_Capparis_sepiaria.Capparaceae_Capparis_sepiaria:1.550105016):1.588569):5.1429855):2.875128125):6.883059075):12.50018519,(Capparaceae_Capparis_membranifolia.Capparaceae_Capparis_membranifolia:21.60803358,(Capparaceae_Capparis_tenuisiliqua.Capparaceae_Capparis_tenuisiliqua:19.7890726,((Capparaceae_Capparis_pittieri.Capparaceae_Capparis_pittieri:18.22894385,(Capparaceae_Capparis_amplissima.Capparaceae_Capparis_amplissima:9.160519816,((Capparaceae_Cynophalla_flexuosa.Capparaceae_Cynophalla_flexuosa:4.672195516,(Capparaceae_Capparis_hastata.Capparaceae_Capparis_hastata:4.321731016,Capparaceae_Capparis_retusa.Capparaceae_Capparis_retusa:4.321731016):0.3504645):1.025764167,(Capparaceae_Capparis_sessilis.Capparaceae_Capparis_sessilis:5.643717016,Capparaceae_Capparis_verrucosa.Capparaceae_Capparis_verrucosa:5.643717016):0.05424266667):3.462560133):9.068424033):0.6359842113,((Capparaceae_Belencita_nemorosa.Capparaceae_Belencita_nemorosa:18.77395527,(Capparaceae_Capparis_pachaca.Capparaceae_Capparis_pachaca:18.34928929,(Capparaceae_Capparis_speciosa.Capparaceae_Capparis_speciosa:17.96835132,((Capparaceae_Capparis_scabrida.Capparaceae_Capparis_scabrida:13.59817542,(Capparaceae_Quadrella_incana.Capparaceae_Quadrella_incana:5.946482516,(Capparaceae_Capparis_indica.Capparaceae_Capparis_indica:5.908095016,(Capparaceae_Capparis_odoratissima.Capparaceae_Capparis_odoratissima:1.652253016,(Capparaceae_Capparis_angustifolia.Capparaceae_Capparis_angustifolia:1.013575016,Capparaceae_Capparis_cynophallophora.Capparaceae_Capparis_cynophallophora:1.013575016):0.638678):4.255842):0.0383875):7.6516929):2.108467183,(Capparaceae_Steriphoma_paradoxum.Capparaceae_Steriphoma_paradoxum:15.67977435,(Capparaceae_Capparis_stenosepala.Capparaceae_Capparis_stenosepala:15.13091452,(Capparaceae_Capparis_crotonoides.Capparaceae_Capparis_crotonoides:15.09386802,Capparaceae_Morisonia_americana.Capparaceae_Morisonia_americana:15.09386802):0.0370465):0.5488598333):0.02686825):2.261708717):0.3809379727):0.4246659773):0.03590798077,(Capparaceae_Atamisquea_emarginata.Capparaceae_Atamisquea_emarginata:12.07231302,(Capparaceae_Capparis_frondosa.Capparaceae_Capparis_frondosa:4.620625016,Capparaceae_Capparidastrum_discolor.Capparaceae_Capparidastrum_discolor:4.620625016):7.451688):6.737550231):0.05506481387):0.9241445423):1.818960976):8.931998327):0.7869453912):7.609715824):9.611041217):14.4658374):2.198605934,(((Gyrostemonaceae_Gyrostemon_thesioides.Gyrostemonaceae_Gyrostemon_thesioides:6.804072018,(Gyrostemonaceae_Tersonia_cyathiflora.Gyrostemonaceae_Tersonia_cyathiflora:4.449464018,(Gyrostemonaceae_Gyrostemon_tepperi.Gyrostemonaceae_Gyrostemon_tepperi:3.077832018,(Gyrostemonaceae_Codonocarpus_attenuatus.Gyrostemonaceae_Codonocarpus_attenuatus:3.020844018,Gyrostemonaceae_Codonocarpus_cotinifolius.Gyrostemonaceae_Codonocarpus_cotinifolius:3.020844018):0.056988):1.371632):2.354608):50.78215494,(Resedaceae_Borthwickia_trifoliata.Resedaceae_Borthwickia_trifoliata:53.77908896,(((((Resedaceae_Reseda_luteola.Resedaceae_Reseda_luteola:9.171494021,((Resedaceae_Oligomeris_linifolia.Resedaceae_Oligomeris_linifolia:2.055944021,(Resedaceae_Oligomeris_dipetala.Resedaceae_Oligomeris_dipetala:0.305493021,Resedaceae_Oligomeris_dregeana.Resedaceae_Oligomeris_dregeana:0.305493021):1.750451):1.854562,((Resedaceae_Reseda_gredensis.Resedaceae_Reseda_gredensis:0.697181021,(Resedaceae_Reseda_complicata.Resedaceae_Reseda_complicata:0.09929102096,Resedaceae_Reseda_virgata.Resedaceae_Reseda_virgata:0.09929102096):0.59789):0.771181,(Resedaceae_Reseda_battandieri.Resedaceae_Reseda_battandieri:1.425056021,Resedaceae_Reseda_glauca.Resedaceae_Reseda_glauca:1.425056021):0.043306):2.442144):5.260988):4.338586786,((Resedaceae_Reseda_paui.Resedaceae_Reseda_paui:3.384195021,(Resedaceae_Reseda_undata.Resedaceae_Reseda_undata:1.575943021,(Resedaceae_Reseda_barrelieri.Resedaceae_Reseda_barrelieri:0.824006021,Resedaceae_Reseda_suffruticosa.Resedaceae_Reseda_suffruticosa:0.824006021):0.751937):1.808252):1.0681735,(Resedaceae_Reseda_attenuata.Resedaceae_Reseda_attenuata:2.780946021,(Resedaceae_Reseda_alba.Resedaceae_Reseda_alba:1.177479021,Resedaceae_Reseda_decursiva.Resedaceae_Reseda_decursiva:1.177479021):1.603467):1.6714225):9.057712286):2.76827007,((Resedaceae_Reseda_jacquinii.Resedaceae_Reseda_jacquinii:5.41884891,(((Resedaceae_Reseda_alopecuros.Resedaceae_Reseda_alopecuros:3.698220771,(Resedaceae_Reseda_orientalis.Resedaceae_Reseda_orientalis:3.173770354,(Resedaceae_Reseda_phyteuma.Resedaceae_Reseda_phyteuma:2.298008521,(Resedaceae_Reseda_arabica.Resedaceae_Reseda_arabica:0.6855760208,Resedaceae_Reseda_odorata.Resedaceae_Reseda_odorata:0.6855760208):1.6124325):0.8757618333):0.5244504167):0.03992705,(Resedaceae_Reseda_tymphaea.Resedaceae_Reseda_tymphaea:0.08162702082,Resedaceae_Reseda_armena.Resedaceae_Reseda_armena:0.08162702082):3.6565208):0.09190705714,(Resedaceae_Reseda_inodora.Resedaceae_Reseda_inodora:3.482331021,Resedaceae_Reseda_diffusa.Resedaceae_Reseda_diffusa:3.482331021):0.3477238571):1.588794032):5.254175057,(Resedaceae_Reseda_media.Resedaceae_Reseda_media:9.973022068,(Resedaceae_Reseda_scoparia.Resedaceae_Reseda_scoparia:9.37293907,(((Resedaceae_Reseda_germanicopolitana.Resedaceae_Reseda_germanicopolitana:7.680161257,((Resedaceae_Reseda_villosa.Resedaceae_Reseda_villosa:0.4054970212,Resedaceae_Reseda_elata.Resedaceae_Reseda_elata:0.4054970212):6.757056267,((Resedaceae_Reseda_alphonsii.Resedaceae_Reseda_alphonsii:5.395514355,(Resedaceae_Reseda_muricata.Resedaceae_Reseda_muricata:3.032390385,((Resedaceae_Reseda_oligomeroides.Resedaceae_Reseda_oligomeroides:0.06630402186,Resedaceae_Reseda_ellenbeckii.Resedaceae_Reseda_ellenbeckii:0.06630402186):2.918900833,(Resedaceae_Reseda_aucheri.Resedaceae_Reseda_aucheri:2.638612397,(Resedaceae_Reseda_buhseana.Resedaceae_Reseda_buhseana:2.606831879,((Resedaceae_Reseda_microcarpa.Resedaceae_Reseda_microcarpa:2.374575022,Resedaceae_Reseda_sphenocleoides.Resedaceae_Reseda_sphenocleoides:2.374575022):0.1977548,(Resedaceae_Reseda_gilgiana.Resedaceae_Reseda_gilgiana:1.318567397,(Resedaceae_Reseda_viridis.Resedaceae_Reseda_viridis:0.8221955216,(Resedaceae_Reseda_telephiifolia.Resedaceae_Reseda_telephiifolia:0.7588070216,(Resedaceae_Reseda_amblyocarpa.Resedaceae_Reseda_amblyocarpa:0.4421140216,Resedaceae_Reseda_sessilifolia.Resedaceae_Reseda_sessilifolia:0.4421140216):0.316693):0.0633885):0.496371875):1.253762425):0.03450205714):0.03178051786):0.3465924583):0.0471855303):2.36312397):1.122124974,(Resedaceae_Reseda_stenostachya.Resedaceae_Reseda_stenostachya:0.2973630212,Resedaceae_Reseda_pentagyna.Resedaceae_Reseda_pentagyna:0.2973630212):6.220276308):0.644913959):0.5176079686):0.9674939869,((Resedaceae_Reseda_stricta.Resedaceae_Reseda_stricta:5.915014022,(Resedaceae_Reseda_lanceolata.Resedaceae_Reseda_lanceolata:2.898285022,(Resedaceae_Reseda_urnigera.Resedaceae_Reseda_urnigera:1.176372022,Resedaceae_Reseda_duriaeana.Resedaceae_Reseda_duriaeana:1.176372022):1.721913):3.016729):0.486867,(Resedaceae_Reseda_lutea.Resedaceae_Reseda_lutea:3.688338022,Resedaceae_Reseda_crystallina.Resedaceae_Reseda_crystallina:3.688338022):2.713543):2.245774222):0.5665965873,(Resedaceae_Randonia_africana.Resedaceae_Randonia_africana:5.791718605,(Resedaceae_Ochradenus_aucheri.Resedaceae_Ochradenus_aucheri:4.488309522,(Resedaceae_Ochradenus_ochradeni.Resedaceae_Ochradenus_ochradeni:3.900882022,((Resedaceae_Ochradenus_socotranus.Resedaceae_Ochradenus_socotranus:0.07964902196,Resedaceae_Ochradenus_baccatus.Resedaceae_Ochradenus_baccatus:0.07964902196):1.238033,(Resedaceae_Ochradenus_arabicus.Resedaceae_Ochradenus_arabicus:1.276816022,Resedaceae_Ochradenus_randonioides.Resedaceae_Ochradenus_randonioides:1.276816022):0.040866):2.5832):0.5874275):1.303409083):3.422533226):0.1586872389):0.6000829985):0.7000018986):5.60532691):3.319979173,((Resedaceae_Caylusea_hexagyna.Resedaceae_Caylusea_hexagyna:1.124545021,(Resedaceae_Caylusea_latifolia.Resedaceae_Caylusea_latifolia:0.05678102096,Resedaceae_Caylusea_abyssinica.Resedaceae_Caylusea_abyssinica:0.05678102096):1.067764):16.7998251,(Resedaceae_Sesamoides_interrupta.Resedaceae_Sesamoides_interrupta:1.079769141,(Resedaceae_Sesamoides_prostrata.Resedaceae_Sesamoides_prostrata:0.7098041827,(Resedaceae_Sesamoides_spathulifolia.Resedaceae_Sesamoides_spathulifolia:0.689173516,(Resedaceae_Sesamoides_purpurascens.Resedaceae_Sesamoides_purpurascens:0.673209016,Resedaceae_Sesamoides_suffruticosa.Resedaceae_Sesamoides_suffruticosa:0.673209016):0.0159645):0.02063066667):0.3699649583):16.84460098):1.673959929):24.91973057,((Resedaceae_Tirania_purpurea.Resedaceae_Tirania_purpurea:20.99905335,(Resedaceae_Stixis_suaveolens.Resedaceae_Stixis_suaveolens:6.397452517,(Resedaceae_Stixis_scandens.Resedaceae_Stixis_scandens:0.03881401696,Resedaceae_Stixis_ovata.Resedaceae_Stixis_ovata:0.03881401696):6.3586385):14.60160083):21.87240992,((Resedaceae_Forchhammeria_watsonii.Resedaceae_Forchhammeria_watsonii:10.71478002,Resedaceae_Forchhammeria_pallida.Resedaceae_Forchhammeria_pallida:10.71478002):5.719869,(Resedaceae_Forchhammeria_trifoliata.Resedaceae_Forchhammeria_trifoliata:9.316608017,Resedaceae_Forchhammeria_sessilifolia.Resedaceae_Forchhammeria_sessilifolia:9.316608017):7.118041):26.43681425):1.646597353):9.261028337):3.807138001):5.042035504,(Emblingiaceae_Emblingia_calceoliflora.Emblingiaceae_Emblingia_calceoliflora:52.88040802,Tovariaceae_Tovaria_pendula.Tovariaceae_Tovaria_pendula:52.88040802):9.747854444):2.58391521):6.857803826):6.38770125):1.306911111):6.898467403,((((Moringaceae_Moringa_oleifera.Moringaceae_Moringa_oleifera:5.078800022,Moringaceae_Moringa_peregrina.Moringaceae_Moringa_peregrina:5.078800022):4.887470667,(Moringaceae_Moringa_ovalifolia.Moringaceae_Moringa_ovalifolia:9.867499522,(Moringaceae_Moringa_longituba.Moringaceae_Moringa_longituba:8.021544022,Moringaceae_Moringa_rivae.Moringaceae_Moringa_rivae:8.021544022):1.8459555):0.09877116667):2.202044633,(Moringaceae_Moringa_drouhardii.Moringaceae_Moringa_drouhardii:3.288586022,Moringaceae_Moringa_hildebrandtii.Moringaceae_Moringa_hildebrandtii:3.288586022):8.8797293):53.94155188,((Caricaceae_Cylicomorpha_parviflora.Caricaceae_Cylicomorpha_parviflora:2.103327012,Caricaceae_Cylicomorpha_solmsii.Caricaceae_Cylicomorpha_solmsii:2.103327012):24.47969497,(Caricaceae_Carica_papaya.Caricaceae_Carica_papaya:21.50044298,(((Caricaceae_Jacaratia_corumbensis.Caricaceae_Jacaratia_corumbensis:9.000885013,(Caricaceae_Jacaratia_spinosa.Caricaceae_Jacaratia_spinosa:8.561319013,(Caricaceae_Jacaratia_digitata.Caricaceae_Jacaratia_digitata:8.025817013,(Caricaceae_Jacaratia_chocoensis.Caricaceae_Jacaratia_chocoensis:7.780126013,(Caricaceae_Jacaratia_heptaphylla.Caricaceae_Jacaratia_heptaphylla:7.743800013,(Caricaceae_Jacaratia_mexicana.Caricaceae_Jacaratia_mexicana:6.245191013,Caricaceae_Jacaratia_dolichaula.Caricaceae_Jacaratia_dolichaula:6.245191013):1.498609):0.036326):0.245691):0.535502):0.439566):2.788617286,((Caricaceae_Carica_sprucei.Caricaceae_Carica_sprucei:7.668925748,(((Caricaceae_Vasconcellea_cauliflora.Caricaceae_Vasconcellea_cauliflora:3.86637418,(Caricaceae_Vasconcellea_crassipetala.Caricaceae_Vasconcellea_crassipetala:3.80702265,((Caricaceae_Vasconcellea_microcarpa.Caricaceae_Vasconcellea_microcarpa:1.208276014,(Caricaceae_Vasconcellea_omnilingua.Caricaceae_Vasconcellea_omnilingua:1.131749014,Caricaceae_Vasconcellea_monoica.Caricaceae_Vasconcellea_monoica:1.131749014):0.076527):1.211739187,((Caricaceae_Vasconcellea_sphaerocarpa.Caricaceae_Vasconcellea_sphaerocarpa:0.0555230136,Caricaceae_Vasconcellea_goudotiana.Caricaceae_Vasconcellea_goudotiana:0.0555230136):1.748421583,((Caricaceae_Vasconcellea_palandensis.Caricaceae_Vasconcellea_palandensis:1.515368513,(Caricaceae_Vasconcellea_horovitziana.Caricaceae_Vasconcellea_horovitziana:0.6080920133,(Caricaceae_Vasconcellea_pulchra.Caricaceae_Vasconcellea_pulchra:0.09773401327,Caricaceae_Vasconcellea_longiflora.Caricaceae_Vasconcellea_longiflora:0.09773401327):0.510358):0.9072765):0.230381625,(Caricaceae_Vasconcellea_cundinamarcensis.Caricaceae_Vasconcellea_cundinamarcensis:1.549130013,Caricaceae_Vasconcellea_sprucei.Caricaceae_Vasconcellea_sprucei:1.549130013):0.196620125):0.05819445833):0.6160706042):1.387007449):0.0593515303):2.656886487,(Caricaceae_Vasconcellea_glandulosa.Caricaceae_Vasconcellea_glandulosa:4.061366013,Caricaceae_Vasconcellea_quercifolia.Caricaceae_Vasconcellea_quercifolia:4.061366013):2.461894654):0.05007204615,(Caricaceae_Vasconcellea_candicans.Caricaceae_Vasconcellea_candicans:6.193255013,Caricaceae_Vasconcellea_chilensis.Caricaceae_Vasconcellea_chilensis:6.193255013):0.3800777):1.095593035):0.05952401471,(Caricaceae_Vasconcellea_stipulata.Caricaceae_Vasconcellea_stipulata:3.138191013,(Caricaceae_Vasconcellea_parviflora.Caricaceae_Vasconcellea_parviflora:2.099345013,Caricaceae_Vasconcellea_weberbaueri.Caricaceae_Vasconcellea_weberbaueri:2.099345013):1.038846):4.59025875):4.061052536):8.462108679,(Caricaceae_Horovitzia_cnidoscoloides.Caricaceae_Horovitzia_cnidoscoloides:15.53094701,(Caricaceae_Jarilla_chocola.Caricaceae_Jarilla_chocola:6.105853014,Caricaceae_Jarilla_heterophylla.Caricaceae_Jarilla_heterophylla:6.105853014):9.425094):4.720663964):1.248832003):5.082579001):39.52684522):20.55319406):0.1558795244,((Akaniaceae_Akania_bidwillii.Akaniaceae_Akania_bidwillii:4.095737016,Akaniaceae_Bretschneidera_sinensis.Akaniaceae_Bretschneidera_sinensis:4.095737016):52.54597857,((((Tropaeolaceae_Tropaeolum_sessilifolium.Tropaeolaceae_Tropaeolum_sessilifolium:0.6226320174,Tropaeolaceae_Tropaeolum_looseri.Tropaeolaceae_Tropaeolum_looseri:0.6226320174):1.6416135,(Tropaeolaceae_Tropaeolum_leptophyllum.Tropaeolaceae_Tropaeolum_leptophyllum:0.8453870174,(Tropaeolaceae_Tropaeolum_incisum.Tropaeolaceae_Tropaeolum_incisum:0.2777870174,Tropaeolaceae_Tropaeolum_polyphyllum.Tropaeolaceae_Tropaeolum_polyphyllum:0.2777870174):0.5676):1.4188585):3.646302669,(Tropaeolaceae_Trophaeastrum_patagonicum.Tropaeolaceae_Trophaeastrum_patagonicum:5.820996984,(Tropaeolaceae_Magallana_porifolia.Tropaeolaceae_Magallana_porifolia:5.794236982,((Tropaeolaceae_Tropaeolum_ciliatum.Tropaeolaceae_Tropaeolum_ciliatum:4.973984018,(Tropaeolaceae_Tropaeolum_patagonicum.Tropaeolaceae_Tropaeolum_patagonicum:4.011401018,(Tropaeolaceae_Tropaeolum_speciosum.Tropaeolaceae_Tropaeolum_speciosum:2.439523018,Tropaeolaceae_Tropaeolum_pentaphyllum.Tropaeolaceae_Tropaeolum_pentaphyllum:2.439523018):1.571878):0.962583):0.70442695,((Tropaeolaceae_Tropaeolum_porifolium.Tropaeolaceae_Tropaeolum_porifolium:4.846362351,(Tropaeolaceae_Tropaeolum_austropurpureum.Tropaeolaceae_Tropaeolum_austropurpureum:1.526157518,(Tropaeolaceae_Tropaeolum_beuthii.Tropaeolaceae_Tropaeolum_beuthii:0.9389880179,Tropaeolaceae_Tropaeolum_hookerianum.Tropaeolaceae_Tropaeolum_hookerianum:0.9389880179):0.5871695):3.320204833):0.3609696667,((Tropaeolaceae_Tropaeolum_azureum.Tropaeolaceae_Tropaeolum_azureum:2.813079018,(Tropaeolaceae_Tropaeolum_brachyceras.Tropaeolaceae_Tropaeolum_brachyceras:0.2437300176,Tropaeolaceae_Tropaeolum_tricolor.Tropaeolaceae_Tropaeolum_tricolor:0.2437300176):2.569349):2.0277215,(Tropaeolaceae_Tropaeolum_nuptae-jucundae.Tropaeolaceae_Tropaeolum_nuptae-jucundae:3.016696018,(Tropaeolaceae_Tropaeolum_kingii.Tropaeolaceae_Tropaeolum_kingii:0.8710810176,Tropaeolaceae_Tropaeolum_rhomboideum.Tropaeolaceae_Tropaeolum_rhomboideum:0.8710810176):2.145615):1.8241045):0.3665315):0.47107895):0.1158260143):0.02676000238):0.08955120208):34.28836396,(((Tropaeolaceae_Tropaeolum_magnificum.Tropaeolaceae_Tropaeolum_magnificum:18.12315602,(Tropaeolaceae_Tropaeolum_peregrinum.Tropaeolaceae_Tropaeolum_peregrinum:7.419805019,(Tropaeolaceae_Tropaeolum_capillare.Tropaeolaceae_Tropaeolum_capillare:7.363397019,(Tropaeolaceae_Tropaeolum_warmingianum.Tropaeolaceae_Tropaeolum_warmingianum:1.862633019,(Tropaeolaceae_Tropaeolum_argentinum.Tropaeolaceae_Tropaeolum_argentinum:0.04516501936,Tropaeolaceae_Tropaeolum_meyeri.Tropaeolaceae_Tropaeolum_meyeri:0.04516501936):1.817468):5.500764):0.056408):10.703351):1.608474,(Tropaeolaceae_Tropaeolum_cuspidatum.Tropaeolaceae_Tropaeolum_cuspidatum:0.04999701936,Tropaeolaceae_Tropaeolum_kuntzeanum.Tropaeolaceae_Tropaeolum_kuntzeanum:0.04999701936):19.681633):2.843012147,((((Tropaeolaceae_Tropaeolum_asplundii.Tropaeolaceae_Tropaeolum_asplundii:1.257487019,Tropaeolaceae_Tropaeolum_papillosum.Tropaeolaceae_Tropaeolum_papillosum:1.257487019):0.062823,(Tropaeolaceae_Tropaeolum_pubescens.Tropaeolaceae_Tropaeolum_pubescens:0.2573360194,(Tropaeolaceae_Tropaeolum_adpressum.Tropaeolaceae_Tropaeolum_adpressum:0.2247160194,Tropaeolaceae_Tropaeolum_stipulatum.Tropaeolaceae_Tropaeolum_stipulatum:0.2247160194):0.03262):1.062974):4.4905452,(Tropaeolaceae_Tropaeolum_emarginatum.Tropaeolaceae_Tropaeolum_emarginatum:2.084458269,(Tropaeolaceae_Tropaeolum_pendulum.Tropaeolaceae_Tropaeolum_pendulum:1.414239353,(Tropaeolaceae_Tropaeolum_moritzianum.Tropaeolaceae_Tropaeolum_moritzianum:1.230742519,(Tropaeolaceae_Tropaeolum_fintelmannii.Tropaeolaceae_Tropaeolum_fintelmannii:0.3286700194,Tropaeolaceae_Tropaeolum_repandum.Tropaeolaceae_Tropaeolum_repandum:0.3286700194):0.9020725):0.1834968333):0.6702189167):3.72639695):8.434707114,((Tropaeolaceae_Tropaeolum_smithii.Tropaeolaceae_Tropaeolum_smithii:12.76465839,(Tropaeolaceae_Tropaeolum_harlingii.Tropaeolaceae_Tropaeolum_harlingii:12.08202052,(Tropaeolaceae_Tropaeolum_majus.Tropaeolaceae_Tropaeolum_majus:0.7567620191,(Tropaeolaceae_Tropaeolum_minus.Tropaeolaceae_Tropaeolum_minus:0.2562420191,Tropaeolaceae_Tropaeolum_peltophorum.Tropaeolaceae_Tropaeolum_peltophorum:0.2562420191):0.50052):11.3252585):0.682637875):0.896597925,(Tropaeolaceae_Tropaeolum_cochabambae.Tropaeolaceae_Tropaeolum_cochabambae:0.2460930191,Tropaeolaceae_Tropaeolum_tuberosum.Tropaeolaceae_Tropaeolum_tuberosum:0.2460930191):13.4151633):0.5843060143):8.329079833):17.62426998):16.44280344):30.1772252):22.18306041,(((((Thymelaeaceae_Synandrodaphne_paradoxa.Thymelaeaceae_Synandrodaphne_paradoxa:45.73556481,(((Thymelaeaceae_Edgeworthia_tomentosa.Thymelaeaceae_Edgeworthia_tomentosa:27.82908687,((Thymelaeaceae_Daphne_bholua.Thymelaeaceae_Daphne_bholua:13.94483388,(((Thymelaeaceae_Daphne_oleoides.Thymelaeaceae_Daphne_oleoides:7.568077015,(Thymelaeaceae_Daphne_rodriguezii.Thymelaeaceae_Daphne_rodriguezii:7.317183015,(Thymelaeaceae_Daphne_gnidium.Thymelaeaceae_Daphne_gnidium:6.633049015,(Thymelaeaceae_Daphne_cneorum.Thymelaeaceae_Daphne_cneorum:6.031007015,Thymelaeaceae_Daphne_mezereum.Thymelaeaceae_Daphne_mezereum:6.031007015):0.602042):0.684134):0.250894):0.3226345,(Thymelaeaceae_Daphne_blagayana.Thymelaeaceae_Daphne_blagayana:7.431168015,Thymelaeaceae_Daphne_laureola.Thymelaeaceae_Daphne_laureola:7.431168015):0.4595435):6.02532906,(((Thymelaeaceae_Thymelaea_myrtifolia.Thymelaeaceae_Thymelaea_myrtifolia:0.430484015,Thymelaeaceae_Thymelaea_tartonraira.Thymelaeaceae_Thymelaea_tartonraira:0.430484015):4.763358,(Thymelaeaceae_Thymelaea_putorioides.Thymelaeaceae_Thymelaea_putorioides:2.196494015,Thymelaeaceae_Thymelaea_sempervirens.Thymelaeaceae_Thymelaea_sempervirens:2.196494015):2.997348):3.416405327,(((Thymelaeaceae_Thymelaea_dioica.Thymelaeaceae_Thymelaea_dioica:6.175366015,(Thymelaeaceae_Thymelaea_pubescens.Thymelaeaceae_Thymelaea_pubescens:0.4160960147,(Thymelaeaceae_Thymelaea_granatensis.Thymelaeaceae_Thymelaea_granatensis:0.09365001471,Thymelaeaceae_Thymelaea_sanamunda.Thymelaeaceae_Thymelaea_sanamunda:0.09365001471):0.322446):5.75927):2.149996929,((Thymelaeaceae_Thymelaea_argentata.Thymelaeaceae_Thymelaea_argentata:6.427199015,(Thymelaeaceae_Thymelaea_broteriana.Thymelaeaceae_Thymelaea_broteriana:5.052198015,(Thymelaeaceae_Thymelaea_procumbens.Thymelaeaceae_Thymelaea_procumbens:1.916229015,Thymelaeaceae_Thymelaea_coridifolia.Thymelaeaceae_Thymelaea_coridifolia:1.916229015):3.135969):1.375001):1.854092833,(Thymelaeaceae_Thymelaea_calycina.Thymelaeaceae_Thymelaea_calycina:5.163009515,(Thymelaeaceae_Thymelaea_subrepens.Thymelaeaceae_Thymelaea_subrepens:3.423715015,Thymelaeaceae_Thymelaea_ruizii.Thymelaeaceae_Thymelaea_ruizii:3.423715015):1.7392945):3.118282333):0.04407109524):0.07621075931,(((Thymelaeaceae_Thymelaea_microphylla.Thymelaeaceae_Thymelaea_microphylla:6.602435015,(Thymelaeaceae_Thymelaea_virescens.Thymelaeaceae_Thymelaea_virescens:5.797372015,(Thymelaeaceae_Thymelaea_hirsuta.Thymelaeaceae_Thymelaea_hirsuta:5.416939015,(Thymelaeaceae_Thymelaea_lythroides.Thymelaeaceae_Thymelaea_lythroides:1.518556015,Thymelaeaceae_Thymelaea_lanuginosa.Thymelaeaceae_Thymelaea_lanuginosa:1.518556015):3.898383):0.380433):0.805063):0.3930906667,(Thymelaeaceae_Thymelaea_villosa.Thymelaeaceae_Thymelaea_villosa:6.921766515,(Thymelaeaceae_Thymelaea_virgata.Thymelaeaceae_Thymelaea_virgata:1.704061015,Thymelaeaceae_Thymelaea_antiatlantica.Thymelaeaceae_Thymelaea_antiatlantica:1.704061015):5.2177055):0.07375916667):0.9860367798,(Thymelaeaceae_Thymelaea_tinctoria.Thymelaeaceae_Thymelaea_tinctoria:7.884694515,(((Thymelaeaceae_Thymelaea_aucheri.Thymelaeaceae_Thymelaea_aucheri:0.5929130151,Thymelaeaceae_Thymelaea_cilicica.Thymelaeaceae_Thymelaea_cilicica:0.5929130151):3.546016,(Thymelaeaceae_Thymelaea_salsa.Thymelaeaceae_Thymelaea_salsa:3.442274015,Thymelaeaceae_Thymelaea_passerina.Thymelaeaceae_Thymelaea_passerina:3.442274015):0.696655):0.349558,(Thymelaeaceae_Thymelaea_gussonei.Thymelaeaceae_Thymelaea_gussonei:3.577655015,Thymelaeaceae_Thymelaea_mesopotamica.Thymelaeaceae_Thymelaea_mesopotamica:3.577655015):0.910832):3.3962075):0.09686794643):0.4200112415):0.208673639):5.305793233):0.02879330534):3.851747804,((Thymelaeaceae_Diarthron_antoniniae.Thymelaeaceae_Diarthron_antoniniae:13.97571527,((Thymelaeaceae_Wikstroemia_monnula.Thymelaeaceae_Wikstroemia_monnula:6.878760016,(Thymelaeaceae_Wikstroemia_nutans.Thymelaeaceae_Wikstroemia_nutans:0.04977201636,Thymelaeaceae_Wikstroemia_indica.Thymelaeaceae_Wikstroemia_indica:0.04977201636):6.828988):4.3275465,(Thymelaeaceae_Daphne_gemmata.Thymelaeaceae_Daphne_gemmata:9.511821016,(Thymelaeaceae_Wikstroemia_alberti.Thymelaeaceae_Wikstroemia_alberti:3.399313016,Thymelaeaceae_Wikstroemia_canescens.Thymelaeaceae_Wikstroemia_canescens:3.399313016):6.112508):1.6944855):2.76940875):2.393431464,(Thymelaeaceae_Stellera_chamaejasme.Thymelaeaceae_Stellera_chamaejasme:13.10674602,(Thymelaeaceae_Diarthron_vesiculosum.Thymelaeaceae_Diarthron_vesiculosum:11.26943702,Thymelaeaceae_Diarthron_lessertii.Thymelaeaceae_Diarthron_lessertii:11.26943702):1.837309):3.262400714):1.427434954):10.03250519):4.532716775,(Thymelaeaceae_Edgeworthia_chrysantha.Thymelaeaceae_Edgeworthia_chrysantha:32.31169629,((((Thymelaeaceae_Gnidia_gnidioides.Thymelaeaceae_Gnidia_gnidioides:20.21668652,(Thymelaeaceae_Gnidia_danguyana.Thymelaeaceae_Gnidia_danguyana:8.39205502,Thymelaeaceae_Gnidia_decaryana.Thymelaeaceae_Gnidia_decaryana:8.39205502):11.8246315):3.045025067,(Thymelaeaceae_Gnidia_bakeri.Thymelaeaceae_Gnidia_bakeri:22.31042091,((Thymelaeaceae_Gnidia_kraussiana.Thymelaeaceae_Gnidia_kraussiana:10.51524202,(Thymelaeaceae_Gnidia_sericocephala.Thymelaeaceae_Gnidia_sericocephala:7.39659202,(Thymelaeaceae_Gnidia_calocephala.Thymelaeaceae_Gnidia_calocephala:2.14192202,Thymelaeaceae_Gnidia_caffra.Thymelaeaceae_Gnidia_caffra:2.14192202):5.25467):3.11865):2.8939948,(Thymelaeaceae_Gnidia_glauca.Thymelaeaceae_Gnidia_glauca:9.31384377,(Thymelaeaceae_Gnidia_bojeriana.Thymelaeaceae_Gnidia_bojeriana:4.706645687,(Thymelaeaceae_Gnidia_madagascariensis.Thymelaeaceae_Gnidia_madagascariensis:2.52507652,(Thymelaeaceae_Gnidia_gilbertae.Thymelaeaceae_Gnidia_gilbertae:1.73069802,Thymelaeaceae_Gnidia_sp.Thymelaeaceae_Gnidia_sp:1.73069802):0.7943785):2.181569167):4.607198083):4.09539305):8.901184089):0.9512906778):7.197156046,((((Thymelaeaceae_Gnidia_coriacea.Thymelaeaceae_Gnidia_coriacea:3.279210023,(Thymelaeaceae_Gnidia_galpini.Thymelaeaceae_Gnidia_galpini:2.399918023,(Thymelaeaceae_Gnidia_galpinii.Thymelaeaceae_Gnidia_galpinii:2.352734023,Thymelaeaceae_Gnidia_humilis.Thymelaeaceae_Gnidia_humilis:2.352734023):0.047184):0.879292):16.47106505,(((Thymelaeaceae_Gnidia_wikstroemiana.Thymelaeaceae_Gnidia_wikstroemiana:1.12223502,(((Thymelaeaceae_Gnidia_aberrans.Thymelaeaceae_Gnidia_aberrans:0.6428570197,Thymelaeaceae_Gnidia_caniflora.Thymelaeaceae_Gnidia_caniflora:0.6428570197):0.021418,(Thymelaeaceae_Gnidia_wickstroemiana.Thymelaeaceae_Gnidia_wickstroemiana:0.6203850197,Thymelaeaceae_Gnidia_setosa.Thymelaeaceae_Gnidia_setosa:0.6203850197):0.04389):0.137026,(Thymelaeaceae_Gnidia_singularis.Thymelaeaceae_Gnidia_singularis:0.1021080197,Thymelaeaceae_Gnidia_scabrida.Thymelaeaceae_Gnidia_scabrida:0.1021080197):0.699193):0.320934):13.6100085,(((((Thymelaeaceae_Pimelea_alpina.Thymelaeaceae_Pimelea_alpina:10.21783266,((Thymelaeaceae_Pimelea_stricta.Thymelaeaceae_Pimelea_stricta:8.87768172,((Thymelaeaceae_Pimelea_serpyllifolia.Thymelaeaceae_Pimelea_serpyllifolia:5.10679752,(Thymelaeaceae_Pimelea_sp.Thymelaeaceae_Pimelea_sp:0.2759460196,Thymelaeaceae_Pimelea_pseudolyallii.Thymelaeaceae_Pimelea_pseudolyallii:0.2759460196):4.8308515):2.620033833,(Thymelaeaceae_Pimelea_buxifolia.Thymelaeaceae_Pimelea_buxifolia:5.15650702,Thymelaeaceae_Pimelea_sylvestris.Thymelaeaceae_Pimelea_sylvestris:5.15650702):2.570324333):1.150850367):1.298531613,(Thymelaeaceae_Pimelea_traversii.Thymelaeaceae_Pimelea_traversii:2.333877092,((Thymelaeaceae_Pimelea_suteri.Thymelaeaceae_Pimelea_suteri:1.823398145,(Thymelaeaceae_Pimelea_poppelwellii.Thymelaeaceae_Pimelea_poppelwellii:1.08085652,(Thymelaeaceae_Pimelea_lyallii.Thymelaeaceae_Pimelea_lyallii:0.3667380202,(Thymelaeaceae_Pimelea_microphylla.Thymelaeaceae_Pimelea_microphylla:0.3367610202,Thymelaeaceae_Pimelea_concinna.Thymelaeaceae_Pimelea_concinna:0.3367610202):0.029977):0.7141185):0.742541625):0.124279975,(Thymelaeaceae_Pimelea_gnidia.Thymelaeaceae_Pimelea_gnidia:0.4635400202,Thymelaeaceae_Pimelea_longifolia.Thymelaeaceae_Pimelea_longifolia:0.4635400202):1.4841381):0.3861989714):7.842336241):0.04161933036):0.7557799635,((Thymelaeaceae_Pimelea_spicata.Thymelaeaceae_Pimelea_spicata:10.65625387,((Thymelaeaceae_Pimelea_ammocharis.Thymelaeaceae_Pimelea_ammocharis:9.980562326,((((Thymelaeaceae_Thecanthes_concreta.Thymelaeaceae_Thecanthes_concreta:1.94984402,Thymelaeaceae_Thecanthes_sanguinea.Thymelaeaceae_Thecanthes_sanguinea:1.94984402):0.6357865,(Thymelaeaceae_Thecanthes_cornucopiae.Thymelaeaceae_Thecanthes_cornucopiae:2.28012302,(Thymelaeaceae_Thecanthes_punicea.Thymelaeaceae_Thecanthes_punicea:1.79925002,Thymelaeaceae_Thecanthes_filifolia.Thymelaeaceae_Thecanthes_filifolia:1.79925002):0.480873):0.3055075):6.2281062,(Thymelaeaceae_Pimelea_decora.Thymelaeaceae_Pimelea_decora:1.59042602,Thymelaeaceae_Pimelea_haematostachya.Thymelaeaceae_Pimelea_haematostachya:1.59042602):7.2233107):0.8502449039,((Thymelaeaceae_Pimelea_interioris.Thymelaeaceae_Pimelea_interioris:8.58050277,((Thymelaeaceae_Pimelea_venosa.Thymelaeaceae_Pimelea_venosa:8.01205302,Thymelaeaceae_Pimelea_clavata.Thymelaeaceae_Pimelea_clavata:8.01205302):0.045017625,(Thymelaeaceae_Pimelea_trichostachya.Thymelaeaceae_Pimelea_trichostachya:7.13126152,(Thymelaeaceae_Pimelea_argentea.Thymelaeaceae_Pimelea_argentea:6.88840302,(Thymelaeaceae_Pimelea_sericostachya.Thymelaeaceae_Pimelea_sericostachya:5.62669702,Thymelaeaceae_Pimelea_leptospermoides.Thymelaeaceae_Pimelea_leptospermoides:5.62669702):1.261706):0.2428585):0.925809125):0.523432125):0.6556399107,(Thymelaeaceae_Pimelea_curviflora.Thymelaeaceae_Pimelea_curviflora:8.61099952,(Thymelaeaceae_Pimelea_latifolia.Thymelaeaceae_Pimelea_latifolia:3.61524402,(Thymelaeaceae_Pimelea_petrophila.Thymelaeaceae_Pimelea_petrophila:0.04802602013,Thymelaeaceae_Pimelea_strigosa.Thymelaeaceae_Pimelea_strigosa:0.04802602013):3.567218):4.9957555):0.6251431607):0.4278389432):0.3165807017):0.4788964839,((Thymelaeaceae_Pimelea_pelinos.Thymelaeaceae_Pimelea_pelinos:6.654610021,(Thymelaeaceae_Pimelea_neoanglica.Thymelaeaceae_Pimelea_neoanglica:2.181644021,(Thymelaeaceae_Pimelea_neo-anglica.Thymelaeaceae_Pimelea_neo-anglica:2.154705021,Thymelaeaceae_Pimelea_pauciflora.Thymelaeaceae_Pimelea_pauciflora:2.154705021):0.026939):4.472966):2.629399,(Thymelaeaceae_Pimelea_halophila.Thymelaeaceae_Pimelea_halophila:9.106341021,(Thymelaeaceae_Pimelea_rosea.Thymelaeaceae_Pimelea_rosea:8.403649021,Thymelaeaceae_Pimelea_flava.Thymelaeaceae_Pimelea_flava:8.403649021):0.702692):0.177668):1.175449789):0.1967950567):0.2352940218,((((((Thymelaeaceae_Pimelea_erecta.Thymelaeaceae_Pimelea_erecta:4.048053019,Thymelaeaceae_Pimelea_avonensis.Thymelaeaceae_Pimelea_avonensis:4.048053019):2.874765188,(Thymelaeaceae_Pimelea_spinescens.Thymelaeaceae_Pimelea_spinescens:6.234994234,(((Thymelaeaceae_Pimelea_cracens.Thymelaeaceae_Pimelea_cracens:4.24138302,Thymelaeaceae_Pimelea_suaveolens.Thymelaeaceae_Pimelea_suaveolens:4.24138302):0.4792956667,(Thymelaeaceae_Pimelea_aeruginosa.Thymelaeaceae_Pimelea_aeruginosa:4.67488252,(Thymelaeaceae_Pimelea_physodes.Thymelaeaceae_Pimelea_physodes:4.55929802,Thymelaeaceae_Pimelea_tinctoria.Thymelaeaceae_Pimelea_tinctoria:4.55929802):0.1155845):0.04579616667):0.2268126333,(Thymelaeaceae_Pimelea_drummondii.Thymelaeaceae_Pimelea_drummondii:0.08305702023,Thymelaeaceae_Pimelea_sulphurea.Thymelaeaceae_Pimelea_sulphurea:0.08305702023):4.8644343):1.287502914):0.6878239732):0.0411459625,(((Thymelaeaceae_Pimelea_ciliata.Thymelaeaceae_Pimelea_ciliata:1.20183902,Thymelaeaceae_Pimelea_ferruginea.Thymelaeaceae_Pimelea_ferruginea:1.20183902):3.192182,(Thymelaeaceae_Pimelea_spectabilis.Thymelaeaceae_Pimelea_spectabilis:0.8331700199,Thymelaeaceae_Pimelea_leucantha.Thymelaeaceae_Pimelea_leucantha:0.8331700199):3.560851):1.573007,(Thymelaeaceae_Pimelea_villifera.Thymelaeaceae_Pimelea_villifera:5.80318502,(Thymelaeaceae_Pimelea_lanata.Thymelaeaceae_Pimelea_lanata:4.58561002,(Thymelaeaceae_Pimelea_hispida.Thymelaeaceae_Pimelea_hispida:3.35544902,Thymelaeaceae_Pimelea_rara.Thymelaeaceae_Pimelea_rara:3.35544902):1.230161):1.217575):0.163843):0.99693615):0.2693078083,(((Thymelaeaceae_Pimelea_subvillifera.Thymelaeaceae_Pimelea_subvillifera:3.43823902,Thymelaeaceae_Pimelea_lehmanniana.Thymelaeaceae_Pimelea_lehmanniana:3.43823902):2.6191415,(Thymelaeaceae_Pimelea_preissii.Thymelaeaceae_Pimelea_preissii:5.81185902,Thymelaeaceae_Pimelea_calcicola.Thymelaeaceae_Pimelea_calcicola:5.81185902):0.2455215):1.11877625,((Thymelaeaceae_Pimelea_floribunda.Thymelaeaceae_Pimelea_floribunda:1.53857102,Thymelaeaceae_Pimelea_brevistyla.Thymelaeaceae_Pimelea_brevistyla:1.53857102):2.951876,(Thymelaeaceae_Pimelea_angustifolia.Thymelaeaceae_Pimelea_angustifolia:4.23209502,Thymelaeaceae_Pimelea_longiflora.Thymelaeaceae_Pimelea_longiflora:4.23209502):0.258352):2.68570975):0.05711520833):0.3729580609,(Thymelaeaceae_Pimelea_macrostegia.Thymelaeaceae_Pimelea_macrostegia:0.5266410201,(Thymelaeaceae_Pimelea_brevifolia.Thymelaeaceae_Pimelea_brevifolia:0.4752270201,Thymelaeaceae_Pimelea_sessilis.Thymelaeaceae_Pimelea_sessilis:0.4752270201):0.051414):7.079589019):1.688698998,(Thymelaeaceae_Pimelea_treyvaudii.Thymelaeaceae_Pimelea_treyvaudii:7.91172702,Thymelaeaceae_Pimelea_phylicoides.Thymelaeaceae_Pimelea_phylicoides:7.91172702):1.383202017):1.596618851):0.08206473834):0.1223096522,(Thymelaeaceae_Pimelea_octophylla.Thymelaeaceae_Pimelea_octophylla:6.802938854,(Thymelaeaceae_Pimelea_biflora.Thymelaeaceae_Pimelea_biflora:3.347884521,(Thymelaeaceae_Pimelea_williamsonii.Thymelaeaceae_Pimelea_williamsonii:0.4625270207,Thymelaeaceae_Pimelea_milliganii.Thymelaeaceae_Pimelea_milliganii:0.4625270207):2.8853575):3.455054333):4.292983425):0.3114821505,(Thymelaeaceae_Pimelea_imbricata.Thymelaeaceae_Pimelea_imbricata:8.90898302,Thymelaeaceae_Pimelea_graniticola.Thymelaeaceae_Pimelea_graniticola:8.90898302):2.498421409):0.02714194353,((Thymelaeaceae_Pimelea_gilgiana.Thymelaeaceae_Pimelea_gilgiana:10.03103235,(Thymelaeaceae_Pimelea_forrestiana.Thymelaeaceae_Pimelea_forrestiana:7.53054952,(Thymelaeaceae_Pimelea_spiculigera.Thymelaeaceae_Pimelea_spiculigera:1.51294702,Thymelaeaceae_Pimelea_microcephala.Thymelaeaceae_Pimelea_microcephala:1.51294702):6.0176025):2.500482833):0.9278287167,((Thymelaeaceae_Pimelea_bracteata.Thymelaeaceae_Pimelea_bracteata:8.59189252,(Thymelaeaceae_Pimelea_micrantha.Thymelaeaceae_Pimelea_micrantha:7.63523002,Thymelaeaceae_Pimelea_holroydii.Thymelaeaceae_Pimelea_holroydii:7.63523002):0.9566625):1.607818024,((Thymelaeaceae_Pimelea_axiflora.Thymelaeaceae_Pimelea_axiflora:3.94727602,Thymelaeaceae_Pimelea_drupacea.Thymelaeaceae_Pimelea_drupacea:3.94727602):5.7037638,((Thymelaeaceae_Pimelea_linifolia.Thymelaeaceae_Pimelea_linifolia:7.98999802,(Thymelaeaceae_Pimelea_humilis.Thymelaeaceae_Pimelea_humilis:7.66673002,Thymelaeaceae_Pimelea_hewardiana.Thymelaeaceae_Pimelea_hewardiana:7.66673002):0.323268):0.3110585,(Thymelaeaceae_Pimelea_sericea.Thymelaeaceae_Pimelea_sericea:3.41539402,Thymelaeaceae_Pimelea_pygmaea.Thymelaeaceae_Pimelea_pygmaea:3.41539402):4.8856625):1.3499833):0.5486707238):0.7591505262):0.4756853026):3.297697147):2.336501035,((Thymelaeaceae_Gnidia_polystachya.Thymelaeaceae_Gnidia_polystachya:0.8964240197,Thymelaeaceae_Gnidia_squarrosa.Thymelaeaceae_Gnidia_squarrosa:0.8964240197):13.791331,(Thymelaeaceae_Gnidia_wilmsii.Thymelaeaceae_Gnidia_wilmsii:11.53534202,Thymelaeaceae_Gnidia_phaeotricha.Thymelaeaceae_Gnidia_phaeotricha:11.53534202):3.152413):2.380989535):2.681530518):6.713222553,((Thymelaeaceae_Gnidia_racemosa.Thymelaeaceae_Gnidia_racemosa:12.04058823,(Thymelaeaceae_Gnidia_pinifolia.Thymelaeaceae_Gnidia_pinifolia:7.48550827,(Thymelaeaceae_Struthiola_leptantha.Thymelaeaceae_Struthiola_leptantha:4.69632232,((Thymelaeaceae_Struthiola_dodecandra.Thymelaeaceae_Struthiola_dodecandra:3.13976552,(Thymelaeaceae_Struthiola_tomentosa.Thymelaeaceae_Struthiola_tomentosa:2.50095102,Thymelaeaceae_Struthiola_salteri.Thymelaeaceae_Struthiola_salteri:2.50095102):0.6388145):0.7435701667,(Thymelaeaceae_Struthiola_striata.Thymelaeaceae_Struthiola_striata:1.820462019,Thymelaeaceae_Struthiola_ciliata.Thymelaeaceae_Struthiola_ciliata:1.820462019):2.062873667):0.8129866333):2.78918595):4.555079964):6.504182012,((((Thymelaeaceae_Kelleria_dieffenbachii.Thymelaeaceae_Kelleria_dieffenbachii:8.004589019,Thymelaeaceae_Drapetes_muscoides.Thymelaeaceae_Drapetes_muscoides:8.004589019):5.3440283,((Thymelaeaceae_Gnidia_fastigiata.Thymelaeaceae_Gnidia_fastigiata:0.0496980192,Thymelaeaceae_Gnidia_renniana.Thymelaeaceae_Gnidia_renniana:0.0496980192):7.2816075,(Thymelaeaceae_Gnidia_geminiflora.Thymelaeaceae_Gnidia_geminiflora:5.522753019,(Thymelaeaceae_Gnidia_anomala.Thymelaeaceae_Gnidia_anomala:2.229095019,Thymelaeaceae_Gnidia_denudata.Thymelaeaceae_Gnidia_denudata:2.229095019):3.293658):1.8085525):6.0173118):1.629638137,((Thymelaeaceae_Passerina_burchellii.Thymelaeaceae_Passerina_burchellii:5.133857377,((Thymelaeaceae_Passerina_nivicola.Thymelaeaceae_Passerina_nivicola:3.19311302,Thymelaeaceae_Passerina_quadrifaria.Thymelaeaceae_Passerina_quadrifaria:3.19311302):0.9502715,((Thymelaeaceae_Passerina_paleacea.Thymelaeaceae_Passerina_paleacea:2.64861902,(Thymelaeaceae_Passerina_galpinii.Thymelaeaceae_Passerina_galpinii:0.9512120197,Thymelaeaceae_Passerina_truncata.Thymelaeaceae_Passerina_truncata:0.9512120197):1.697407):1.074518,(Thymelaeaceae_Passerina_ericoides.Thymelaeaceae_Passerina_ericoides:3.06629202,Thymelaeaceae_Passerina_montivaga.Thymelaeaceae_Passerina_montivaga:3.06629202):0.656845):0.4202475):0.9904728571):0.8207391054,((Thymelaeaceae_Passerina_obtusifolia.Thymelaeaceae_Passerina_obtusifolia:3.94644602,Thymelaeaceae_Passerina_pendula.Thymelaeaceae_Passerina_pendula:3.94644602):0.7489515625,(Thymelaeaceae_Passerina_rubra.Thymelaeaceae_Passerina_rubra:4.22103252,(Thymelaeaceae_Passerina_corymbosa.Thymelaeaceae_Passerina_corymbosa:2.47429702,((Thymelaeaceae_Passerina_filiformis.Thymelaeaceae_Passerina_filiformis:1.99746402,Thymelaeaceae_Passerina_falcifolia.Thymelaeaceae_Passerina_falcifolia:1.99746402):0.063258,((Thymelaeaceae_Passerina_montana.Thymelaeaceae_Passerina_montana:0.3962260197,Thymelaeaceae_Passerina_drakensbergensis.Thymelaeaceae_Passerina_drakensbergensis:0.3962260197):0.952864,(Thymelaeaceae_Passerina_rigida.Thymelaeaceae_Passerina_rigida:0.2221030197,Thymelaeaceae_Passerina_vulgaris.Thymelaeaceae_Passerina_vulgaris:0.2221030197):1.126987):0.711632):0.413575):1.7467355):0.4743650625):1.2591989):9.023658974):0.5763207085,((((Thymelaeaceae_Lachnaea_gracilis.Thymelaeaceae_Lachnaea_gracilis:5.194722645,((Thymelaeaceae_Lachnaea_axillaris.Thymelaeaceae_Lachnaea_axillaris:0.8913630197,Thymelaeaceae_Cryptadenia_filicaulis.Thymelaeaceae_Cryptadenia_filicaulis:0.8913630197):3.9400805,((Thymelaeaceae_Lachnaea_leipoldtii.Thymelaeaceae_Lachnaea_leipoldtii:4.02608102,(Thymelaeaceae_Cryptadenia_grandiflora.Thymelaeaceae_Cryptadenia_grandiflora:2.70721702,(Thymelaeaceae_Lachnaea_grandiflora.Thymelaeaceae_Lachnaea_grandiflora:2.67572602,Thymelaeaceae_Lachnaea_uniflora.Thymelaeaceae_Lachnaea_uniflora:2.67572602):0.031491):1.318864):0.044721,(Thymelaeaceae_Lachnaea_pudens.Thymelaeaceae_Lachnaea_pudens:3.34090902,Thymelaeaceae_Lachnaea_pusilla.Thymelaeaceae_Lachnaea_pusilla:3.34090902):0.729893):0.7606415):0.363279125):2.605767965,((Thymelaeaceae_Lachnaea_laniflora.Thymelaeaceae_Lachnaea_laniflora:5.37759052,((Thymelaeaceae_Lachnaea_villosa.Thymelaeaceae_Lachnaea_villosa:2.40301602,(Thymelaeaceae_Lachnaea_greytonensis.Thymelaeaceae_Lachnaea_greytonensis:1.03926302,Thymelaeaceae_Lachnaea_marlothii.Thymelaeaceae_Lachnaea_marlothii:1.03926302):1.363753):1.672872,(Thymelaeaceae_Lachnaea_pendula.Thymelaeaceae_Lachnaea_pendula:2.86154302,(Thymelaeaceae_Lachnaea_penicillata.Thymelaeaceae_Lachnaea_penicillata:2.57783202,Thymelaeaceae_Lachnaea_funicaulis.Thymelaeaceae_Lachnaea_funicaulis:2.57783202):0.283711):1.214345):1.3017025):0.6072424048,(Thymelaeaceae_Lachnaea_globulifera.Thymelaeaceae_Lachnaea_globulifera:5.10816242,((Thymelaeaceae_Lachnaea_rupestris.Thymelaeaceae_Lachnaea_rupestris:2.52551702,Thymelaeaceae_Lachnaea_eriocephala.Thymelaeaceae_Lachnaea_eriocephala:2.52551702):0.4646748333,(Thymelaeaceae_Lachnaea_naviculifolia.Thymelaeaceae_Lachnaea_naviculifolia:1.66060952,(Thymelaeaceae_Lachnaea_montana.Thymelaeaceae_Lachnaea_montana:0.3323100199,Thymelaeaceae_Lachnaea_pedicellata.Thymelaeaceae_Lachnaea_pedicellata:0.3323100199):1.3282995):1.329582333):2.117970567):0.8766705048):1.815657685):1.852512312,((((Thymelaeaceae_Lachnaea_aurea.Thymelaeaceae_Lachnaea_aurea:4.58166402,(Thymelaeaceae_Cryptadenia_laxa.Thymelaeaceae_Cryptadenia_laxa:4.51903202,Thymelaeaceae_Lachnaea_ruscifolia.Thymelaeaceae_Lachnaea_ruscifolia:4.51903202):0.062632):0.903992,((Thymelaeaceae_Lachnaea_burchellii.Thymelaeaceae_Lachnaea_burchellii:3.22622002,(Thymelaeaceae_Lachnaea_diosmoides.Thymelaeaceae_Lachnaea_diosmoides:1.48851302,Thymelaeaceae_Lachnaea_glomerata.Thymelaeaceae_Lachnaea_glomerata:1.48851302):1.737707):1.790273,(Thymelaeaceae_Lachnaea_ericoides.Thymelaeaceae_Lachnaea_ericoides:3.56929302,Thymelaeaceae_Lachnaea_sociorum.Thymelaeaceae_Lachnaea_sociorum:3.56929302):1.4472):0.469163):1.1609405,(Thymelaeaceae_Lachnaea_laxa.Thymelaeaceae_Lachnaea_laxa:4.56177602,Thymelaeaceae_Lachnaea_nervosa.Thymelaeaceae_Lachnaea_nervosa:4.56177602):2.0848205):1.3425946,(Thymelaeaceae_Lachnaea_densiflora.Thymelaeaceae_Lachnaea_densiflora:3.46829102,Thymelaeaceae_Lachnaea_capitata.Thymelaeaceae_Lachnaea_capitata:3.46829102):4.5209001):1.663811802):3.87946701,((Thymelaeaceae_Lachnaea_elsieae.Thymelaeaceae_Lachnaea_elsieae:2.52989102,Thymelaeaceae_Lachnaea_oliverorum.Thymelaeaceae_Lachnaea_oliverorum:2.52989102):4.168657,(Thymelaeaceae_Lachnaea_filamentosa.Thymelaeaceae_Lachnaea_filamentosa:3.33196302,(Thymelaeaceae_Lachnaea_alpina.Thymelaeaceae_Lachnaea_alpina:2.14915202,(Thymelaeaceae_Lachnaea_macrantha.Thymelaeaceae_Lachnaea_macrantha:2.05805302,Thymelaeaceae_Lachnaea_pomposa.Thymelaeaceae_Lachnaea_pomposa:2.05805302):0.091099):1.182811):3.366585):6.833921912):2.022106233):2.990194081):7.91872738):0.927354077,(((Thymelaeaceae_Ovidia_andina.Thymelaeaceae_Ovidia_andina:18.77122502,((Thymelaeaceae_Dirca_occidentalis.Thymelaeaceae_Dirca_occidentalis:8.20644502,(Thymelaeaceae_Dirca_mexicana.Thymelaeaceae_Dirca_mexicana:0.3003610197,(Thymelaeaceae_Dirca_palustris.Thymelaeaceae_Dirca_palustris:0.0407140197,Thymelaeaceae_Dirca_decipiens.Thymelaeaceae_Dirca_decipiens:0.0407140197):0.259647):7.906084):8.687435,(Thymelaeaceae_Daphnopsis_philippiana.Thymelaeaceae_Daphnopsis_philippiana:6.30423102,Thymelaeaceae_Daphnopsis_americana.Thymelaeaceae_Daphnopsis_americana:6.30423102):10.589649):1.877345):2.989914,((Thymelaeaceae_Stephanodaphne_capitata.Thymelaeaceae_Stephanodaphne_capitata:0.0614720197,Thymelaeaceae_Stephanodaphne_oblongifolia.Thymelaeaceae_Stephanodaphne_oblongifolia:0.0614720197):3.544712,(Thymelaeaceae_Stephanodaphne_cremostachya.Thymelaeaceae_Stephanodaphne_cremostachya:2.06126502,(Thymelaeaceae_Stephanodaphne_geminata.Thymelaeaceae_Stephanodaphne_geminata:1.74278102,Thymelaeaceae_Stephanodaphne_cuspidata.Thymelaeaceae_Stephanodaphne_cuspidata:1.74278102):0.318484):1.544919):18.154955):3.6061325,(Thymelaeaceae_Peddiea_africana.Thymelaeaceae_Peddiea_africana:3.54583002,Thymelaeaceae_Peddiea_involucrata.Thymelaeaceae_Peddiea_involucrata:3.54583002):21.8214415):2.023580183):3.06801593):0.6188360338,(Thymelaeaceae_Dais_cotinifolia.Thymelaeaceae_Dais_cotinifolia:11.39662852,(Thymelaeaceae_Phaleria_chermsideana.Thymelaeaceae_Phaleria_chermsideana:5.227643016,(Thymelaeaceae_Phaleria_capitata.Thymelaeaceae_Phaleria_capitata:1.238054016,Thymelaeaceae_Phaleria_macrocarpa.Thymelaeaceae_Phaleria_macrocarpa:1.238054016):3.989589):6.1689855):19.68107515):1.233992627):0.05010735586):5.996113034,((Thymelaeaceae_Gyrinops_walla.Thymelaeaceae_Gyrinops_walla:11.0617578,((Thymelaeaceae_Gyrinops_ledermannii.Thymelaeaceae_Gyrinops_ledermannii:6.661841016,Thymelaeaceae_Aquilaria_beccariana.Thymelaeaceae_Aquilaria_beccariana:6.661841016):0.5218877,(Thymelaeaceae_Aquilaria_rugosa.Thymelaeaceae_Aquilaria_rugosa:1.775957266,(Thymelaeaceae_Aquilaria_yunnanensis.Thymelaeaceae_Aquilaria_yunnanensis:1.50956035,(Thymelaeaceae_Aquilaria_malaccensis.Thymelaeaceae_Aquilaria_malaccensis:1.483743516,(Thymelaeaceae_Aquilaria_sinensis.Thymelaeaceae_Aquilaria_sinensis:0.02741801633,Thymelaeaceae_Aquilaria_crassna.Thymelaeaceae_Aquilaria_crassna:0.02741801633):1.4563255):0.02581683333):0.2663969167):5.40777145):3.878029086):22.82184303,(Thymelaeaceae_Dicranolepis_disticha.Thymelaeaceae_Dicranolepis_disticha:23.23912402,(Thymelaeaceae_Enkleia_siamensis.Thymelaeaceae_Enkleia_siamensis:17.66358202,(Thymelaeaceae_Synaptolepis_alternifolia.Thymelaeaceae_Synaptolepis_alternifolia:7.648247022,Thymelaeaceae_Craterosiphon_scandens.Thymelaeaceae_Craterosiphon_scandens:7.648247022):10.015335):5.575542):10.64447681):4.474315851):7.377648129):2.81911089,(Thymelaeaceae_Octolepis_dioica.Thymelaeaceae_Octolepis_dioica:27.27712346,(((Thymelaeaceae_Lethedon_balansae.Thymelaeaceae_Lethedon_balansae:2.443056029,(Thymelaeaceae_Lethedon_setosa.Thymelaeaceae_Lethedon_setosa:0.05548002906,Thymelaeaceae_Lethedon_cernua.Thymelaeaceae_Lethedon_cernua:0.05548002906):2.387576):10.21254383,(Thymelaeaceae_Solmsia_calophylla.Thymelaeaceae_Solmsia_calophylla:8.777483526,(Thymelaeaceae_Arnhemia_cryptantha.Thymelaeaceae_Arnhemia_cryptantha:3.720925026,Thymelaeaceae_Deltaria_brachyblastophora.Thymelaeaceae_Deltaria_brachyblastophora:3.720925026):5.0565585):3.878116333):0.1169140833,(Thymelaeaceae_Gonystylus_macrophyllus.Thymelaeaceae_Gonystylus_macrophyllus:0.8768100224,Thymelaeaceae_Gonystylus_borneensis.Thymelaeaceae_Gonystylus_borneensis:0.8768100224):11.89570392):14.50460952):21.27755224):45.25819973,(((Muntingiaceae_Muntingia_calabura.Muntingiaceae_Muntingia_calabura:42.71729002,Muntingiaceae_Dicraspidia_donnell-smithii.Muntingiaceae_Dicraspidia_donnell-smithii:42.71729002):44.30697576,(((Sphaerosepalaceae_Rhopalocarpus_lucidus.Sphaerosepalaceae_Rhopalocarpus_lucidus:11.84752352,(Sphaerosepalaceae_Dialyceras_coriaceum.Sphaerosepalaceae_Dialyceras_coriaceum:0.9113530174,Sphaerosepalaceae_Dialyceras_parvifolium.Sphaerosepalaceae_Dialyceras_parvifolium:0.9113530174):10.9361705):53.23395433,((Bixaceae_Amoreuxia_wrightii.Bixaceae_Amoreuxia_wrightii:18.17930502,(Bixaceae_Cochlospermum_vitifolium.Bixaceae_Cochlospermum_vitifolium:0.9448260174,Bixaceae_Cochlospermum_intermedium.Bixaceae_Cochlospermum_intermedium:0.9448260174):17.234479):32.115402,(Bixaceae_Diegodendron_humbertii.Bixaceae_Diegodendron_humbertii:33.66201102,(Bixaceae_Bixa_urucurana.Bixaceae_Bixa_urucurana:12.44866002,Bixaceae_Bixa_orellana.Bixaceae_Bixa_orellana:12.44866002):21.213351):16.632696):14.78677083):14.83453887,(((Sarcolaenaceae_Leptolaena_multiflora.Sarcolaenaceae_Leptolaena_multiflora:12.94457602,(Sarcolaenaceae_Sarcolaena_multiflora.Sarcolaenaceae_Sarcolaena_multiflora:1.975386017,Sarcolaenaceae_Sarcolaena_oblongifolia.Sarcolaenaceae_Sarcolaena_oblongifolia:1.975386017):10.96919):27.26647934,(Dipterocarpaceae_Monotes_madagascariensis.Dipterocarpaceae_Monotes_madagascariensis:35.79902386,(Dipterocarpaceae_Dryobalanops_lanceolata.Dipterocarpaceae_Dryobalanops_lanceolata:34.90533886,(((Dipterocarpaceae_Cotylelobium_lanceolatum.Dipterocarpaceae_Cotylelobium_lanceolatum:10.85751003,Dipterocarpaceae_Anisoptera_marginata.Dipterocarpaceae_Anisoptera_marginata:10.85751003):4.865114,(Dipterocarpaceae_Vatica_papuana.Dipterocarpaceae_Vatica_papuana:8.521215025,Dipterocarpaceae_Vatica_mangachapoi.Dipterocarpaceae_Vatica_mangachapoi:8.521215025):7.201409):13.45856034,(((Dipterocarpaceae_Vateriopsis_seychellarum.Dipterocarpaceae_Vateriopsis_seychellarum:15.69986902,((Dipterocarpaceae_Anisoptera_laevis.Dipterocarpaceae_Anisoptera_laevis:2.883783024,Dipterocarpaceae_Anisoptera_oblonga.Dipterocarpaceae_Anisoptera_oblonga:2.883783024):7.444439548,((Dipterocarpaceae_Stemonoporus_lancifolius.Dipterocarpaceae_Stemonoporus_lancifolius:1.863845525,((Dipterocarpaceae_Stemonoporus_wightii.Dipterocarpaceae_Stemonoporus_wightii:0.6376140253,((Dipterocarpaceae_Stemonoporus_scalarinervis.Dipterocarpaceae_Stemonoporus_scalarinervis:0.2879020253,(Dipterocarpaceae_Stemonoporus_gilimalensis.Dipterocarpaceae_Stemonoporus_gilimalensis:0.02072602532,Dipterocarpaceae_Stemonoporus_acuminatus.Dipterocarpaceae_Stemonoporus_acuminatus:0.02072602532):0.267176):0.328646,(Dipterocarpaceae_Stemonoporus_reticulatus.Dipterocarpaceae_Stemonoporus_reticulatus:0.09820602532,Dipterocarpaceae_Stemonoporus_bullatus.Dipterocarpaceae_Stemonoporus_bullatus:0.09820602532):0.518342):0.021066):0.029589,(Dipterocarpaceae_Stemonoporus_kanneliyensis.Dipterocarpaceae_Stemonoporus_kanneliyensis:0.09890602532,Dipterocarpaceae_Stemonoporus_canaliculatus.Dipterocarpaceae_Stemonoporus_canaliculatus:0.09890602532):0.568297):1.1966425):8.414725694,(Dipterocarpaceae_Upuna_borneensis.Dipterocarpaceae_Upuna_borneensis:9.133819752,(Dipterocarpaceae_Vateria_copallifera.Dipterocarpaceae_Vateria_copallifera:9.102773725,(Dipterocarpaceae_Vatica_diospyroides.Dipterocarpaceae_Vatica_diospyroides:8.610723692,((Dipterocarpaceae_Cotylelobium_scabriusculum.Dipterocarpaceae_Cotylelobium_scabriusculum:1.662952026,Dipterocarpaceae_Cotylelobium_malayanum.Dipterocarpaceae_Cotylelobium_malayanum:1.662952026):3.691393571,(Dipterocarpaceae_Vatica_coriacea.Dipterocarpaceae_Vatica_coriacea:2.012031526,(Dipterocarpaceae_Vatica_micrantha.Dipterocarpaceae_Vatica_micrantha:1.992046026,((Dipterocarpaceae_Vatica_affinis.Dipterocarpaceae_Vatica_affinis:0.03988802575,Dipterocarpaceae_Vatica_chinensis.Dipterocarpaceae_Vatica_chinensis:0.03988802575):1.931244,(Dipterocarpaceae_Vatica_odorata.Dipterocarpaceae_Vatica_odorata:1.942624026,(Dipterocarpaceae_Vatica_bella.Dipterocarpaceae_Vatica_bella:1.227715026,Dipterocarpaceae_Vatica_pauciflora.Dipterocarpaceae_Vatica_pauciflora:1.227715026):0.714909):0.028508):0.020914):0.0199855):3.342314071):3.256378095):0.4920500333):0.03104602727):1.144751467):0.04965135317):5.371646452):13.41418596,(Dipterocarpaceae_Dipterocarpus_costatus.Dipterocarpaceae_Dipterocarpus_costatus:25.81023598,(Dipterocarpaceae_Dipterocarpus_hispidus.Dipterocarpaceae_Dipterocarpus_hispidus:1.469203981,(Dipterocarpaceae_Dipterocarpus_glandulosus.Dipterocarpaceae_Dipterocarpus_glandulosus:1.402637978,(Dipterocarpaceae_Dipterocarpus_zeylanicus.Dipterocarpaceae_Dipterocarpus_zeylanicus:1.349544423,(Dipterocarpaceae_Dipterocarpus_insignis.Dipterocarpaceae_Dipterocarpus_insignis:1.322720356,(Dipterocarpaceae_Dipterocarpus_alatus.Dipterocarpaceae_Dipterocarpus_alatus:1.283355273,(Dipterocarpaceae_Dipterocarpus_dyeri.Dipterocarpaceae_Dipterocarpus_dyeri:1.259272737,(Dipterocarpaceae_Dipterocarpus_tuberculatus.Dipterocarpaceae_Dipterocarpus_tuberculatus:1.24180569,(Dipterocarpaceae_Dipterocarpus_turbinatus.Dipterocarpaceae_Dipterocarpus_turbinatus:1.227477623,(Dipterocarpaceae_Dipterocarpus_cornutus.Dipterocarpaceae_Dipterocarpus_cornutus:0.9734405231,(Dipterocarpaceae_Dipterocarpus_baudii.Dipterocarpaceae_Dipterocarpus_baudii:0.9618000231,(Dipterocarpaceae_Dipterocarpus_kerrii.Dipterocarpaceae_Dipterocarpus_kerrii:0.9519710231,(Dipterocarpaceae_Dipterocarpus_obtusifolius.Dipterocarpaceae_Dipterocarpus_obtusifolius:0.8928830231,Dipterocarpaceae_Dipterocarpus_palembanicus.Dipterocarpaceae_Dipterocarpus_palembanicus:0.8928830231):0.059088):0.009829):0.0116405):0.2540371):0.01432806667):0.01746704762):0.02408253571):0.03936508333):0.02682406667):0.05309355455):0.06656600379):24.341032):3.303819003):0.02840351706,(((Dipterocarpaceae_Shorea_exelliptica.Dipterocarpaceae_Shorea_exelliptica:15.62513702,Dipterocarpaceae_Hopea_apiculata.Dipterocarpaceae_Hopea_apiculata:15.62513702):1.946007506,((Dipterocarpaceae_Shorea_henryana.Dipterocarpaceae_Shorea_henryana:9.60533902,Dipterocarpaceae_Shorea_roxburghii.Dipterocarpaceae_Shorea_roxburghii:9.60533902):6.751329006,((Dipterocarpaceae_Shorea_scaberrima.Dipterocarpaceae_Shorea_scaberrima:14.93701054,(((Dipterocarpaceae_Neobalanocarpus_heimii.Dipterocarpaceae_Neobalanocarpus_heimii:12.22209373,(Dipterocarpaceae_Hopea_hainanensis.Dipterocarpaceae_Hopea_hainanensis:11.39318476,((Dipterocarpaceae_Hopea_cordifolia.Dipterocarpaceae_Hopea_cordifolia:10.1871834,(Dipterocarpaceae_Hopea_pierrei.Dipterocarpaceae_Hopea_pierrei:9.84819952,(Dipterocarpaceae_Hopea_celtidifolia.Dipterocarpaceae_Hopea_celtidifolia:9.38188702,(Dipterocarpaceae_Hopea_mengarawan.Dipterocarpaceae_Hopea_mengarawan:7.28220202,Dipterocarpaceae_Hopea_dryobalanoides.Dipterocarpaceae_Hopea_dryobalanoides:7.28220202):2.099685):0.4663125):0.338983875):1.187729766,(((Dipterocarpaceae_Hopea_beccariana.Dipterocarpaceae_Hopea_beccariana:6.07881902,(Dipterocarpaceae_Hopea_latifolia.Dipterocarpaceae_Hopea_latifolia:4.80794202,((Dipterocarpaceae_Hopea_subalata.Dipterocarpaceae_Hopea_subalata:3.95302802,(Dipterocarpaceae_Hopea_nervosa.Dipterocarpaceae_Hopea_nervosa:3.92432202,(Dipterocarpaceae_Hopea_nigra.Dipterocarpaceae_Hopea_nigra:2.69577302,Dipterocarpaceae_Hopea_cernua.Dipterocarpaceae_Hopea_cernua:2.69577302):1.228549):0.028706):0.823906,(Dipterocarpaceae_Hopea_discolor.Dipterocarpaceae_Hopea_discolor:1.72531302,Dipterocarpaceae_Hopea_jucunda.Dipterocarpaceae_Hopea_jucunda:1.72531302):3.051621):0.031008):1.270877):0.280712625,(Dipterocarpaceae_Hopea_dyeri.Dipterocarpaceae_Hopea_dyeri:5.420015702,(Dipterocarpaceae_Hopea_bilitonensis.Dipterocarpaceae_Hopea_bilitonensis:5.37827722,((Dipterocarpaceae_Hopea_pubescens.Dipterocarpaceae_Hopea_pubescens:5.22227752,(Dipterocarpaceae_Hopea_sangal.Dipterocarpaceae_Hopea_sangal:0.0504420201,Dipterocarpaceae_Hopea_nutans.Dipterocarpaceae_Hopea_nutans:0.0504420201):5.1718355):0.1312189762,(Dipterocarpaceae_Shorea_talura.Dipterocarpaceae_Shorea_talura:5.105690187,(Dipterocarpaceae_Hopea_wightiana.Dipterocarpaceae_Hopea_wightiana:4.06630122,(Dipterocarpaceae_Hopea_helferi.Dipterocarpaceae_Hopea_helferi:3.228212645,(Dipterocarpaceae_Hopea_parviflora.Dipterocarpaceae_Hopea_parviflora:2.17761052,(Dipterocarpaceae_Hopea_racophloea.Dipterocarpaceae_Hopea_racophloea:2.15828802,(Dipterocarpaceae_Hopea_ponga.Dipterocarpaceae_Hopea_ponga:0.0501020198,Dipterocarpaceae_Hopea_odorata.Dipterocarpaceae_Hopea_odorata:0.0501020198):2.108186):0.0193225):1.050602125):0.838088575):1.039388967):0.2478063095):0.02478072381):0.04173848182):0.9395159432):0.33157175,(Dipterocarpaceae_Hopea_ferruginea.Dipterocarpaceae_Hopea_ferruginea:0.03602502013,Dipterocarpaceae_Hopea_myrtifolia.Dipterocarpaceae_Hopea_myrtifolia:0.03602502013):6.655078375):4.683809766):0.01827159983):0.8289089735):1.251668475,(Dipterocarpaceae_Shorea_stipularis.Dipterocarpaceae_Shorea_stipularis:6.284931019,(Dipterocarpaceae_Shorea_assamica.Dipterocarpaceae_Shorea_assamica:1.448492019,Dipterocarpaceae_Shorea_bracteolata.Dipterocarpaceae_Shorea_bracteolata:1.448492019):4.836439):7.18883119):1.424005532,(((Dipterocarpaceae_Shorea_disticha.Dipterocarpaceae_Shorea_disticha:0.1982391192,(Dipterocarpaceae_Shorea_cordifolia.Dipterocarpaceae_Shorea_cordifolia:0.1304901442,(Dipterocarpaceae_Shorea_trapezifolia.Dipterocarpaceae_Shorea_trapezifolia:0.09146518583,(Dipterocarpaceae_Shorea_ovalifolia.Dipterocarpaceae_Shorea_ovalifolia:0.06221951916,(Dipterocarpaceae_Shorea_congestiflora.Dipterocarpaceae_Shorea_congestiflora:0.03550201916,Dipterocarpaceae_Shorea_megistophylla.Dipterocarpaceae_Shorea_megistophylla:0.03550201916):0.0267175):0.02924566667):0.03902495833):0.067748975):0.4991559833,(Dipterocarpaceae_Shorea_worthingtonii.Dipterocarpaceae_Shorea_worthingtonii:0.03996001916,Dipterocarpaceae_Shorea_gardneri.Dipterocarpaceae_Shorea_gardneri:0.03996001916):0.6574350833):1.428545979,(Dipterocarpaceae_Shorea_affinis.Dipterocarpaceae_Shorea_affinis:0.07251501846,Dipterocarpaceae_Shorea_zeylanica.Dipterocarpaceae_Shorea_zeylanica:0.07251501846):2.053426063):12.77182666):0.03924280193):1.370831476,((Dipterocarpaceae_Shorea_multiflora.Dipterocarpaceae_Shorea_multiflora:0.06228802217,Dipterocarpaceae_Shorea_xanthophylla.Dipterocarpaceae_Shorea_xanthophylla:0.06228802217):16.19636146,((Dipterocarpaceae_Shorea_siamensis.Dipterocarpaceae_Shorea_siamensis:14.28425664,(((Dipterocarpaceae_Shorea_pinanga.Dipterocarpaceae_Shorea_pinanga:4.37498402,(Dipterocarpaceae_Shorea_elliptica.Dipterocarpaceae_Shorea_elliptica:1.13957802,Dipterocarpaceae_Shorea_splendens.Dipterocarpaceae_Shorea_splendens:1.13957802):3.235406):7.301425095,((Dipterocarpaceae_Shorea_parvistipulata.Dipterocarpaceae_Shorea_parvistipulata:10.10462748,(Dipterocarpaceae_Shorea_beccariana.Dipterocarpaceae_Shorea_beccariana:8.130633436,((Dipterocarpaceae_Hopea_brevipetiolaris.Dipterocarpaceae_Hopea_brevipetiolaris:1.955184019,(Dipterocarpaceae_Shorea_curtisii.Dipterocarpaceae_Shorea_curtisii:1.812682019,Dipterocarpaceae_Shorea_parvifolia.Dipterocarpaceae_Shorea_parvifolia:1.812682019):0.142502):1.260339889,(Dipterocarpaceae_Shorea_acuminata.Dipterocarpaceae_Shorea_acuminata:0.9565148945,(Dipterocarpaceae_Shorea_quadrinervis.Dipterocarpaceae_Shorea_quadrinervis:0.9102948766,(Dipterocarpaceae_Shorea_bullata.Dipterocarpaceae_Shorea_bullata:0.8870618528,(Dipterocarpaceae_Shorea_fallax.Dipterocarpaceae_Shorea_fallax:0.8708608195,(Dipterocarpaceae_Shorea_kunstleri.Dipterocarpaceae_Shorea_kunstleri:0.8547137695,(Dipterocarpaceae_Shorea_smithiana.Dipterocarpaceae_Shorea_smithiana:0.8382446862,(Dipterocarpaceae_Shorea_leprosula.Dipterocarpaceae_Shorea_leprosula:0.8206065195,(Dipterocarpaceae_Shorea_macroptera.Dipterocarpaceae_Shorea_macroptera:0.8057040195,Dipterocarpaceae_Shorea_ovalis.Dipterocarpaceae_Shorea_ovalis:0.8057040195):0.0149025):0.01763816667):0.01646908333):0.01614705):0.01620103333):0.02323302381):0.04622001786):2.259009014):4.915109528):1.973994045):1.347228824,(((Dipterocarpaceae_Hopea_celebica.Dipterocarpaceae_Hopea_celebica:3.292578019,(Dipterocarpaceae_Shorea_maxima.Dipterocarpaceae_Shorea_maxima:0.05992401948,Dipterocarpaceae_Shorea_selanica.Dipterocarpaceae_Shorea_selanica:0.05992401948):3.232654):1.3676915,(Dipterocarpaceae_Shorea_macrophylla.Dipterocarpaceae_Shorea_macrophylla:3.608771019,Dipterocarpaceae_Shorea_richetia.Dipterocarpaceae_Shorea_richetia:3.608771019):1.0514985):1.7559792,(Dipterocarpaceae_Shorea_faguetiana.Dipterocarpaceae_Shorea_faguetiana:3.236129019,Dipterocarpaceae_Shorea_longisperma.Dipterocarpaceae_Shorea_longisperma:3.236129019):3.1801197):5.035607586):0.2245528095):1.655630488,(Dipterocarpaceae_Parashorea_chinensis.Dipterocarpaceae_Parashorea_chinensis:13.20957302,Dipterocarpaceae_Parashorea_lucida.Dipterocarpaceae_Parashorea_lucida:13.20957302):0.1224665833):0.9522170321):0.08105666809,((Dipterocarpaceae_Shorea_dyeri.Dipterocarpaceae_Shorea_dyeri:0.1301980202,(Dipterocarpaceae_Shorea_lissophylla.Dipterocarpaceae_Shorea_lissophylla:0.06170102017,Dipterocarpaceae_Shorea_pallescens.Dipterocarpaceae_Shorea_pallescens:0.06170102017):0.068497):13.11902785,(Dipterocarpaceae_Shorea_seminis.Dipterocarpaceae_Shorea_seminis:12.25774941,(Dipterocarpaceae_Shorea_laevis.Dipterocarpaceae_Shorea_laevis:11.77812946,(Dipterocarpaceae_Shorea_thorelii.Dipterocarpaceae_Shorea_thorelii:11.59279952,(Dipterocarpaceae_Shorea_foxworthyi.Dipterocarpaceae_Shorea_foxworthyi:9.71180302,(Dipterocarpaceae_Shorea_maxwelliana.Dipterocarpaceae_Shorea_maxwelliana:8.84579802,(Dipterocarpaceae_Shorea_guiso.Dipterocarpaceae_Shorea_guiso:8.47754702,(Dipterocarpaceae_Parashorea_globosa.Dipterocarpaceae_Parashorea_globosa:7.71634902,(Dipterocarpaceae_Shorea_materialis.Dipterocarpaceae_Shorea_materialis:6.09104402,(Dipterocarpaceae_Shorea_isoptera.Dipterocarpaceae_Shorea_isoptera:0.03774802017,Dipterocarpaceae_Shorea_javanica.Dipterocarpaceae_Shorea_javanica:0.03774802017):6.053296):1.625305):0.761198):0.368251):0.866005):1.8809965):0.1853299375):0.4796199514):0.9914764611):1.116087433):1.893336179):0.04919253722):0.04882600616):1.2144765):4.682320489,(Dipterocarpaceae_Dryobalanops_aromatica.Dipterocarpaceae_Dryobalanops_aromatica:0.06245802455,Dipterocarpaceae_Dryobalanops_oblongifolia.Dipterocarpaceae_Dryobalanops_oblongifolia:0.06245802455):22.19100699):6.888993487):0.03872586361):5.72415449):0.8936850012):4.412031501):23.47474308,((Cistaceae_Fumana_fontanesii.Cistaceae_Fumana_fontanesii:12.93274102,(Cistaceae_Fumana_ericoides.Cistaceae_Fumana_ericoides:12.86947302,Cistaceae_Fumana_thymifolia.Cistaceae_Fumana_thymifolia:12.86947302):0.063268):32.75033357,(Cistaceae_Lechea_tripetala.Cistaceae_Lechea_tripetala:40.96947009,(((Cistaceae_Hudsonia_tomentosa.Cistaceae_Hudsonia_tomentosa:11.70532077,((Cistaceae_Crocanthemum_argenteum.Cistaceae_Crocanthemum_argenteum:0.9021930214,(Cistaceae_Crocanthemum_pringlei.Cistaceae_Crocanthemum_pringlei:0.8463610214,Cistaceae_Halimium_chihuahuense.Cistaceae_Halimium_chihuahuense:0.8463610214):0.055832):1.6315415,(Cistaceae_Helianthemum_carolinianum.Cistaceae_Helianthemum_carolinianum:1.823109021,(Cistaceae_Helianthemum_nashii.Cistaceae_Helianthemum_nashii:0.06921302136,Cistaceae_Helianthemum_corymbosum.Cistaceae_Helianthemum_corymbosum:0.06921302136):1.753896):0.7106255):9.17158625):19.71951844,((Cistaceae_Tuberaria_guttata.Cistaceae_Tuberaria_guttata:13.77937202,Cistaceae_Tuberaria_globulariifolia.Cistaceae_Tuberaria_globulariifolia:13.77937202):7.5264089,(((Cistaceae_Halimium_atlanticum.Cistaceae_Halimium_atlanticum:6.039141019,Cistaceae_Halimium_calycinum.Cistaceae_Halimium_calycinum:6.039141019):1.876147795,((Cistaceae_Halimium_umbellatum.Cistaceae_Halimium_umbellatum:6.171935185,(Cistaceae_Cistus_crispus.Cistaceae_Cistus_crispus:3.398903206,(((Cistaceae_Cistus_horrens.Cistaceae_Cistus_horrens:0.1067680193,(Cistaceae_Cistus_chinamadensis.Cistaceae_Cistus_chinamadensis:0.05372301931,Cistaceae_Cistus_osbeckiifolius.Cistaceae_Cistus_osbeckiifolius:0.05372301931):0.053045):0.1026045,(Cistaceae_Cistus_ochreatus.Cistaceae_Cistus_ochreatus:0.1584870193,Cistaceae_Cistus_symphytifolius.Cistaceae_Cistus_symphytifolius:0.1584870193):0.0508855):1.4641998,(Cistaceae_Cistus_heterophyllus.Cistaceae_Cistus_heterophyllus:0.7238050193,(Cistaceae_Cistus_creticus.Cistaceae_Cistus_creticus:0.1692010193,Cistaceae_Cistus_albidus.Cistaceae_Cistus_albidus:0.1692010193):0.554604):0.9497673):1.725330887):2.773031979):0.1000374,(Cistaceae_Cistus_ladanifer.Cistaceae_Cistus_ladanifer:3.903899473,((Cistaceae_Cistus_pouzolzii.Cistaceae_Cistus_pouzolzii:3.414662947,((Cistaceae_Cistus_populifolius.Cistaceae_Cistus_populifolius:2.242234019,Cistaceae_Cistus_psilosepalus.Cistaceae_Cistus_psilosepalus:2.242234019):0.6478059,(Cistaceae_Cistus_monspeliensis.Cistaceae_Cistus_monspeliensis:2.710681894,(Cistaceae_Cistus_sintenisii.Cistaceae_Cistus_sintenisii:2.257470852,(Cistaceae_Cistus_parviflorus.Cistaceae_Cistus_parviflorus:2.131101519,(Cistaceae_Cistus_salviifolius.Cistaceae_Cistus_salviifolius:2.101753019,Cistaceae_Cistus_laurifolius.Cistaceae_Cistus_laurifolius:2.101753019):0.0293485):0.1263693333):0.4532110417):0.179358025):0.5246230286):0.2158360089,(Cistaceae_Cistus_libanotis.Cistaceae_Cistus_libanotis:3.260808019,(Cistaceae_Cistus_munbyi.Cistaceae_Cistus_munbyi:0.8522460188,Cistaceae_Cistus_clusii.Cistaceae_Cistus_clusii:0.8522460188):2.408562):0.3696909375):0.273400517):2.368073112):1.643316229):0.09102526705,(Cistaceae_Halimium_lasiocalycinum.Cistaceae_Halimium_lasiocalycinum:4.495237719,(Cistaceae_Halimium_ocymoides.Cistaceae_Halimium_ocymoides:3.328926644,(Cistaceae_Halimium_atriplicifolium.Cistaceae_Halimium_atriplicifolium:1.948780519,(Cistaceae_Halimium_lasianthum.Cistaceae_Halimium_lasianthum:1.803014019,(Cistaceae_Helianthemum_grandiflorum.Cistaceae_Helianthemum_grandiflorum:0.9528690194,Cistaceae_Halimium_halimifolium.Cistaceae_Halimium_halimifolium:0.9528690194):0.850145):0.1457665):1.380146125):1.166311075):3.511076362):13.29946684):10.11905829):5.759574046,(Cistaceae_Helianthemum_lippii.Cistaceae_Helianthemum_lippii:27.40883777,(((Cistaceae_Helianthemum_scopulicola.Cistaceae_Helianthemum_scopulicola:11.34954067,((Cistaceae_Helianthemum_squamatum.Cistaceae_Helianthemum_squamatum:0.08983302111,Cistaceae_Helianthemum_apenninum.Cistaceae_Helianthemum_apenninum:0.08983302111):11.10888518,(Cistaceae_Helianthemum_obscurum.Cistaceae_Helianthemum_obscurum:11.17804567,(Cistaceae_Helianthemum_nummularium.Cistaceae_Helianthemum_nummularium:10.78675563,(Cistaceae_Helianthemum_almeriense.Cistaceae_Helianthemum_almeriense:6.934819144,(Cistaceae_Helianthemum_hirtum.Cistaceae_Helianthemum_hirtum:6.662583162,(Cistaceae_Helianthemum_polygonoides.Cistaceae_Helianthemum_polygonoides:6.652915186,(Cistaceae_Helianthemum_asperum.Cistaceae_Helianthemum_asperum:6.644303219,(Cistaceae_Helianthemum_violaceum.Cistaceae_Helianthemum_violaceum:6.636741269,(Cistaceae_Helianthemum_alypoides.Cistaceae_Helianthemum_alypoides:6.575011353,(Cistaceae_Helianthemum_syriacum.Cistaceae_Helianthemum_syriacum:3.06414652,(Cistaceae_Helianthemum_sicanorum.Cistaceae_Helianthemum_sicanorum:0.03137201976,Cistaceae_Helianthemum_kahiricum.Cistaceae_Helianthemum_kahiricum:0.03137201976):3.0327745):3.510864833):0.06172991667):0.00756195):0.008611966667):0.00966797619):0.2722359821):3.851936486):0.3912900389):0.02067253182):0.150822472):7.217568025,(Cistaceae_Helianthemum_ledifolium.Cistaceae_Helianthemum_ledifolium:0.8450310181,Cistaceae_Helianthemum_aegyptiacum.Cistaceae_Helianthemum_aegyptiacum:0.8450310181):17.72207768):8.79122204,(Cistaceae_Helianthemum_oelandicum.Cistaceae_Helianthemum_oelandicum:4.917066018,Cistaceae_Helianthemum_marifolium.Cistaceae_Helianthemum_marifolium:4.917066018):22.44126472):0.05050703125):9.775575488):3.785056831):4.713604499):18.00272385):16.23021828):7.108249064):4.474932833,(((((Malvaceae_Hermannia_erodioides.Malvaceae_Hermannia_erodioides:40.6012924,((Malvaceae_Guichenotia_ledifolia.Malvaceae_Guichenotia_ledifolia:20.96397901,Malvaceae_Rulingia_magniflora.Malvaceae_Rulingia_magniflora:20.96397901):6.712423455,(((Malvaceae_Thomasia_solanacea.Malvaceae_Thomasia_solanacea:6.109474013,(Malvaceae_Lasiopetalum_sp.Malvaceae_Lasiopetalum_sp:0.06120301337,Malvaceae_Lasiopetalum_drummondii.Malvaceae_Lasiopetalum_drummondii:0.06120301337):6.048271):16.00538,(Malvaceae_Commersonia_bartramia.Malvaceae_Commersonia_bartramia:8.107320013,Malvaceae_Rulingia_sp.Malvaceae_Rulingia_sp:8.107320013):14.007534):3.199429917,(Malvaceae_Keraudrenia_hermanniifolia.Malvaceae_Keraudrenia_hermanniifolia:21.21522251,(Malvaceae_Melochia_umbellata.Malvaceae_Melochia_umbellata:13.28933501,(Malvaceae_Ayenia_micrantha.Malvaceae_Ayenia_micrantha:8.113875013,(Malvaceae_Melochia_tomentosa.Malvaceae_Melochia_tomentosa:8.079072013,(Malvaceae_Waltheria_glomerata.Malvaceae_Waltheria_glomerata:5.409721013,Malvaceae_Waltheria_indica.Malvaceae_Waltheria_indica:5.409721013):2.669351):0.034803):5.17546):7.9258875):4.099061417):2.362118538):12.92488993):6.642568423,((Malvaceae_Abroma_augusta.Malvaceae_Abroma_augusta:33.76325953,(Malvaceae_Kleinhovia_hospita.Malvaceae_Kleinhovia_hospita:32.08007854,(Malvaceae_Waltheria_sp.Malvaceae_Waltheria_sp:28.37229756,(((Malvaceae_Byttneria_maingayi.Malvaceae_Byttneria_maingayi:9.371796014,Malvaceae_Byttneria_cordifolia.Malvaceae_Byttneria_cordifolia:9.371796014):1.289059,((Malvaceae_Byttneria_catalpifolia.Malvaceae_Byttneria_catalpifolia:4.888899014,(Malvaceae_Byttneria_pilosa.Malvaceae_Byttneria_pilosa:4.801781014,Malvaceae_Byttneria_aspera.Malvaceae_Byttneria_aspera:4.801781014):0.087118):4.24391,(Malvaceae_Byttneria_uaupensis.Malvaceae_Byttneria_uaupensis:9.080716014,(Malvaceae_Byttneria_melleri.Malvaceae_Byttneria_melleri:5.072792014,(Malvaceae_Byttneria_voulily.Malvaceae_Byttneria_voulily:2.773006014,(Malvaceae_Byttneria_biloba.Malvaceae_Byttneria_biloba:2.494952014,Malvaceae_Byttneria_oligantha.Malvaceae_Byttneria_oligantha:2.494952014):0.278054):2.299786):4.007924):0.052093):1.528046):5.744905065,(Malvaceae_Rayleya_bahiensis.Malvaceae_Rayleya_bahiensis:16.36529761,(((Malvaceae_Byttneria_coriacea.Malvaceae_Byttneria_coriacea:10.6038683,((Malvaceae_Byttneria_urticifolia.Malvaceae_Byttneria_urticifolia:4.594873514,(Malvaceae_Byttneria_fernandesii.Malvaceae_Byttneria_fernandesii:4.538675014,Malvaceae_Byttneria_implacabilis.Malvaceae_Byttneria_implacabilis:4.538675014):0.0561985):4.930944042,(Malvaceae_Byttneria_scabra.Malvaceae_Byttneria_scabra:3.426999514,(Malvaceae_Byttneria_pedersenii.Malvaceae_Byttneria_pedersenii:0.7465340138,(Malvaceae_Byttneria_jaculifolia.Malvaceae_Byttneria_jaculifolia:0.6979860138,Malvaceae_Byttneria_stenophylla.Malvaceae_Byttneria_stenophylla:0.6979860138):0.048548):2.6804655):6.098818042):1.078050744):0.02187096429,(Malvaceae_Byttneria_filipes.Malvaceae_Byttneria_filipes:4.362252014,(Malvaceae_Byttneria_microphylla.Malvaceae_Byttneria_microphylla:4.294220014,(Malvaceae_Byttneria_aculeata.Malvaceae_Byttneria_aculeata:4.172179014,Malvaceae_Byttneria_divaricata.Malvaceae_Byttneria_divaricata:4.172179014):0.122041):0.068032):6.26348725):4.669340917,((Malvaceae_Byttneria_morii.Malvaceae_Byttneria_morii:3.675078014,Malvaceae_Byttneria_schunkei.Malvaceae_Byttneria_schunkei:3.675078014):11.541873,(Malvaceae_Ayenia_praeclara.Malvaceae_Ayenia_praeclara:7.142318014,(Malvaceae_Ayenia_filiformis.Malvaceae_Ayenia_filiformis:7.101473014,((Malvaceae_Ayenia_magna.Malvaceae_Ayenia_magna:1.985908014,(Malvaceae_Ayenia_fruticosa.Malvaceae_Ayenia_fruticosa:1.937439014,Malvaceae_Ayenia_microphylla.Malvaceae_Ayenia_microphylla:1.937439014):0.048469):0.060311,(Malvaceae_Ayenia_palmeri.Malvaceae_Ayenia_palmeri:1.172949014,(Malvaceae_Ayenia_lingulata.Malvaceae_Ayenia_lingulata:1.151534014,Malvaceae_Ayenia_paniculata.Malvaceae_Ayenia_paniculata:1.151534014):0.021415):0.87327):5.055254):0.040845):8.074633):0.07812916667):1.070217424):0.04046247431):11.96653748):3.707780984):1.683180985):7.850673986,((Malvaceae_Hermannia_incana.Malvaceae_Hermannia_incana:38.77005901,Malvaceae_Guazuma_ulmifolia.Malvaceae_Guazuma_ulmifolia:38.77005901):2.635218,(Malvaceae_Theobroma_bicolor.Malvaceae_Theobroma_bicolor:0.3490180144,Malvaceae_Theobroma_sylvestre.Malvaceae_Theobroma_sylvestre:0.3490180144):41.056259):0.2086565):5.629927307):0.05350099519,((((Malvaceae_Entelea_arborescens.Malvaceae_Entelea_arborescens:8.033627011,(Malvaceae_Sparmannia_ricinocarpa.Malvaceae_Sparmannia_ricinocarpa:0.8685000106,Malvaceae_Sparmannia_palmata.Malvaceae_Sparmannia_palmata:0.8685000106):7.165127):18.536756,(Malvaceae_Apeiba_tibourbou.Malvaceae_Apeiba_tibourbou:5.320339011,(Malvaceae_Apeiba_petoumo.Malvaceae_Apeiba_petoumo:2.055859011,(Malvaceae_Apeiba_membranacea.Malvaceae_Apeiba_membranacea:2.030934011,Malvaceae_Apeiba_glabra.Malvaceae_Apeiba_glabra:2.030934011):0.024925):3.26448):21.250044):6.722246866,((Malvaceae_Triumfetta_heudelotii.Malvaceae_Triumfetta_heudelotii:13.29940401,(Malvaceae_Triumfetta_pilosa.Malvaceae_Triumfetta_pilosa:10.93218001,((Malvaceae_Triumfetta_lappula.Malvaceae_Triumfetta_lappula:0.6863850076,(Malvaceae_Heliocarpus_appendiculatus.Malvaceae_Heliocarpus_appendiculatus:0.03741300756,Malvaceae_Heliocarpus_americanus.Malvaceae_Heliocarpus_americanus:0.03741300756):0.648972):7.41982,(Malvaceae_Triumfetta_sp.Malvaceae_Triumfetta_sp:0.4629960076,(Malvaceae_Triumfetta_pentandra.Malvaceae_Triumfetta_pentandra:0.3539950076,Malvaceae_Triumfetta_annua.Malvaceae_Triumfetta_annua:0.3539950076):0.109001):7.643209):2.825975):2.367224):16.15592543,(Malvaceae_Sparmannia_africana.Malvaceae_Sparmannia_africana:29.41071545,((((Malvaceae_Corchorus_depressus.Malvaceae_Corchorus_depressus:10.56733101,Malvaceae_Corchorus_siliquosus.Malvaceae_Corchorus_siliquosus:10.56733101):1.994571433,(Malvaceae_Corchorus_aestuans.Malvaceae_Corchorus_aestuans:11.37338394,((Malvaceae_Corchorus_urticifolius.Malvaceae_Corchorus_urticifolius:10.00141888,(((Malvaceae_Corchorus_capsularis.Malvaceae_Corchorus_capsularis:7.947269008,(Malvaceae_Corchorus_orinocensis.Malvaceae_Corchorus_orinocensis:7.095754008,Malvaceae_Corchorus_olitorius.Malvaceae_Corchorus_olitorius:7.095754008):0.851515):0.595376,(Malvaceae_Corchorus_pseudo-olitorius.Malvaceae_Corchorus_pseudo-olitorius:7.253708008,Malvaceae_Corchorus_cunninghamii.Malvaceae_Corchorus_cunninghamii:7.253708008):1.288937):0.4334846667,(Malvaceae_Corchorus_pseudocapsularis.Malvaceae_Corchorus_pseudocapsularis:4.927382507,(Malvaceae_Corchorus_brevicornutus.Malvaceae_Corchorus_brevicornutus:3.624544007,Malvaceae_Corchorus_africanus.Malvaceae_Corchorus_africanus:3.624544007):1.3028385):4.048747167):1.025289208):0.5118280139,((Malvaceae_Corchorus_trilocularis.Malvaceae_Corchorus_trilocularis:0.5019900073,(Malvaceae_Corchorus_hirtus.Malvaceae_Corchorus_hirtus:0.06254700728,Malvaceae_Corchorus_fascicularis.Malvaceae_Corchorus_fascicularis:0.06254700728):0.439443):2.986297,(Malvaceae_Corchorus_saxatilis.Malvaceae_Corchorus_saxatilis:2.900692007,Malvaceae_Corchorus_tridens.Malvaceae_Corchorus_tridens:2.900692007):0.587595):7.024959889):0.8601370397):1.188518505):0.04258528667,((Malvaceae_Corchorus_confusus.Malvaceae_Corchorus_confusus:4.873395258,(((Malvaceae_Corchorus_sulcatus.Malvaceae_Corchorus_sulcatus:0.2102660071,(Malvaceae_Corchorus_arenicola.Malvaceae_Corchorus_arenicola:0.07792200715,Malvaceae_Corchorus_psammophilus.Malvaceae_Corchorus_psammophilus:0.07792200715):0.132344):0.313457,(Malvaceae_Corchorus_pinnatipartitus.Malvaceae_Corchorus_pinnatipartitus:0.4388640071,Malvaceae_Corchorus_asplenifolius.Malvaceae_Corchorus_asplenifolius:0.4388640071):0.084859):3.670937324,(Malvaceae_Corchorus_schimperi.Malvaceae_Corchorus_schimperi:3.73034782,(Malvaceae_Corchorus_longipedunculatus.Malvaceae_Corchorus_longipedunculatus:2.609064807,(Malvaceae_Corchorus_sp.Malvaceae_Corchorus_sp:2.473788793,((Malvaceae_Corchorus_parvifolius.Malvaceae_Corchorus_parvifolius:1.675241707,((Malvaceae_Corchorus_hirsutus.Malvaceae_Corchorus_hirsutus:1.557455007,Malvaceae_Corchorus_elachocarpus.Malvaceae_Corchorus_elachocarpus:1.557455007):0.050138625,((Malvaceae_Corchorus_leptocarpus.Malvaceae_Corchorus_leptocarpus:1.294675607,(Malvaceae_Corchorus_neocaledonicus.Malvaceae_Corchorus_neocaledonicus:1.186204507,(Malvaceae_Corchorus_gillettii.Malvaceae_Corchorus_gillettii:1.147942007,(Malvaceae_Corchorus_walcottii.Malvaceae_Corchorus_walcottii:1.117527007,(Malvaceae_Corchorus_sidoides.Malvaceae_Corchorus_sidoides:0.9073970071,Malvaceae_Corchorus_pumilio.Malvaceae_Corchorus_pumilio:0.9073970071):0.21013):0.030415):0.0382625):0.1084711):0.2354375667,(Malvaceae_Corchorus_cinerascens.Malvaceae_Corchorus_cinerascens:1.272360007,Malvaceae_Corchorus_baldaccii.Malvaceae_Corchorus_baldaccii:1.272360007):0.2577531667):0.07748045833):0.067648075):0.7399120273,(Malvaceae_Corchorus_kirkii.Malvaceae_Corchorus_kirkii:2.143535007,(Malvaceae_Corchorus_velutinus.Malvaceae_Corchorus_velutinus:1.956938007,Malvaceae_Corchorus_junodii.Malvaceae_Corchorus_junodii:1.956938007):0.186597):0.2716187273):0.05863505844):0.1352760143):1.121283013):0.464312511):0.6787349265):2.354911989,(Malvaceae_Corchorus_merxmuelleri.Malvaceae_Corchorus_merxmuelleri:5.451799008,Malvaceae_Corchorus_angolensis.Malvaceae_Corchorus_angolensis:5.451799008):1.776508239):5.376180481):1.790179209,(Malvaceae_Pseudocorchorus_pusillus.Malvaceae_Pseudocorchorus_pusillus:10.02101101,((Malvaceae_Corchorus_rostratus.Malvaceae_Corchorus_rostratus:0.1631210076,Malvaceae_Pseudocorchorus_mamillatus.Malvaceae_Pseudocorchorus_mamillatus:0.1631210076):8.775123,(Malvaceae_Pseudocorchorus_alatus.Malvaceae_Pseudocorchorus_alatus:5.883157008,Malvaceae_Pseudocorchorus_greveanus.Malvaceae_Pseudocorchorus_greveanus:5.883157008):3.055087):1.082767):4.373655929):15.01604851):0.04461399091):3.837300439):1.59542088,(((Malvaceae_Trichospermum_grewiifolium.Malvaceae_Trichospermum_grewiifolium:7.765456015,Malvaceae_Trichospermum_pleiostigma.Malvaceae_Trichospermum_pleiostigma:7.765456015):16.14113365,((Malvaceae_Grewia_sulcata.Malvaceae_Grewia_sulcata:10.00889163,(Malvaceae_Grewia_robusta.Malvaceae_Grewia_robusta:9.967598508,(Malvaceae_Grewia_glabra.Malvaceae_Grewia_glabra:9.214551008,(Malvaceae_Grewia_occidentalis.Malvaceae_Grewia_occidentalis:0.04069700756,Malvaceae_Grewia_orientalis.Malvaceae_Grewia_orientalis:0.04069700756):9.173854):0.7530475):0.041293125):1.584522512,(Malvaceae_Grewia_villosa.Malvaceae_Grewia_villosa:6.662186508,((Malvaceae_Grewia_flavescens.Malvaceae_Grewia_flavescens:0.05192200756,Malvaceae_Grewia_gracillima.Malvaceae_Grewia_gracillima:0.05192200756):5.505136,((Malvaceae_Grewia_bicolor.Malvaceae_Grewia_bicolor:4.041625008,Malvaceae_Grewia_biloba.Malvaceae_Grewia_biloba:4.041625008):0.52156,(Malvaceae_Grewia_inaequilatera.Malvaceae_Grewia_inaequilatera:0.08873400756,(Malvaceae_Grewia_hexamita.Malvaceae_Grewia_hexamita:0.04694500756,Malvaceae_Grewia_monticola.Malvaceae_Grewia_monticola:0.04694500756):0.041789):4.474451):0.993873):1.1051285):4.931227637):12.31317552):2.937495137,((Malvaceae_Luehea_divaricata.Malvaceae_Luehea_divaricata:0.9478775126,(Malvaceae_Luehea_seemannii.Malvaceae_Luehea_seemannii:0.8757570126,(Malvaceae_Luehea_candida.Malvaceae_Luehea_candida:0.7127900126,Malvaceae_Luehea_speciosa.Malvaceae_Luehea_speciosa:0.7127900126):0.162967):0.0721205):17.49225448,(Malvaceae_Goethalsia_meiantha.Malvaceae_Goethalsia_meiantha:14.34873343,(Malvaceae_Colona_floribunda.Malvaceae_Colona_floribunda:11.50364151,((Malvaceae_Grewia_caffra.Malvaceae_Grewia_caffra:6.540943011,Malvaceae_Microcos_paniculata.Malvaceae_Microcos_paniculata:6.540943011):0.116767,(Malvaceae_Microcos_grandiflora.Malvaceae_Microcos_grandiflora:4.724665011,(Malvaceae_Microcos_latistipulata.Malvaceae_Microcos_latistipulata:4.630084011,Malvaceae_Microcos_argentata.Malvaceae_Microcos_argentata:4.630084011):0.094581):1.933045):4.8459315):2.845091917):4.091398565):8.403952809):8.043965955):12.40931106):0.3935130928,(Malvaceae_Theobroma_subincanum.Malvaceae_Theobroma_subincanum:9.156753009,Malvaceae_Herrania_purpurea.Malvaceae_Herrania_purpurea:9.156753009):38.5341219):3.161371025,(Malvaceae_Leptonychia_pallida.Malvaceae_Leptonychia_pallida:48.03703904,((Malvaceae_Theobroma_cacao.Malvaceae_Theobroma_cacao:32.45468218,(Malvaceae_Hibiscus_micranthus.Malvaceae_Hibiscus_micranthus:9.943656509,(Malvaceae_Guazuma_crinita.Malvaceae_Guazuma_crinita:2.189791009,Malvaceae_Abelmoschus_moschatus.Malvaceae_Abelmoschus_moschatus:2.189791009):7.7538655):22.51102567):15.53451499,((((((Malvaceae_Triplochiton_zambesiacus.Malvaceae_Triplochiton_zambesiacus:24.02717751,(Malvaceae_Helicteres_guazumifolia.Malvaceae_Helicteres_guazumifolia:14.32078701,(Malvaceae_Helicteres_baruensis.Malvaceae_Helicteres_baruensis:12.13135801,Malvaceae_Helicteres_angustifolia.Malvaceae_Helicteres_angustifolia:12.13135801):2.189429):9.7063905):4.076617225,(Malvaceae_Ungeria_floribunda.Malvaceae_Ungeria_floribunda:16.71881452,(Malvaceae_Reevesia_orbicularifolia.Malvaceae_Reevesia_orbicularifolia:10.38166002,(Malvaceae_Reevesia_pycnantha.Malvaceae_Reevesia_pycnantha:2.607750019,(Malvaceae_Reevesia_thyrsoidea.Malvaceae_Reevesia_thyrsoidea:0.0713680187,Malvaceae_Reevesia_longipetiolata.Malvaceae_Reevesia_longipetiolata:0.0713680187):2.536382):7.77391):6.3371545):11.38498022):3.290666129,(Malvaceae_Neesia_sp.Malvaceae_Neesia_sp:20.47364304,(((Malvaceae_Durio_ceylanicus.Malvaceae_Durio_ceylanicus:3.692610016,Malvaceae_Cullenia_rosayroana.Malvaceae_Cullenia_rosayroana:3.692610016):9.9334853,(Malvaceae_Kostermansia_malayana.Malvaceae_Kostermansia_malayana:11.16899839,(Malvaceae_Coelostegia_borneensis.Malvaceae_Coelostegia_borneensis:10.51630852,(Malvaceae_Neesia_strigosa.Malvaceae_Neesia_strigosa:4.626330016,(Malvaceae_Neesia_altissima.Malvaceae_Neesia_altissima:0.6329200157,Malvaceae_Neesia_purpurascens.Malvaceae_Neesia_purpurascens:0.6329200157):3.99341):5.8899785):0.652689875):2.457096925):4.913404852,((Malvaceae_Durio_lanceolatus.Malvaceae_Durio_lanceolatus:4.224312873,(Malvaceae_Durio_carinatus.Malvaceae_Durio_carinatus:3.010832849,((Malvaceae_Durio_oxleyanus.Malvaceae_Durio_oxleyanus:1.912076349,(Malvaceae_Durio_dulcis.Malvaceae_Durio_dulcis:1.512216516,(Malvaceae_Durio_graveolens.Malvaceae_Durio_graveolens:1.170908016,Malvaceae_Durio_kutejensis.Malvaceae_Durio_kutejensis:1.170908016):0.3413085):0.3998598333):0.07280941667,(Malvaceae_Durio_lowianus.Malvaceae_Durio_lowianus:0.6701190157,Malvaceae_Durio_zibethinus.Malvaceae_Durio_zibethinus:0.6701190157):1.31476675):1.025947083):1.213480024):7.945497018,((Malvaceae_Durio_singaporensis.Malvaceae_Durio_singaporensis:5.943131016,((Malvaceae_Durio_testudinarius.Malvaceae_Durio_testudinarius:3.647711016,Malvaceae_Durio_beccarianus.Malvaceae_Durio_beccarianus:3.647711016):0.965947,(Malvaceae_Durio_affinis.Malvaceae_Durio_affinis:4.547007016,Malvaceae_Durio_oblongus.Malvaceae_Durio_oblongus:4.547007016):0.066651):1.329473):4.561765,(Malvaceae_Durio_griffithii.Malvaceae_Durio_griffithii:1.696340016,(Malvaceae_Durio_acutifolius.Malvaceae_Durio_acutifolius:1.173948016,Malvaceae_Durio_grandiflorus.Malvaceae_Durio_grandiflorus:1.173948016):0.522392):8.808556):1.664913875):6.369690277):1.93414287):10.92081783):3.465062039,((Malvaceae_Diplodiscus_trichospermus.Malvaceae_Diplodiscus_trichospermus:30.388773,((Malvaceae_Nesogordonia_suzannae.Malvaceae_Nesogordonia_suzannae:2.129202511,(Malvaceae_Nesogordonia_tricarpellata.Malvaceae_Nesogordonia_tricarpellata:1.694727011,Malvaceae_Nesogordonia_crassipes.Malvaceae_Nesogordonia_crassipes:1.694727011):0.4344755):23.71739317,(Malvaceae_Nesogordonia_sp.Malvaceae_Nesogordonia_sp:25.80693701,(((((Malvaceae_Corchoropsis_tomentosa.Malvaceae_Corchoropsis_tomentosa:18.520606,((Malvaceae_Pentapetes_phoenicea.Malvaceae_Pentapetes_phoenicea:13.105485,((Malvaceae_Trochetiopsis_erythroxylon.Malvaceae_Trochetiopsis_erythroxylon:3.475997014,Malvaceae_Paramelhania_decaryana.Malvaceae_Paramelhania_decaryana:3.475997014):4.866759987,(((((Malvaceae_Dombeya_moratii.Malvaceae_Dombeya_moratii:0.0959070148,Malvaceae_Dombeya_muscosa.Malvaceae_Dombeya_muscosa:0.0959070148):0.412823,(Malvaceae_Dombeya_leiomacrantha.Malvaceae_Dombeya_leiomacrantha:0.4686390148,(Malvaceae_Dombeya_leucomacrantha.Malvaceae_Dombeya_leucomacrantha:0.4442330148,Malvaceae_Dombeya_macrantha.Malvaceae_Dombeya_macrantha:0.4442330148):0.024406):0.040091):5.9170206,((Malvaceae_Eriolaena_spectabilis.Malvaceae_Eriolaena_spectabilis:5.283174348,(Malvaceae_Dombeya_linearifolia.Malvaceae_Dombeya_linearifolia:3.261407515,(Malvaceae_Helmiopsis_bernieri.Malvaceae_Helmiopsis_bernieri:1.356020015,Malvaceae_Helmiopsis_pseudopopulus.Malvaceae_Helmiopsis_pseudopopulus:1.356020015):1.9053875):2.021766833):0.2027369167,((Malvaceae_Helmiopsiella_madagascariensis.Malvaceae_Helmiopsiella_madagascariensis:3.869505015,(Malvaceae_Dombeya_ctenostegia.Malvaceae_Dombeya_ctenostegia:3.142451015,Malvaceae_Eriolaena_candollei.Malvaceae_Eriolaena_candollei:3.142451015):0.727054):0.431465,(Malvaceae_Dombeya_calantha.Malvaceae_Dombeya_calantha:1.390038015,(Malvaceae_Dombeya_cymosa.Malvaceae_Dombeya_cymosa:0.1134560148,Malvaceae_Dombeya_rotundifolia.Malvaceae_Dombeya_rotundifolia:0.1134560148):1.276582):2.910932):1.18494125):0.93983935):0.0388058,(Malvaceae_Dombeya_rodriguesiana.Malvaceae_Dombeya_rodriguesiana:5.755338015,Malvaceae_Dombeya_superba.Malvaceae_Dombeya_superba:5.755338015):0.7092184):1.236302478,((((Malvaceae_Dombeya_dolichophylla.Malvaceae_Dombeya_dolichophylla:2.288748527,(Malvaceae_Dombeya_farafanganica.Malvaceae_Dombeya_farafanganica:1.785050027,((Malvaceae_Dombeya_laurifolia.Malvaceae_Dombeya_laurifolia:1.372373928,((Malvaceae_Dombeya_befotakensis.Malvaceae_Dombeya_befotakensis:0.8525150144,(Malvaceae_Pterospermum_acerifolium.Malvaceae_Pterospermum_acerifolium:0.2273740144,Malvaceae_Dombeya_magnifolia.Malvaceae_Dombeya_magnifolia:0.2273740144):0.625141):0.1645299038,(Malvaceae_Dombeya_elegans.Malvaceae_Dombeya_elegans:0.9903799144,(((Malvaceae_Dombeya_cannabina.Malvaceae_Dombeya_cannabina:0.8511665144,(Malvaceae_Dombeya_coria.Malvaceae_Dombeya_coria:0.7978300144,(Malvaceae_Dombeya_brevistyla.Malvaceae_Dombeya_brevistyla:0.7622590144,(Malvaceae_Dombeya_baronii.Malvaceae_Dombeya_baronii:0.3002930144,Malvaceae_Dombeya_wallichii.Malvaceae_Dombeya_wallichii:0.3002930144):0.461966):0.035571):0.0533365):0.1013693,((Malvaceae_Dombeya_hilsenbergii.Malvaceae_Dombeya_hilsenbergii:0.06026901439,Malvaceae_Dombeya_hafotsy.Malvaceae_Dombeya_hafotsy:0.06026901439):0.875443875,(Malvaceae_Dombeya_montana.Malvaceae_Dombeya_montana:0.9197918715,((Malvaceae_Dombeya_viburnifloropsis.Malvaceae_Dombeya_viburnifloropsis:0.1210950144,Malvaceae_Dombeya_viburniflora.Malvaceae_Dombeya_viburniflora:0.1210950144):0.6924848,((Malvaceae_Dombeya_urschiana.Malvaceae_Dombeya_urschiana:0.6893625144,(Malvaceae_Dombeya_palmatisecta.Malvaceae_Dombeya_palmatisecta:0.2375290144,Malvaceae_Dombeya_mollis.Malvaceae_Dombeya_mollis:0.2375290144):0.4518335):0.09706216667,(Malvaceae_Dombeya_cacuminum.Malvaceae_Dombeya_cacuminum:0.7640370144,Malvaceae_Dombeya_rottleroides.Malvaceae_Dombeya_rottleroides:0.7640370144):0.02238766667):0.02715513333):0.1062120571):0.01592101786):0.016822925):0.019483,(Malvaceae_Dombeya_erythroclada.Malvaceae_Dombeya_erythroclada:0.9253829033,((Malvaceae_Dombeya_stipulacea.Malvaceae_Dombeya_stipulacea:0.6915100144,Malvaceae_Dombeya_umbellata.Malvaceae_Dombeya_umbellata:0.6915100144):0.2078668571,(Malvaceae_Dombeya_reclinata.Malvaceae_Dombeya_reclinata:0.7644438477,((Malvaceae_Dombeya_ciliata.Malvaceae_Dombeya_ciliata:0.7342436811,(Malvaceae_Dombeya_pilosa.Malvaceae_Dombeya_pilosa:0.7228455144,(Malvaceae_Dombeya_ficulnea.Malvaceae_Dombeya_ficulnea:0.7113960144,Malvaceae_Dombeya_sely.Malvaceae_Dombeya_sely:0.7113960144):0.0114495):0.01139816667):0.01329008333,(Malvaceae_Dombeya_punctata.Malvaceae_Dombeya_punctata:0.0998160144,Malvaceae_Dombeya_blattiolens.Malvaceae_Dombeya_blattiolens:0.0998160144):0.64771775):0.01691008333):0.1349330238):0.02600603175):0.04663591111):0.0183611):0.02666500385):0.3553290099):0.1162563362,((Malvaceae_Dombeya_lucida.Malvaceae_Dombeya_lucida:0.7726805143,(Malvaceae_Dombeya_venosa.Malvaceae_Dombeya_venosa:0.7143210143,(Malvaceae_Dombeya_angustipetala.Malvaceae_Dombeya_angustipetala:0.6856110143,Malvaceae_Dombeya_sahatavyensis.Malvaceae_Dombeya_sahatavyensis:0.6856110143):0.02871):0.0583595):0.443866175,((Malvaceae_Dombeya_wittei.Malvaceae_Dombeya_wittei:0.6728370143,Malvaceae_Dombeya_amaniensis.Malvaceae_Dombeya_amaniensis:0.6728370143):0.3682026667,(Malvaceae_Dombeya_sp.Malvaceae_Dombeya_sp:1.005770514,(Malvaceae_Dombeya_burgessiae.Malvaceae_Dombeya_burgessiae:0.8740330144,Malvaceae_Dombeya_tiliacea.Malvaceae_Dombeya_tiliacea:0.8740330144):0.1317375):0.03526916667):0.1755070083):0.272083575):0.2964197628):0.5036984997):0.7952397018,((Malvaceae_Dombeya_tremula.Malvaceae_Dombeya_tremula:2.679612389,(Malvaceae_Dombeya_borraginea.Malvaceae_Dombeya_borraginea:1.823297514,(Malvaceae_Dombeya_acutangula.Malvaceae_Dombeya_acutangula:1.733408014,(Malvaceae_Dombeya_modesta.Malvaceae_Dombeya_modesta:1.217122014,Malvaceae_Dombeya_autumnalis.Malvaceae_Dombeya_autumnalis:1.217122014):0.516286):0.0898895):0.856314875):0.379136925,(Malvaceae_Dombeya_gautieri.Malvaceae_Dombeya_gautieri:2.929827014,Malvaceae_Dombeya_populnea.Malvaceae_Dombeya_populnea:2.929827014):0.1289223):0.02523891429):0.03573981696,(Malvaceae_Dombeya_lecomteopsis.Malvaceae_Dombeya_lecomteopsis:3.055995014,(Malvaceae_Ruizia_cordata.Malvaceae_Ruizia_cordata:2.420052014,Malvaceae_Dombeya_mandenensis.Malvaceae_Dombeya_mandenensis:2.420052014):0.635943):0.06373303125):0.1584629982,((Malvaceae_Dombeya_ferruginea.Malvaceae_Dombeya_ferruginea:1.064536015,Malvaceae_Dombeya_mauritiana.Malvaceae_Dombeya_mauritiana:1.064536015):0.918204,((Malvaceae_Trochetia_parviflora.Malvaceae_Trochetia_parviflora:1.221300015,(Malvaceae_Trochetia_triflora.Malvaceae_Trochetia_triflora:1.178184015,Malvaceae_Trochetia_blackburniana.Malvaceae_Trochetia_blackburniana:1.178184015):0.043116):0.162404,(Malvaceae_Trochetia_uniflora.Malvaceae_Trochetia_uniflora:1.341456015,(Malvaceae_Trochetia_granulata.Malvaceae_Trochetia_granulata:1.312506015,Malvaceae_Trochetia_boutoniana.Malvaceae_Trochetia_boutoniana:1.312506015):0.02895):0.042248):0.599036):1.295451029):4.422667849):0.6418981085):4.762728):5.112697,(Malvaceae_Corchoropsis_crenata.Malvaceae_Corchoropsis_crenata:1.210686011,Malvaceae_Corchoropsis_psilocarpa.Malvaceae_Corchoropsis_psilocarpa:1.210686011):17.00749599):0.3024240003):3.466304,(Malvaceae_Pterospermum_lanceifolium.Malvaceae_Pterospermum_lanceifolium:18.46921301,(Malvaceae_Schoutenia_ovata.Malvaceae_Schoutenia_ovata:18.41269101,Malvaceae_Pterospermum_heterophyllum.Malvaceae_Pterospermum_heterophyllum:18.41269101):0.056522):3.517696988):1.856127334,(Malvaceae_Schoutenia_glomerata.Malvaceae_Schoutenia_glomerata:12.41233252,(Malvaceae_Pterospermum_celebicum.Malvaceae_Pterospermum_celebicum:1.013974016,Malvaceae_Pterospermum_menglunense.Malvaceae_Pterospermum_menglunense:1.013974016):11.3983585):11.43070482):0.02533867843,(Malvaceae_Excentrodendron_hsienmu.Malvaceae_Excentrodendron_hsienmu:15.52160101,((Malvaceae_Burretiodendron_obconicum.Malvaceae_Burretiodendron_obconicum:1.834407014,Malvaceae_Burretiodendron_hsienmu.Malvaceae_Burretiodendron_hsienmu:1.834407014):9.161556,(Malvaceae_Burretiodendron_esquirolii.Malvaceae_Burretiodendron_esquirolii:8.053943014,Malvaceae_Burretiodendron_kydiifolium.Malvaceae_Burretiodendron_kydiifolium:8.053943014):2.94202):4.525638):8.346775):0.515775,(Malvaceae_Trochetiopsis_ebenus.Malvaceae_Trochetiopsis_ebenus:4.295803014,Malvaceae_Dombeya_spectabilis.Malvaceae_Dombeya_spectabilis:4.295803014):20.088348):1.422786):0.03965866667):4.542177323):2.92939453,(Malvaceae_Mortoniodendron_guatemalense.Malvaceae_Mortoniodendron_guatemalense:33.02785405,(Malvaceae_Craigia_yunnanensis.Malvaceae_Craigia_yunnanensis:12.98411205,(Malvaceae_Tilia_kiusiana.Malvaceae_Tilia_kiusiana:9.374707047,(Malvaceae_Tilia_endochrysea.Malvaceae_Tilia_endochrysea:9.32825705,((Malvaceae_Tilia_maximowicziana.Malvaceae_Tilia_maximowicziana:8.920914512,((Malvaceae_Tilia_miqueliana.Malvaceae_Tilia_miqueliana:2.544324012,Malvaceae_Tilia_americana.Malvaceae_Tilia_americana:2.544324012):3.18583,((Malvaceae_Tilia_cordata.Malvaceae_Tilia_cordata:3.491261012,(Malvaceae_Tilia_tuan.Malvaceae_Tilia_tuan:3.302636012,(Malvaceae_Tilia_henryana.Malvaceae_Tilia_henryana:1.046965012,Malvaceae_Tilia_amurensis.Malvaceae_Tilia_amurensis:1.046965012):2.255671):0.188625):0.819555,(Malvaceae_Tilia_platyphyllos.Malvaceae_Tilia_platyphyllos:2.833406012,(Malvaceae_Tilia_dasystyla.Malvaceae_Tilia_dasystyla:0.04962901175,Malvaceae_Tilia_tomentosa.Malvaceae_Tilia_tomentosa:0.04962901175):2.783777):1.47741):1.419338):3.1907605):0.04340355,(Malvaceae_Tilia_mongolica.Malvaceae_Tilia_mongolica:8.578241012,(Malvaceae_Tilia_hupehensis.Malvaceae_Tilia_hupehensis:7.058288012,Malvaceae_Tilia_paucicostata.Malvaceae_Tilia_paucicostata:7.058288012):1.519953):0.38607705):0.3639389885):0.04644999725):3.609404998):20.043742):0.2903134882):1.541355373):1.760731742,(Malvaceae_Tilia_mandshurica.Malvaceae_Tilia_mandshurica:35.90603072,(((Malvaceae_Chiranthodendron_pentadactylon.Malvaceae_Chiranthodendron_pentadactylon:8.324271012,(Malvaceae_Fremontodendron_californicum.Malvaceae_Fremontodendron_californicum:2.341705012,Malvaceae_Fremontodendron_mexicanum.Malvaceae_Fremontodendron_mexicanum:2.341705012):5.982566):18.79830672,(Malvaceae_Ochroma_pyramidale.Malvaceae_Ochroma_pyramidale:26.36232823,(Malvaceae_Septotheca_tessmannii.Malvaceae_Septotheca_tessmannii:26.17634073,((Malvaceae_Craigia_sp.Malvaceae_Craigia_sp:1.170839016,Malvaceae_Patinoa_sphaerocarpa.Malvaceae_Patinoa_sphaerocarpa:1.170839016):24.98653572,(((Malvaceae_Matisia_ochrocalyx.Malvaceae_Matisia_ochrocalyx:15.82178683,((Malvaceae_Matisia_palenquiana.Malvaceae_Matisia_palenquiana:9.869873714,(Malvaceae_Matisia_cordata.Malvaceae_Matisia_cordata:5.712103639,(Malvaceae_Quararibea_costaricensis.Malvaceae_Quararibea_costaricensis:5.660506514,(Malvaceae_Quararibea_gomeziana.Malvaceae_Quararibea_gomeziana:3.317480014,(Malvaceae_Quararibea_duckei.Malvaceae_Quararibea_duckei:3.267322014,Malvaceae_Quararibea_turbinata.Malvaceae_Quararibea_turbinata:3.267322014):0.050158):2.3430265):0.051597125):4.157770075):5.89079305,(Malvaceae_Alyogyne_hakeifolia.Malvaceae_Alyogyne_hakeifolia:9.281412014,Malvaceae_Phragmotheca_ecuadorensis.Malvaceae_Phragmotheca_ecuadorensis:9.281412014):6.47925475):0.0611200625):9.535845259,(Malvaceae_Pentaplaris_doroteae.Malvaceae_Pentaplaris_doroteae:24.39919325,(Malvaceae_Radyera_farragei.Malvaceae_Radyera_farragei:23.20696525,(((((Malvaceae_Cienfuegosia_tripartita.Malvaceae_Cienfuegosia_tripartita:5.837621015,Malvaceae_Cienfuegosia_intermedia.Malvaceae_Cienfuegosia_intermedia:5.837621015):12.6775947,((Malvaceae_Azanza_g
[truncated: 1,358,095 more chars]
